# Supplementary material for: Characterization of kinase gene expression and splicing profile in prostate cancer with RNA-Seq data
Source: BMC Genomics. 2018 Aug 13;19(Suppl 6):564. doi: 10.1186/s12864-018-4925-1 (PMC6101066; doi:10.1186/s12864-018-4925-1)
Supplement: Supplementary file 1 — Table S1. DE genes with p-value < 0.05 and FDR < 0.01. (XLSX 448 kb) [file 12864_2018_4925_MOESM1_ESM.xlsx]

## Sheet: DE genes with p-value<0.05
Table S1: DE genes with p-value < 0.05 and FDR < 0.01
GeneNames	Cancer_value	Benign_value	log2(Fold_change)	log2(Fold_change) normalized	z-score	p-value	q-value(Benjamini et al. 1995)	q-value(Storey et al. 2003)
PLA2G2A	13724.4	2621.2	2.38844	1.51447	58.859	0	0	0
ORM1	3461.42	217.229	3.99408	3.12011	46.0678	0	0	0
TARP	5032.87	1192.04	2.07795	1.20398	29.8845	3.13335e-196	3.53772e-193	3.53772e-193
KLK2	33484.4	13964.3	1.26174	0.387773	28.6894	5.17204e-181	4.77779e-178	4.77779e-178
ORM2	1735.5	210.496	3.04349	2.16952	26.7422	1.52335e-157	1.34604e-154	1.34604e-154
PCA3	977.036	60.9156	4.00353	3.12956	24.5066	1.2561e-132	9.81835e-130	9.81835e-130
SPON2	3107.07	739.628	2.07068	1.19671	23.3648	9.74555e-121	6.60196e-118	6.60196e-118
RPS6	16743.1	6765.11	1.30738	0.433409	22.4549	1.14507e-111	7.05192e-109	7.05192e-109
GNB2L1	12377.7	4775.27	1.37409	0.500125	22.0122	2.20128e-107	1.27819e-104	1.27819e-104
OR51E2	4065.03	1171.97	1.79433	0.920356	21.5641	3.9086e-103	2.14688e-100	2.14688e-100
RPL39	7382.37	2564.82	1.52522	0.651255	21.5526	5.00791e-103	2.67831e-100	2.67831e-100
RPL30	10817.6	4158.4	1.37928	0.505312	20.7696	8.14925e-96	4.14043e-93	4.14043e-93
NEAT1	23746.7	10426.3	1.1875	0.31353	19.7682	5.59901e-87	2.58611e-84	2.58611e-84
RPL35A	5989.92	2096.23	1.51474	0.640773	19.1336	1.32666e-81	5.9915e-79	5.9915e-79
KLK3	94652.6	46807.1	1.01592	0.141947	18.5645	6.22824e-77	2.63701e-74	2.63701e-74
RPL11	11373.7	4597.8	1.30669	0.432724	18.4699	3.60435e-76	1.4363e-73	1.4363e-73
MARCKSL1	2785.36	784.47	1.82807	0.954105	18.3946	1.45201e-75	5.56779e-73	5.56779e-73
NPY	13134.7	5441.59	1.27128	0.397312	18.3399	3.97382e-75	1.46836e-72	1.46836e-72
RPL12	7192.71	2740.93	1.39187	0.517904	17.3136	3.71348e-67	1.32402e-64	1.31917e-64
AGR2	2912.43	888.626	1.71258	0.838607	16.8671	7.85678e-64	2.70633e-61	2.70633e-61
TSPAN1	4109.7	1393.72	1.56009	0.686124	16.8342	1.36961e-63	4.6391e-61	4.6391e-61
RPL41	28664.4	13328.6	1.10473	0.230763	16.2266	3.27307e-59	1.02336e-56	1.02336e-56
GOLM1	3741.24	1272.45	1.55591	0.681938	15.9749	1.91137e-57	5.88556e-55	5.88556e-55
RPL7A	5618.99	2112.93	1.41106	0.537094	15.8145	2.47088e-56	7.38466e-54	7.38466e-54
NKX3-1	4807.96	1757.89	1.45158	0.577609	15.6208	5.25296e-55	1.54719e-52	1.54719e-52
RPS18	8381.4	3411.09	1.29696	0.422991	15.52	2.54231e-54	7.38105e-52	7.38105e-52
RPS3A	4984.77	1849.6	1.43031	0.556344	15.3768	2.34396e-53	6.70934e-51	6.70934e-51
HPN	823.385	152.563	2.43216	1.55819	14.7073	5.78668e-49	1.611e-46	1.611e-46
NACAP1	2138.29	648.586	1.72109	0.847121	14.5768	3.94695e-48	1.08397e-45	1.08397e-45
STEAP4	1330.52	346.876	1.9395	1.06553	13.9247	4.48232e-44	1.21459e-41	1.21459e-41
RPS14	8810.7	3749.42	1.23259	0.358618	13.6431	2.22073e-42	5.86129e-40	5.86129e-40
RPL23P8	3899.8	1445.37	1.43196	0.557991	13.6357	2.45788e-42	6.40403e-40	6.40403e-40
FASN	2188.57	700.118	1.64431	0.770345	13.5903	4.57036e-42	1.17574e-39	1.17574e-39
MCCC2	1068.8	260	2.0394	1.16543	13.4157	4.88983e-41	1.22686e-38	1.22686e-38
RPS12	6216.95	2531.41	1.29627	0.422297	13.3432	1.29774e-40	3.13975e-38	3.13975e-38
PDLIM5	1294.92	347.442	1.89801	1.02404	13.2975	2.39302e-40	5.72157e-38	5.72157e-38
ETV4	242.726	9.34116	4.69959	3.82562	13.2345	5.54743e-40	1.31094e-37	1.31094e-37
RPS4Y1	3581.93	1339.88	1.41863	0.544664	12.7851	1.98557e-37	4.29284e-35	4.29284e-35
CD24	1538.55	457.351	1.7502	0.876226	12.7245	4.32423e-37	9.1543e-35	9.1543e-35
RPL23	5173.65	2084.04	1.3118	0.437832	12.5847	2.56427e-36	5.264e-34	5.264e-34
TMEFF2	1575.78	478.94	1.71815	0.84418	12.4757	1.01329e-35	2.0593e-33	2.0593e-33
MTRNR2L2	5327.62	2164.67	1.29935	0.425378	12.4343	1.70156e-35	3.42384e-33	3.42384e-33
C19orf48	1681.74	526.308	1.67598	0.802009	12.3344	5.90918e-35	1.17737e-32	1.17737e-32
PDIA3P	3892.85	1501.89	1.37405	0.50008	12.3328	6.0295e-35	1.18969e-32	1.18969e-32
HSP90AB3P	3064.39	1131.13	1.43783	0.563866	12.201	3.06935e-34	5.99792e-32	5.99792e-32
ODC1	1495.34	453.766	1.72045	0.846481	12.1813	3.91218e-34	7.57212e-32	7.57212e-32
AMACR	271.904	24.5222	3.47094	2.59697	11.7649	5.91884e-32	1.08368e-29	1.08368e-29
FMOD	1146.03	325.365	1.81652	0.942551	11.6779	1.654e-31	3.00128e-29	3.00128e-29
EEF1A1	21448.6	10266.9	1.06288	0.188914	11.5654	6.16739e-31	1.1092e-28	1.1092e-28
ERG	660.693	147.403	2.16421	1.29024	11.4273	3.05454e-30	5.44539e-28	5.44539e-28
F3	967.196	262.986	1.87882	1.00485	11.3142	1.11629e-29	1.93901e-27	1.93901e-27
ABCC4	1051.87	298.24	1.81841	0.944445	11.2066	3.78624e-29	6.521e-27	6.521e-27
ERGIC1	3580.95	1421.96	1.33247	0.458497	10.923	8.94796e-28	1.47845e-25	1.47845e-25
RPL13A	3688.3	1473.39	1.32382	0.44985	10.8929	1.2462e-27	2.02612e-25	2.02612e-25
TRPM8	1113.49	329.863	1.75514	0.881175	10.8764	1.49418e-27	2.41001e-25	2.41001e-25
GJB1	638.578	148.396	2.10541	1.23144	10.8322	2.42254e-27	3.84634e-25	3.84634e-25
B2M	21353.8	10309.3	1.05054	0.176573	10.8091	3.11801e-27	4.87441e-25	4.87441e-25
SFTPA2	617.37	142.68	2.11335	1.23938	10.7048	9.66792e-27	1.48849e-24	1.48849e-24
NDRG1	6239.32	2707.17	1.20461	0.330636	10.6336	2.07892e-26	3.17669e-24	3.17669e-24
RPL38	4294.63	1772.25	1.27695	0.402985	10.6163	2.50373e-26	3.79725e-24	3.79725e-24
RPL7	4010.35	1639.86	1.29015	0.416185	10.5704	4.08809e-26	6.0644e-24	6.0644e-24
PABPC1	3901.41	1589.01	1.29586	0.421894	10.5583	4.65229e-26	6.85134e-24	6.85134e-24
EPCAM	1009.25	294.778	1.77559	0.901616	10.5574	4.69497e-26	6.86445e-24	6.86445e-24
RPL37A	9700.81	4421.89	1.13344	0.259472	10.5387	5.72743e-26	8.31418e-24	8.31418e-24
PLA2G7	427.869	80.5447	2.40931	1.53534	10.4876	9.84662e-26	1.38967e-23	1.38967e-23
RPL9	2279.2	846.134	1.42957	0.5556	10.3822	2.98788e-25	4.10288e-23	4.10288e-23
ZNF761	864.2	240.958	1.84259	0.968617	10.374	3.25588e-25	4.44089e-23	4.44089e-23
RPS4X	6784.87	2994.01	1.18024	0.306274	10.3158	5.97565e-25	8.09622e-23	8.09622e-23
EEF2	14430.6	6835.21	1.07807	0.204101	10.2139	1.71863e-24	2.2534e-22	2.2534e-22
GLO1	1556.21	533.141	1.54545	0.671477	10.1612	2.95308e-24	3.77455e-22	3.77455e-22
PRAC	2460.43	937.498	1.39202	0.518054	10.124	4.32355e-24	5.45761e-22	5.45761e-22
SPOCK1	1321.91	433.763	1.60765	0.733676	10.1227	4.38315e-24	5.49869e-22	5.49869e-22
RPS13	2456.92	939.145	1.38743	0.513465	10.0351	1.06804e-23	1.32353e-21	1.32353e-21
C17orf76-AS1	1615.07	567.341	1.50931	0.63534	9.85613	6.44856e-23	7.75468e-21	7.71052e-21
IGLL5	1201.15	390.277	1.62185	0.747881	9.81176	1.00201e-22	1.19087e-20	1.19087e-20
P4HB	6488.33	2880.79	1.17138	0.297415	9.81086	1.01104e-22	1.19462e-20	1.19462e-20
RPS2	6228.66	2756.02	1.17634	0.302369	9.76396	1.60753e-22	1.87758e-20	1.87758e-20
RPS3	6755.21	3015.76	1.16348	0.289509	9.75816	1.70216e-22	1.97674e-20	1.97674e-20
RPL23A	3069.54	1236.04	1.3123	0.438332	9.70158	2.9688e-22	3.42812e-20	3.42812e-20
FOLH1	1339.33	452.22	1.56642	0.692447	9.68556	3.47304e-22	3.98771e-20	3.98771e-20
RPL6	4022.16	1689.61	1.25128	0.377313	9.66214	4.36646e-22	4.98536e-20	4.98536e-20
IMPDH2	1176.32	385.388	1.6099	0.735927	9.57441	1.02443e-21	1.15025e-19	1.15025e-19
FOLH1B	947.499	290.226	1.70695	0.832979	9.56364	1.13689e-21	1.2695e-19	1.2695e-19
COL9A2	531.319	128.457	2.04829	1.17432	9.51605	1.7989e-21	1.96554e-19	1.96554e-19
STEAP1	1088.24	350.157	1.63592	0.761949	9.49161	2.27491e-21	2.44619e-19	2.44619e-19
PPP1R1B	1115.16	362.06	1.62295	0.748981	9.46606	2.90599e-21	3.10833e-19	3.10833e-19
RPS24	2168.22	827.755	1.38924	0.515266	9.45697	3.16987e-21	3.35527e-19	3.35527e-19
MYC	647.979	173.339	1.90235	1.02838	9.43876	3.77219e-21	3.97213e-19	3.97213e-19
RPL34	2250.08	866.504	1.3767	0.50273	9.41998	4.51167e-21	4.72632e-19	4.72632e-19
RPL14	2891.15	1165.63	1.31053	0.43656	9.38008	6.59201e-21	6.83517e-19	6.83517e-19
PLA1A	420.9	91.0448	2.20883	1.33486	9.36335	7.72512e-21	7.92918e-19	7.92918e-19
APOD	1899.94	712.27	1.41546	0.54149	9.26068	2.03134e-20	2.06415e-18	2.06415e-18
UAP1	629.729	169.536	1.89314	1.01917	9.23627	2.55231e-20	2.58063e-18	2.58063e-18
LOC145837	224.695	30.3363	2.88885	2.01488	9.1784	4.37552e-20	4.40216e-18	4.40216e-18
RPS16	6888.43	3121.72	1.14184	0.267866	9.15171	5.60411e-20	5.61046e-18	5.61046e-18
GALNT7	666.13	185.256	1.84629	0.972317	9.13668	6.43975e-20	6.38415e-18	6.38415e-18
RPL13AP20	4325.91	1863.1	1.21529	0.341325	9.12166	7.39847e-20	7.29899e-18	7.29899e-18
RPS15A	3073.7	1265.69	1.28006	0.406087	9.04441	1.50471e-19	1.46317e-17	1.46317e-17
XBP1	4012.77	1719.03	1.223	0.349032	8.97137	2.92852e-19	2.82068e-17	2.82068e-17
HSP90B3P	968.231	311.229	1.63737	0.763405	8.96772	3.02702e-19	2.9018e-17	2.9018e-17
RPL27	4473.73	1944.15	1.20234	0.328369	8.94431	3.74282e-19	3.57114e-17	3.56853e-17
HSP90B1	2862.28	1174.01	1.28572	0.411753	8.84072	9.51073e-19	8.99008e-17	8.99008e-17
HINT1	2398.81	956.734	1.32613	0.452161	8.82514	1.09327e-18	1.02864e-16	1.02864e-16
ALDH1A3	1984.07	764.833	1.37525	0.501277	8.82206	1.12374e-18	1.05243e-16	1.05243e-16
OGT	1053.07	351.465	1.58315	0.709182	8.77019	1.78366e-18	1.66282e-16	1.66282e-16
SSR2	2058.65	802.13	1.35979	0.485819	8.73265	2.48769e-18	2.30856e-16	2.30856e-16
HLA-B	9654.16	4543.56	1.08733	0.213357	8.71431	2.92534e-18	2.69012e-16	2.69012e-16
AMD1	2155.53	849.251	1.34378	0.469808	8.66537	4.50044e-18	4.10145e-16	4.10145e-16
MALAT1	6543.13	2984.16	1.13266	0.258687	8.62714	6.29074e-18	5.70744e-16	5.70744e-16
HSPA8	3836.58	1656.71	1.2115	0.337532	8.49994	1.89689e-17	1.69081e-15	1.69081e-15
PPAP2A	1776.49	681.8	1.38161	0.507643	8.44433	3.05787e-17	2.69027e-15	2.69027e-15
RPL18	6368.34	2909.1	1.13034	0.256374	8.43825	3.22116e-17	2.82171e-15	2.82171e-15
TPT1	16900	8285.79	1.02831	0.154338	8.43335	3.35908e-17	2.9299e-15	2.9299e-15
CPNE4	788.125	247.078	1.67346	0.799489	8.42024	3.75718e-17	3.26313e-15	3.26313e-15
SLC43A1	400.501	95.2315	2.07229	1.19832	8.39571	4.63088e-17	3.98786e-15	3.98786e-15
CACNA1D	224.363	36.0799	2.63657	1.7626	8.38181	5.21219e-17	4.46951e-15	4.46951e-15
TMEM178	550.221	152.574	1.8505	0.976527	8.3336	7.84193e-17	6.69628e-15	6.69628e-15
GLYATL1	342.834	75.888	2.17557	1.3016	8.28753	1.15622e-16	9.75014e-15	9.75014e-15
RPS7	1683.77	645.18	1.38392	0.509952	8.25501	1.51885e-16	1.27027e-14	1.27027e-14
BCAM	2736.01	1141.75	1.26083	0.386863	8.15603	3.46212e-16	2.86019e-14	2.86019e-14
RPL10A	5450.77	2472.91	1.14025	0.266279	8.09356	5.79447e-16	4.74843e-14	4.74843e-14
HOXB13	1763.01	686.601	1.3605	0.486531	8.09194	5.87228e-16	4.79287e-14	4.79287e-14
MYO6	334.259	75.1339	2.15343	1.27946	8.07498	6.74856e-16	5.42099e-14	5.42099e-14
RGS10	535.423	150.707	1.82893	0.954962	8.06933	7.06872e-16	5.65581e-14	5.65581e-14
MUC12	768.997	245.952	1.6446	0.770633	8.05741	7.79291e-16	6.2108e-14	6.2108e-14
PPP3CA	1037.52	361.404	1.52146	0.64749	8.03337	9.48348e-16	7.52862e-14	7.52862e-14
GAS5	600.224	177.144	1.76058	0.886607	8.02671	1.00122e-15	7.91739e-14	7.91739e-14
ACSM1	350.344	81.8491	2.09773	1.22377	7.98381	1.41881e-15	1.1133e-13	1.1133e-13
PEX10	413.884	105.823	1.96757	1.09361	7.93164	2.16263e-15	1.69043e-13	1.69043e-13
CRISP3	1120.67	401.534	1.48077	0.606802	7.87985	3.27766e-15	2.54244e-13	2.54244e-13
NACA2	2877.38	1223.12	1.23418	0.360215	7.82413	5.11167e-15	3.90543e-13	3.90543e-13
RPS21	3099.65	1330.87	1.21973	0.345761	7.8146	5.51366e-15	4.18112e-13	4.18112e-13
STEAP2	1094.96	392.862	1.47878	0.604807	7.76597	8.102e-15	6.12108e-13	6.12108e-13
RPL13AP3	1678.31	661.213	1.34382	0.469849	7.64645	2.066e-14	1.54365e-12	1.54365e-12
SNHG13	961.642	337.73	1.50963	0.635662	7.60827	2.77797e-14	2.06801e-12	2.06801e-12
GCNT1	201.817	35.2888	2.51577	1.6418	7.56131	3.99029e-14	2.93821e-12	2.93113e-12
HLA-DMB	922.68	321.711	1.52006	0.646096	7.56115	3.9951e-14	2.93113e-12	2.93113e-12
RPL29	7360.91	3473	1.0837	0.209731	7.48268	7.28214e-14	5.21109e-12	5.19321e-12
FLJ44635	1183.48	440.146	1.42698	0.553013	7.44903	9.40278e-14	6.63516e-12	6.63516e-12
C9orf152	426.779	117.641	1.85909	0.985125	7.39301	1.43546e-13	1.00596e-11	1.00596e-11
ELOVL5	1181.82	442.981	1.41569	0.54172	7.30607	2.75079e-13	1.91453e-11	1.91453e-11
RPL37	2432.87	1029.94	1.2401	0.366127	7.30467	2.77949e-13	1.9279e-11	1.9279e-11
PIGR	690.221	227.041	1.60411	0.730138	7.28332	3.25705e-13	2.24383e-11	2.24383e-11
TP53INP1	407.866	112.24	1.86151	0.987545	7.24204	4.4197e-13	3.03451e-11	3.03451e-11
EIF3E	1092.03	404.173	1.43396	0.559995	7.23695	4.58901e-13	3.14015e-11	3.13091e-11
ZNF350	474.047	138.433	1.77584	0.901874	7.23689	4.59092e-13	3.13091e-11	3.13091e-11
RPL31	2499.24	1066.5	1.2286	0.354635	7.18561	6.69084e-13	4.5326e-11	4.5326e-11
CDK19	418.665	117.673	1.83101	0.957043	7.14835	8.78259e-13	5.91022e-11	5.91022e-11
RPL8	11487.9	5616.16	1.03246	0.158486	7.13033	1.00127e-12	6.69371e-11	6.69371e-11
RPS23	1731.58	702.5	1.30152	0.427547	7.11963	1.08219e-12	7.21091e-11	7.21091e-11
SH3RF1	405.441	113.475	1.83712	0.96315	7.07194	1.52778e-12	1.00809e-10	1.00799e-10
ACSL3	658	218.091	1.59316	0.719189	7.01793	2.25185e-12	1.45746e-10	1.45746e-10
MLPH	1580.19	635.138	1.31495	0.440984	6.99861	2.58514e-12	1.66259e-10	1.6594e-10
RPS20	3525.45	1576.17	1.16138	0.287412	6.99844	2.58835e-12	1.6594e-10	1.6594e-10
HMGN2P46	933.14	338.669	1.46222	0.588246	6.99283	2.6939e-12	1.72164e-10	1.72164e-10
RPSAP58	2188.66	924.691	1.24301	0.369037	6.97972	2.95769e-12	1.8843e-10	1.8843e-10
ZNFX1-AS1	675.401	226.303	1.57749	0.703523	6.97416	3.07703e-12	1.9542e-10	1.9542e-10
LOC728606	132.845	18.4424	2.84865	1.97468	6.96488	3.28682e-12	2.08093e-10	2.08093e-10
PYCR1	724.671	247.753	1.54842	0.674453	6.96057	3.38898e-12	2.13895e-10	2.13573e-10
C8orf4	816.951	287.971	1.50433	0.630358	6.96035	3.39439e-12	2.13573e-10	2.13573e-10
ATP6V1G1	1259.43	487.535	1.3692	0.495227	6.95069	3.63494e-12	2.28003e-10	2.28003e-10
ATP5B	3118.96	1378.69	1.17777	0.3038	6.9379	3.9797e-12	2.4886e-10	2.4886e-10
KCNC2	211.31	43.2255	2.2894	1.41544	6.93721	3.99924e-12	2.49314e-10	2.49314e-10
SRSF6	1344.85	527.83	1.3493	0.475331	6.91786	4.58516e-12	2.83235e-10	2.83235e-10
RPL19P12	1417.31	561.501	1.3358	0.46183	6.91629	4.63613e-12	2.85516e-10	2.85516e-10
PODXL2	432.122	126.831	1.76853	0.894564	6.86213	6.78397e-12	4.14026e-10	4.14026e-10
CSGALNACT1	520.4	163.662	1.6689	0.794935	6.80842	9.86742e-12	5.86362e-10	5.86362e-10
RPL5	5101.15	2374.2	1.10338	0.229411	6.78864	1.13196e-11	6.68743e-10	6.68743e-10
PABPC3	1315.04	517.973	1.34415	0.470184	6.77269	1.26406e-11	7.44624e-10	7.44624e-10
ACTG1	10776.7	5285.37	1.02783	0.153866	6.70959	1.95172e-11	1.13979e-09	1.13979e-09
CANT1	1333.54	528.455	1.33541	0.46144	6.70351	2.03471e-11	1.18486e-09	1.18486e-09
COX7C	3639.12	1647.28	1.1435	0.269531	6.68881	2.24989e-11	1.30269e-09	1.30269e-09
CREB3L4	1471.05	593.471	1.3096	0.435628	6.67671	2.44371e-11	1.4109e-09	1.4109e-09
RPL13AP6	1216.3	475.178	1.35596	0.481992	6.66334	2.67678e-11	1.53673e-09	1.53673e-09
SPDEF	2456.74	1067.09	1.20306	0.329092	6.64044	3.12756e-11	1.78543e-09	1.78543e-09
ZNF615	329.008	89.1254	1.88421	1.01024	6.62771	3.40925e-11	1.94079e-09	1.94079e-09
COMP	340.656	93.7932	1.86076	0.986789	6.61427	3.73401e-11	2.11383e-09	2.11383e-09
RPS25	3674.36	1668.59	1.13887	0.264897	6.6109	3.81999e-11	2.15649e-09	2.15649e-09
SEC11C	2104.4	897.408	1.22958	0.355606	6.61029	3.83575e-11	2.15939e-09	2.15939e-09
TSPAN13	578.109	191.541	1.59369	0.719716	6.58228	4.63292e-11	2.58667e-09	2.58667e-09
BTF3	1443.59	584.826	1.30358	0.429612	6.52954	6.59728e-11	3.65331e-09	3.65331e-09
SCARB2	1088.5	419.902	1.37422	0.500248	6.52155	6.95851e-11	3.84287e-09	3.84287e-09
CCT3	974.454	368.086	1.40455	0.530583	6.51024	7.50317e-11	4.13244e-09	4.13244e-09
PPIB	1537.34	631.306	1.28403	0.410057	6.45342	1.09355e-10	5.95825e-09	5.95825e-09
SCD	1034.81	397.938	1.37875	0.504784	6.41126	1.44323e-10	7.78006e-09	7.78006e-09
EIF4EBP1	356.946	102.635	1.79818	0.924212	6.41037	1.45167e-10	7.78426e-09	7.78426e-09
CXCL14	306.832	83.1274	1.88405	1.01008	6.39959	1.55792e-10	8.28836e-09	8.28836e-09
EIF4A2	2395.51	1048.98	1.19134	0.31737	6.33643	2.35155e-10	1.2349e-08	1.2349e-08
MTRNR2L8	2407.58	1056.35	1.18849	0.314523	6.29851	3.00515e-10	1.56599e-08	1.56599e-08
ENC1	331.243	93.8679	1.81919	0.945218	6.29265	3.12086e-10	1.62213e-08	1.62213e-08
ZKSCAN1	301.265	82.1727	1.8743	1.00033	6.29068	3.16079e-10	1.63869e-08	1.63869e-08
ISG15	506.585	165.89	1.61057	0.736604	6.28776	3.2207e-10	1.66551e-08	1.66551e-08
EFCAB4A	504.456	165.868	1.60469	0.73072	6.23077	4.64152e-10	2.37606e-08	2.37606e-08
HIST1H2BK	1219.8	489.241	1.31803	0.444056	6.18826	6.0832e-10	3.09072e-08	3.09072e-08
KCNN4	551.121	186.657	1.56198	0.688008	6.17749	6.51279e-10	3.29252e-08	3.29252e-08
YWHAE	2180.94	950.375	1.19838	0.324413	6.17247	6.72299e-10	3.39036e-08	3.39036e-08
C6orf52	88.641	10.413	3.08959	2.21562	6.12242	9.21654e-10	4.62488e-08	4.62488e-08
MIR3189	122.56	20.1489	2.60471	1.73074	6.11659	9.55981e-10	4.75022e-08	4.75022e-08
CANX	2107.37	916.712	1.2009	0.326933	6.11187	9.8468e-10	4.86902e-08	4.86902e-08
PTGR1	502.417	166.884	1.59004	0.716071	6.10899	1.00261e-09	4.94566e-08	4.94566e-08
DNASE2B	147.998	28.4471	2.37922	1.50525	6.0787	1.21158e-09	5.89064e-08	5.89064e-08
SYNGR2	2192.43	959.816	1.1917	0.317734	6.06834	1.2924e-09	6.25369e-08	6.25369e-08
GPR110	148.056	28.6475	2.36966	1.49569	6.05128	1.43699e-09	6.88773e-08	6.88773e-08
HSP90AB1	3958.95	1839.28	1.10597	0.232005	6.04465	1.49738e-09	7.12675e-08	7.12675e-08
TMPRSS2	4279.07	2000.87	1.09667	0.222698	6.04213	1.52089e-09	7.22173e-08	7.22173e-08
DLX1	118.777	19.4398	2.61118	1.73721	6.03718	1.56827e-09	7.41206e-08	7.41206e-08
MBOAT2	211.266	50.8231	2.0555	1.18153	6.02975	1.64215e-09	7.72534e-08	7.72534e-08
NKAIN1	112.146	17.5151	2.67871	1.80474	6.02338	1.70814e-09	7.99872e-08	7.99872e-08
RAP1GAP	458.613	149.715	1.61506	0.741093	6.0144	1.80556e-09	8.43548e-08	8.43548e-08
2014-03-01	458.175	150.022	1.61073	0.73676	5.98086	2.21959e-09	1.02753e-07	1.02753e-07
RPS9	7477.44	3639.53	1.03879	0.164822	5.97326	2.32563e-09	1.07418e-07	1.07418e-07
TXN	762.745	284.051	1.42505	0.551081	5.96095	2.50782e-09	1.1557e-07	1.1557e-07
HDAC1	938.791	364.337	1.36553	0.491561	5.96019	2.51946e-09	1.15844e-07	1.15844e-07
FLJ20021	729.585	269.339	1.43765	0.563683	5.95023	2.6777e-09	1.22565e-07	1.22565e-07
UQCRH	1448.11	604.185	1.26111	0.387137	5.93674	2.90753e-09	1.32786e-07	1.32786e-07
SLC25A6	10705.6	5316.6	1.00979	0.13582	5.9216	3.18823e-09	1.44954e-07	1.44954e-07
DUSP1	3791.64	1761.5	1.10602	0.232049	5.91651	3.28854e-09	1.48848e-07	1.48848e-07
RPL15	4985.84	2368.06	1.07413	0.20016	5.88543	3.97016e-09	1.78904e-07	1.78904e-07
PTP4A3	620.741	222.077	1.48293	0.608963	5.88293	4.03074e-09	1.81231e-07	1.81231e-07
RPL26	6549.75	3168.56	1.04761	0.173645	5.88007	4.10099e-09	1.83983e-07	1.83983e-07
ACSM3	269.447	74.3579	1.85744	0.983473	5.86605	4.46302e-09	1.99345e-07	1.99345e-07
FOS	4370.33	2057.8	1.08664	0.212668	5.84145	5.17489e-09	2.29627e-07	2.29627e-07
ACSL5	225.304	57.7884	1.96302	1.08905	5.83219	5.4704e-09	2.42211e-07	2.42211e-07
PLEKHH1	556.731	194.838	1.5147	0.640733	5.8298	5.54948e-09	2.45178e-07	2.45178e-07
COL2A1	78.368	8.94655	3.13086	2.25689	5.82216	5.80924e-09	2.56098e-07	2.56098e-07
KIAA1244	273.502	76.4228	1.83948	0.965508	5.82016	5.87917e-09	2.58061e-07	2.57651e-07
RPS11	8917.69	4395.86	1.02053	0.146556	5.8197	5.89518e-09	2.57651e-07	2.57651e-07
GNL3	639.837	231.792	1.46487	0.590901	5.81377	6.10826e-09	2.66391e-07	2.66391e-07
MAGED1	1068.13	428.285	1.31844	0.444475	5.79573	6.80245e-09	2.95398e-07	2.95398e-07
RPL31P11	244.193	65.3244	1.90232	1.02836	5.79398	6.87363e-09	2.97852e-07	2.97852e-07
TDO2	45.0149	1.5154	4.89263	4.01866	5.78996	7.04024e-09	3.04423e-07	3.04423e-07
RPS8	8072.19	3960.27	1.02736	0.15339	5.7877	7.13584e-09	3.07249e-07	3.07249e-07
GANAB	1517.65	642.471	1.24013	0.366164	5.76933	7.95889e-09	3.39808e-07	3.39808e-07
C11orf92	337.62	103.164	1.71046	0.836492	5.72911	1.00959e-08	4.30143e-07	4.30143e-07
C1orf116	816.438	313.339	1.38162	0.507649	5.72409	1.03987e-08	4.42118e-07	4.42118e-07
RPL24	1511.18	642.452	1.23402	0.36005	5.6669	1.45406e-08	6.11817e-07	6.11817e-07
ENTPD5	669.938	248.092	1.43315	0.55918	5.66064	1.50807e-08	6.33235e-07	6.33235e-07
VSTM2L	392.592	126.903	1.6293	0.755334	5.65759	1.53517e-08	6.43284e-07	6.43284e-07
IGJ	689.82	257.13	1.42372	0.549753	5.65644	1.54545e-08	6.44933e-07	6.44933e-07
SNORD88C	116.315	20.8687	2.47863	1.60466	5.64667	1.63584e-08	6.79861e-07	6.79861e-07
DHCR24	2720.39	1237.14	1.13681	0.262837	5.64552	1.64686e-08	6.83044e-07	6.83044e-07
PDIA4	1330.6	557.185	1.25585	0.381876	5.61848	1.92648e-08	7.90945e-07	7.90945e-07
KIAA1324	1047.45	423.013	1.30811	0.434144	5.61599	1.95439e-08	8.00788e-07	8.00788e-07
MTRNR2L1	226.794	60.4446	1.9077	1.03373	5.60769	2.0504e-08	8.38434e-07	8.38434e-07
STAT1	488.54	169.3	1.5289	0.654926	5.56833	2.57189e-08	1.04329e-06	1.04329e-06
FBP1	532.042	188.401	1.49774	0.623768	5.56449	2.62916e-08	1.06439e-06	1.06384e-06
ATP2C1	626.774	230.602	1.44254	0.568569	5.55811	2.72712e-08	1.09967e-06	1.09967e-06
AIM1	401.779	132.884	1.59624	0.722269	5.50432	3.70606e-08	1.47683e-06	1.47683e-06
STT3A	904.679	359.082	1.33309	0.459122	5.49558	3.89419e-08	1.54876e-06	1.54876e-06
FOXA1	1743.98	761.105	1.19621	0.322243	5.48448	4.14697e-08	1.64607e-06	1.64607e-06
APEX1	975.559	392.652	1.31298	0.43901	5.47592	4.35252e-08	1.72429e-06	1.72429e-06
CLDN7	594.59	217.681	1.44968	0.575714	5.47475	4.38118e-08	1.73227e-06	1.73227e-06
NBPF16	842.205	330.57	1.34922	0.475246	5.47331	4.41717e-08	1.74311e-06	1.74311e-06
DDX17	2435.97	1102.77	1.14337	0.2694	5.46924	4.51967e-08	1.7801e-06	1.7801e-06
RPSA	1769.8	774.482	1.19228	0.318316	5.46133	4.72569e-08	1.85765e-06	1.85765e-06
PPM1H	372.058	121.085	1.61951	0.745544	5.44548	5.16666e-08	2.01539e-06	2.01539e-06
MYBPC1	587.591	215.408	1.44774	0.57377	5.42589	5.76664e-08	2.23229e-06	2.23229e-06
SIM2	368.207	119.922	1.61842	0.74445	5.4103	6.29189e-08	2.43099e-06	2.43099e-06
RAB3B	337.172	106.973	1.65624	0.782269	5.40474	6.49041e-08	2.49819e-06	2.49819e-06
SNHG5	666.874	251.689	1.40577	0.531804	5.39673	6.78668e-08	2.60237e-06	2.60237e-06
SERPINB11	503.078	178.417	1.49553	0.621563	5.39382	6.89737e-08	2.63983e-06	2.63983e-06
SORD	2561.91	1169.34	1.13153	0.257563	5.37348	7.72304e-08	2.92827e-06	2.92827e-06
TDRD1	53.3429	4.3624	3.6121	2.73813	5.36141	8.25735e-08	3.11922e-06	3.11922e-06
SLC45A2	50.4914	3.75043	3.75091	2.87694	5.35032	8.77995e-08	3.30435e-06	3.30435e-06
TMED2	1613.39	702.063	1.20042	0.326454	5.34011	9.28892e-08	3.48944e-06	3.48944e-06
TMEM45B	211.294	57.0276	1.88952	1.01555	5.33428	9.59242e-08	3.59018e-06	3.59018e-06
ALDH3B2	151.748	34.897	2.12051	1.24654	5.33103	9.76593e-08	3.6484e-06	3.6484e-06
LFNG	287.192	87.2684	1.71849	0.844517	5.32722	9.97299e-08	3.71892e-06	3.71892e-06
CAMKK2	502.389	179.223	1.48705	0.61308	5.3244	1.01289e-07	3.76325e-06	3.76325e-06
ECI2	413.528	140.687	1.55549	0.681523	5.30653	1.1173e-07	4.12854e-06	4.12386e-06
SNHG8	1480.86	638.902	1.21277	0.338798	5.29811	1.17011e-07	4.30019e-06	4.30019e-06
RPL22	1690.72	741.21	1.18969	0.315717	5.29668	1.17924e-07	4.31814e-06	4.31814e-06
UGDH	350.482	114.009	1.6202	0.746228	5.28944	1.22688e-07	4.48452e-06	4.48452e-06
LOC147804	366.293	120.725	1.60127	0.727298	5.28758	1.23946e-07	4.52234e-06	4.52234e-06
NPM1	1102.1	457.941	1.26702	0.393054	5.25271	1.49874e-07	5.43908e-06	5.43908e-06
HSD17B11	314.036	99.2202	1.66222	0.788255	5.25046	1.51721e-07	5.49632e-06	5.49632e-06
SNHG1	449.084	157.423	1.51233	0.638365	5.21867	1.80208e-07	6.45921e-06	6.45921e-06
FZD4	236.249	67.9961	1.79679	0.922817	5.20848	1.90391e-07	6.81217e-06	6.80891e-06
SFRP4	408.344	139.956	1.54481	0.670843	5.20014	1.99137e-07	7.07528e-06	7.07528e-06
GPR116	128.529	27.6431	2.2171	1.34313	5.19867	2.00722e-07	7.11916e-06	7.11382e-06
SNORD5	67.0609	8.39329	2.99816	2.12419	5.18704	2.13668e-07	7.53884e-06	7.53884e-06
CDH1	1424.2	614.886	1.21175	0.337786	5.1811	2.20577e-07	7.76913e-06	7.76913e-06
DSC2	225.851	64.1573	1.81569	0.941716	5.17986	2.2205e-07	7.80749e-06	7.80749e-06
FNIP2	147.353	34.4269	2.09766	1.22369	5.17744	2.24955e-07	7.89596e-06	7.89596e-06
TRIB1	924.734	376.27	1.29727	0.423301	5.15458	2.54203e-07	8.84618e-06	8.84618e-06
DNAJC10	409.235	141.215	1.53503	0.661063	5.13862	2.76763e-07	9.5984e-06	9.5984e-06
REXO2	1063	442.28	1.26511	0.391137	5.13522	2.8182e-07	9.74052e-06	9.74052e-06
ZNF664	574.89	215.094	1.41832	0.544347	5.11773	3.09231e-07	1.06517e-05	1.06517e-05
C1orf43	1116.41	468.249	1.25353	0.379557	5.11714	3.10209e-07	1.06673e-05	1.06673e-05
TMSB15A	342.058	113.095	1.5967	0.722735	5.08161	3.74241e-07	1.27399e-05	1.27399e-05
RPS19	2728.86	1265.18	1.10896	0.234987	5.07964	3.78146e-07	1.28513e-05	1.28513e-05
PDIA5	439.722	155.603	1.49872	0.624751	5.06579	4.06701e-07	1.37756e-05	1.37756e-05
CYB5A	796.668	318.583	1.32231	0.448339	5.04535	4.52699e-07	1.52321e-05	1.52321e-05
MTRNR2L10	187.797	50.664	1.89014	1.01617	5.03144	4.86814e-07	1.6326e-05	1.6326e-05
NDUFV2	519.599	191.712	1.43846	0.564493	5.02786	4.9599e-07	1.66063e-05	1.66063e-05
GDF15	1821.99	814.678	1.16122	0.287246	5.02745	4.9705e-07	1.66144e-05	1.66144e-05
PRDX4	655.983	254.014	1.36875	0.494779	5.01188	5.38996e-07	1.78987e-05	1.78987e-05
ARFGAP3	742.457	294.057	1.33621	0.462241	5.00958	5.45498e-07	1.80851e-05	1.80851e-05
ATP5G2	1176.14	500.102	1.23376	0.359793	4.99585	5.85767e-07	1.93885e-05	1.93885e-05
RALGAPA2	277.061	86.9261	1.67234	0.798374	4.98623	6.15701e-07	2.03462e-05	2.03462e-05
TMED3	1185.68	504.998	1.23137	0.3574	4.9848	6.20266e-07	2.04637e-05	2.04307e-05
SNHG3	215.053	61.7489	1.80021	0.926238	4.9848	6.2027e-07	2.04307e-05	2.04307e-05
GTF3C6	551.44	206.926	1.41409	0.540119	4.97697	6.45869e-07	2.12395e-05	2.12395e-05
LRIG1	947.22	391.108	1.27613	0.402162	4.97456	6.53972e-07	2.14712e-05	2.14712e-05
TMEM87A	500.005	184.155	1.44102	0.56705	4.95229	7.33462e-07	2.40422e-05	2.40422e-05
GUCY1A3	308.378	100.604	1.61602	0.742051	4.93734	7.91939e-07	2.58755e-05	2.58755e-05
PRSS8	1005.25	419.826	1.25969	0.38572	4.92921	8.25608e-07	2.68892e-05	2.68607e-05
KCNN2	189.893	52.442	1.85639	0.98242	4.9201	8.64998e-07	2.8082e-05	2.8082e-05
MGST2	384.98	133.806	1.52464	0.65067	4.91449	8.9016e-07	2.88069e-05	2.88069e-05
SLC38A11	186.559	51.2426	1.86421	0.990245	4.9089	9.15879e-07	2.95921e-05	2.95921e-05
PTRHD1	537.729	201.966	1.41277	0.538797	4.90379	9.40043e-07	3.03246e-05	3.03246e-05
CYBASC3	352.201	119.934	1.55416	0.680191	4.88879	1.01459e-06	3.26775e-05	3.26319e-05
HOMER2	682.354	268.565	1.34525	0.471281	4.88875	1.01478e-06	3.26319e-05	3.26319e-05
SLC4A4	330.423	110.629	1.57858	0.704613	4.88453	1.03678e-06	3.32867e-05	3.32867e-05
HN1L	730.422	291.136	1.32704	0.453067	4.87793	1.07205e-06	3.43649e-05	3.43649e-05
NONO	1295.45	561.173	1.20694	0.332972	4.87496	1.08831e-06	3.4831e-05	3.4831e-05
HGD	352.334	120.347	1.54974	0.675776	4.86169	1.16386e-06	3.71321e-05	3.71321e-05
TSPAN8	806.49	327.13	1.30179	0.427824	4.86132	1.16604e-06	3.71433e-05	3.71433e-05
2014-03-06	346.947	118.133	1.5543	0.68033	4.85306	1.21572e-06	3.86652e-05	3.86652e-05
SNORD60	66.5583	9.55934	2.79964	1.92567	4.84857	1.24356e-06	3.94272e-05	3.94272e-05
C17orf61	474.364	174.36	1.44393	0.569957	4.84591	1.26035e-06	3.98352e-05	3.98352e-05
ERBB3	586.931	225.404	1.38068	0.506709	4.84501	1.26605e-06	3.99534e-05	3.99534e-05
PHGR1	78.0566	13.035	2.58213	1.70816	4.83652	1.3213e-06	4.15036e-05	4.15036e-05
LOC100294145	190.52	53.4499	1.83368	0.959715	4.8333	1.34286e-06	4.21157e-05	4.21157e-05
UFC1	1009.88	424.528	1.25025	0.376284	4.82758	1.38203e-06	4.32773e-05	4.32773e-05
SERINC5	671.183	265.007	1.34067	0.466704	4.80529	1.54528e-06	4.82406e-05	4.82406e-05
ACACA	373.921	130.619	1.51737	0.643402	4.79532	1.62417e-06	5.06257e-05	5.06257e-05
SNORA24	113.77	25.0814	2.18143	1.30746	4.79072	1.66186e-06	5.17212e-05	5.17212e-05
SRSF5	2433.85	1130.3	1.10654	0.232567	4.74965	2.03767e-06	6.27447e-05	6.27394e-05
MTRNR2L6	270.929	87.1937	1.63562	0.761652	4.73398	2.20165e-06	6.74873e-05	6.74873e-05
RPL36	4562.61	2216.93	1.0413	0.167326	4.73321	2.20992e-06	6.7639e-05	6.7639e-05
SLC30A4	324.14	109.876	1.56074	0.686768	4.72994	2.24586e-06	6.86354e-05	6.85983e-05
RASD1	458.896	169.241	1.43909	0.565119	4.72975	2.24802e-06	6.85983e-05	6.85983e-05
F5	90.4258	17.5935	2.36169	1.48772	4.71041	2.47214e-06	7.5099e-05	7.5099e-05
EIF3M	623.127	244.858	1.34758	0.473611	4.69294	2.69307e-06	8.14455e-05	8.14455e-05
CDC42SE1	749.938	304.167	1.30191	0.427939	4.68892	2.7465e-06	8.29377e-05	8.29377e-05
GABARAP	3048.01	1444.32	1.07748	0.203512	4.67501	2.93933e-06	8.81061e-05	8.81061e-05
KCNH8	64.67	9.6992	2.73716	1.86319	4.67457	2.94573e-06	8.8168e-05	8.8168e-05
HNRNPA2B1	2078.63	954.866	1.12227	0.248296	4.67331	2.96385e-06	8.858e-05	8.858e-05
EIF3L	1975.52	903.669	1.12837	0.254397	4.66288	3.1182e-06	9.27837e-05	9.2708e-05
IFI6	1192.23	517.257	1.20471	0.330745	4.64718	3.36506e-06	9.92572e-05	9.92572e-05
IDH1	1599.74	717.539	1.15671	0.282736	4.64039	3.47746e-06	0.000102276	0.000102276
GGT1	829.643	343.029	1.27416	0.400191	4.6343	3.58151e-06	0.00010488	0.00010488
ATP8A1	133.678	33.305	2.00496	1.13099	4.63157	3.62909e-06	0.000106121	0.000106121
CXCL10	102.107	22.0197	2.21322	1.33925	4.62334	3.77604e-06	0.000110101	0.000110101
SDK1	86.7716	16.8628	2.36338	1.48941	4.61814	3.87195e-06	0.000112736	0.000112736
TCEA3	707.027	285.713	1.3072	0.433229	4.60484	4.12787e-06	0.000119844	0.000119844
SS18L2	377.452	134.955	1.48382	0.609851	4.59331	4.36276e-06	0.000126123	0.000126123
EIF3H	1480.96	660.612	1.16465	0.290684	4.58393	4.56325e-06	0.000131732	0.000131732
ARSD	478.966	180.67	1.40656	0.532595	4.57972	4.65593e-06	0.000134026	0.000134026
RPN2	1705.74	772.248	1.14326	0.269291	4.57451	4.77335e-06	0.000137212	0.000137212
CST2	80.3331	14.9956	2.42145	1.54748	4.57052	4.8651e-06	0.000139455	0.000139368
HIST1H1C	571.059	223.016	1.35649	0.482525	4.57006	4.87578e-06	0.000139368	0.000139368
RGL2	797.152	329.167	1.27603	0.402064	4.56241	5.05707e-06	0.000143942	0.000143942
NBPF11	793.392	327.644	1.2759	0.401935	4.55028	5.35744e-06	0.000152279	0.000152279
CXCL9	82.9678	15.9619	2.37792	1.50395	4.54839	5.40592e-06	0.000153228	0.000153228
NET1	440.323	163.717	1.42735	0.553383	4.54605	5.46608e-06	0.000154718	0.000154718
MRPS33	400.226	145.871	1.45613	0.582158	4.5368	5.71144e-06	0.000161213	0.000161213
HSPD1	702.74	285.714	1.29842	0.42445	4.50468	6.64739e-06	0.000186595	0.000186386
ARHGEF26	187.397	55.1293	1.7652	0.891234	4.50462	6.6491e-06	0.000186386	0.000186386
REG4	53.3911	7.11229	2.90821	2.03425	4.50191	6.73444e-06	0.000188518	0.000188518
NME1	298.638	101.918	1.55099	0.677016	4.48315	7.35494e-06	0.000203367	0.000203367
NACA	802.615	334.001	1.26485	0.390886	4.45937	8.22008e-06	0.000225752	0.000225752
ARHGEF38	191.625	57.2555	1.7428	0.868831	4.45793	8.27558e-06	0.00022697	0.00022697
UBE2E3	339.07	119.939	1.49928	0.625315	4.45193	8.51025e-06	0.000233091	0.000232896
GPR160	320.608	111.85	1.51925	0.645281	4.45182	8.51457e-06	0.000232896	0.000232896
EIF3I	1038.54	447.712	1.21392	0.339947	4.45081	8.55484e-06	0.000233683	0.000233683
EIF2AK1	472.404	179.985	1.39215	0.518179	4.4362	9.1561e-06	0.000249102	0.000249102
CXCL11	59.5419	9.13988	2.70366	1.82969	4.43039	9.40617e-06	0.000254882	0.000254882
SLC35E2B	583.297	231.53	1.33303	0.459065	4.41212	1.02364e-05	0.000276642	0.000276642
TMBIM6	3121.77	1494.27	1.06293	0.188956	4.40399	1.0628e-05	0.000286844	0.000286844
LOC283177	63.5736	10.4735	2.60168	1.72771	4.39986	1.08322e-05	0.000291965	0.000291965
TBX1	92.6967	20.0585	2.20831	1.33434	4.39271	1.11947e-05	0.000301337	0.000301337
CREB3L1	849.183	357.777	1.24702	0.373047	4.39116	1.12749e-05	0.000303096	0.000303096
B3GAT1	214.05	67.0811	1.67397	0.800002	4.39037	1.13156e-05	0.000303788	0.000303788
LINC00244	30.3499	1.76537	4.10365	3.22968	4.38057	1.18368e-05	0.00031736	0.00031736
NBPF14	599.489	239.699	1.32251	0.44854	4.37838	1.19565e-05	0.000320148	0.000320148
LOC440335	202.825	62.5908	1.69621	0.82224	4.3756	1.211e-05	0.000323832	0.000323832
SNORD81	51.9987	7.21141	2.85012	1.97615	4.35961	1.30292e-05	0.000347952	0.000347952
PABPC1L2A	228.559	73.622	1.63436	0.760386	4.34178	1.41335e-05	0.00037498	0.00037498
ARL6IP1	690.903	283.406	1.28561	0.411642	4.34141	1.41572e-05	0.00037512	0.00037512
ZNF614	156.311	44.1587	1.82365	0.949682	4.33969	1.42683e-05	0.00037757	0.00037757
HDLBP	1963.2	909.196	1.11055	0.236577	4.33607	1.45052e-05	0.000382842	0.000382842
CPNE7	68.3452	12.3255	2.47119	1.59722	4.31389	1.60407e-05	0.000419556	0.000419556
HMGCS2	355.787	129.237	1.46099	0.587019	4.30958	1.63564e-05	0.000427265	0.000426893
C2orf72	133.951	35.7356	1.90628	1.03231	4.30476	1.67168e-05	0.000435557	0.000435557
SRRM2	2469.43	1166.41	1.0821	0.20813	4.29973	1.71003e-05	0.000444981	0.000444981
PILRB	838.613	354.842	1.24083	0.366861	4.29599	1.73917e-05	0.000451984	0.000451984
PAICS	279.496	95.8788	1.54354	0.669575	4.29495	1.7473e-05	0.000453518	0.000453518
TM9SF2	1035.98	450.454	1.20155	0.327581	4.29281	1.76426e-05	0.000457336	0.000457336
PABPC1L2B	228.199	74.0309	1.62409	0.750123	4.28743	1.80756e-05	0.000467961	0.000467686
SREBF1	559.653	222.831	1.32858	0.454613	4.28316	1.84262e-05	0.000474619	0.000474619
COPB2	796.477	334.987	1.24953	0.375559	4.27945	1.87353e-05	0.000481973	0.000481973
CGREF1	64.3462	11.2792	2.51219	1.63822	4.26282	2.01866e-05	0.000517341	0.000517341
HIST1H2BC	327.983	117.564	1.48017	0.6062	4.25878	2.05547e-05	0.00052545	0.00052545
EIF3D	1294.81	578.416	1.16256	0.288589	4.25673	2.07443e-05	0.000529632	0.000529632
FLJ26850	99.0659	23.1033	2.10029	1.22632	4.25235	2.11538e-05	0.000538733	0.000538733
ZNF432	268.8	91.8635	1.54897	0.674998	4.24209	2.21448e-05	0.000563265	0.000563265
RABEP1	337.207	121.89	1.46805	0.594084	4.24084	2.22684e-05	0.0005657	0.0005657
SNORD36B	39.291	4.16498	3.23782	2.36385	4.23858	2.24943e-05	0.000570013	0.000570013
LOC649395	308.397	109.344	1.49591	0.621942	4.22535	2.38569e-05	0.00060229	0.00060229
RORC	328.152	118.129	1.47399	0.600024	4.22099	2.43236e-05	0.000612551	0.000612551
CLTC	613.882	249.616	1.29825	0.424282	4.20867	2.5688e-05	0.000642928	0.000642928
C6orf48	1080.55	474.385	1.18764	0.313667	4.2081	2.57522e-05	0.000643742	0.000643742
RAB11A	520.632	206.088	1.337	0.463033	4.2015	2.65153e-05	0.00066119	0.00066119
PHB2	1228.3	547.168	1.1666	0.292635	4.20111	2.65609e-05	0.000661517	0.000661517
LUM	1079.6	474.259	1.18675	0.312785	4.19508	2.7278e-05	0.000678545	0.000678545
SLC25A27	236.227	78.4481	1.59036	0.716394	4.19047	2.78378e-05	0.000690778	0.000690778
REPS2	163.404	48.2416	1.76009	0.886124	4.18596	2.83966e-05	0.000702929	0.000702929
RLN1	144.296	40.6696	1.82701	0.953037	4.18185	2.89143e-05	0.000714872	0.000714872
SNORD47	180.195	55.136	1.70849	0.834525	4.177	2.95384e-05	0.000729416	0.000729059
SMPDL3B	115.98	29.798	1.96059	1.08662	4.17683	2.95599e-05	0.000729059	0.000729059
PCBD1	800.213	339.033	1.23896	0.364989	4.17639	2.96167e-05	0.000729576	0.000729576
FLJ22184	139.951	39.0307	1.84224	0.968272	4.17322	3.00327e-05	0.000738928	0.000738505
SMOC2	569.808	229.572	1.31153	0.437559	4.17202	3.01905e-05	0.000741016	0.000741016
ACSS1	488.134	191.526	1.34974	0.475768	4.17092	3.03378e-05	0.000743733	0.000743733
CCT2	501.297	197.739	1.34207	0.468096	4.16416	3.12498e-05	0.000765169	0.000765169
PDE3B	127.032	34.157	1.89494	1.02097	4.15423	3.26387e-05	0.000796299	0.000796299
KLK12	96.3758	22.7178	2.08485	1.21088	4.15251	3.28846e-05	0.000801336	0.000801336
TPD52	641.036	263.737	1.2813	0.407335	4.14112	3.4562e-05	0.000839193	0.000839193
LUZP2	75.7298	15.6367	2.27593	1.40196	4.12299	3.7398e-05	0.000901589	0.000901589
HIST1H2BG	204.948	65.9373	1.63609	0.762123	4.11955	3.79606e-05	0.000912987	0.000912987
RAP1GAP2	221.082	72.7682	1.6032	0.72923	4.11737	3.83217e-05	0.000920582	0.000920582
TUBB	2285	1080.34	1.08071	0.206737	4.10927	3.96908e-05	0.000952344	0.000952344
NEDD4L	468.759	183.582	1.35242	0.478452	4.10845	3.98328e-05	0.000954626	0.000954626
CCT7	1055.55	464.834	1.1832	0.309236	4.10352	4.06914e-05	0.000972907	0.000972492
PPYR1	125.271	33.838	1.88834	1.01437	4.10335	4.07219e-05	0.000972492	0.000972492
TOMM6	1059.87	467.058	1.18222	0.30825	4.09952	4.14008e-05	0.000985233	0.00098465
LOC100128338	171.614	52.3308	1.71343	0.839462	4.09692	4.18675e-05	0.00099285	0.00099285
RPL4	3954.48	1937.62	1.0292	0.155233	4.09634	4.19736e-05	0.000994207	0.000994207
COX7A2L	882.475	380.629	1.21317	0.339201	4.09424	4.2356e-05	0.00100093	0.00100059
ADNP	437.646	169.462	1.36881	0.494837	4.09405	4.23908e-05	0.00100059	0.00100059
SF3B1	932.544	404.982	1.20331	0.329343	4.09347	4.24964e-05	0.00100192	0.00100192
TMEM106C	549.162	221.388	1.31065	0.436682	4.08815	4.3483e-05	0.00102281	0.00102281
EMB	274.605	96.1975	1.51329	0.63932	4.08621	4.38476e-05	0.001029	0.001029
ZNF121	81.7956	17.9119	2.1911	1.31713	4.08529	4.4021e-05	0.00103188	0.00103188
MDH2	1393.77	632.585	1.13966	0.265686	4.08213	4.46255e-05	0.00104484	0.00104484
MAZ	1607.18	739.214	1.12047	0.246499	4.08061	4.49186e-05	0.00105049	0.00105049
SLC35E2	395.337	150.391	1.39436	0.520391	4.07397	4.62188e-05	0.00107966	0.00107966
C20orf3	750.892	317.555	1.2416	0.367628	4.07301	4.64085e-05	0.00108285	0.00108285
HKR1	552.455	223.37	1.30642	0.432451	4.06364	4.83131e-05	0.00112085	0.00112085
C19orf42	490.206	194.298	1.33512	0.461146	4.06159	4.87406e-05	0.00112948	0.00112948
RPL10L	76.0068	16.0678	2.24196	1.36799	4.05424	5.0298e-05	0.00116292	0.00116292
MIR5047	2108.62	993.012	1.08641	0.212444	4.05237	5.07023e-05	0.00116961	0.00116961
AADAT	181.829	57.0122	1.67324	0.799274	4.04328	5.27088e-05	0.00121177	0.0012116
PPAPDC1B	643.793	266.954	1.27	0.396034	4.04279	5.28185e-05	0.00121292	0.0012116
CALR	6499.48	3266.27	0.992681	0.118712	4.04277	5.28233e-05	0.00121166	0.0012116
GUSBP9	621.025	256.142	1.27771	0.403741	4.04252	5.28806e-05	0.0012116	0.0012116
ZDHHC9	222.597	74.2808	1.58337	0.709404	4.03297	5.50766e-05	0.0012605	0.0012605
SLC39A6	1276.34	575.784	1.14841	0.274443	4.02896	5.60248e-05	0.00127932	0.00127932
STK39	342.253	127	1.43024	0.556269	4.0268	5.65415e-05	0.00128967	0.00128815
SNORD54	74.987	15.8863	2.23886	1.36489	4.02	5.81992e-05	0.00132154	0.00132154
WSB2	440.648	172.119	1.35622	0.482255	4.01235	6.01169e-05	0.00136053	0.00136053
SEL1L3	294.959	106.062	1.47561	0.601641	4.01147	6.0343e-05	0.00136413	0.00136413
HOXC6	65.7932	12.8426	2.35701	1.48304	4.00853	6.10973e-05	0.00137965	0.00137965
GHR	151.631	44.97	1.75353	0.87956	4.00702	6.14894e-05	0.00138696	0.00138696
GLUD2	896.601	389.858	1.20152	0.327548	3.99316	6.5198e-05	0.00146573	0.00146573
SNORD19B	63.0315	12.0073	2.39216	1.51819	3.9921	6.5492e-05	0.00147071	0.00147071
SNORD79	65.3479	12.7922	2.35288	1.47891	3.98667	6.70062e-05	0.00150305	0.00150305
ULK3	388.299	148.48	1.3869	0.512929	3.98479	6.75386e-05	0.00151333	0.00151333
SEL1L	313.623	114.713	1.451	0.577032	3.9842	6.77068e-05	0.00151542	0.00151542
CMPK1	776.439	331.781	1.22664	0.352672	3.98355	6.78924e-05	0.00151791	0.00151791
ZNF511	350.148	131.214	1.41605	0.542081	3.97887	6.92422e-05	0.00154469	0.00154469
ZNF613	246.565	85.2005	1.53303	0.659062	3.97789	6.95288e-05	0.00154938	0.00154875
BICD1	82.5651	18.746	2.13895	1.26498	3.97773	6.95768e-05	0.00154875	0.00154875
RANBP2	244.031	84.1944	1.53527	0.6613	3.9693	7.20853e-05	0.00160108	0.00160108
ZNF207	572.493	234.591	1.28711	0.413144	3.96525	7.33191e-05	0.00162493	0.00162493
ALOX15	44.5327	6.41239	2.79593	1.92196	3.9609	7.46687e-05	0.00164766	0.00164766
LMAN1	535.95	217.486	1.30117	0.427203	3.9575	7.57375e-05	0.00166581	0.00166581
SNORD88B	147.778	43.8975	1.75122	0.877251	3.94698	7.91442e-05	0.00173324	0.00173324
TMC5	291.647	105.465	1.46746	0.593494	3.94043	8.13372e-05	0.00177744	0.00177744
BRP44	626.059	260.747	1.26365	0.389681	3.92708	8.5982e-05	0.0018729	0.0018729
RPSAP9	581.829	239.811	1.27869	0.404725	3.92172	8.79197e-05	0.00191305	0.00191305
TMTC4	172.081	54.0724	1.67012	0.796155	3.92017	8.84868e-05	0.00192333	0.00192333
LOC100507246	317.344	117.21	1.43695	0.562984	3.91973	8.86484e-05	0.00192479	0.00192479
KDELR2	1333.23	607.411	1.13418	0.26021	3.91388	9.08244e-05	0.00196993	0.00196993
CBLC	239.11	82.6667	1.5323	0.658329	3.91344	9.0992e-05	0.00197146	0.00197146
SYNJ2BP	199.134	65.5256	1.60361	0.729642	3.90958	9.2456e-05	0.00199892	0.00199892
MAP7	234.453	80.7445	1.53786	0.663891	3.90411	9.4574e-05	0.00204254	0.00204254
CLIC1	1894.96	890.231	1.08991	0.215944	3.90241	9.52402e-05	0.00205256	0.00205256
THBS4	292.811	106.529	1.45873	0.584761	3.89607	9.77642e-05	0.0021025	0.0021025
SND1	1095.53	490.095	1.16049	0.286526	3.88879	0.000100743	0.00215743	0.00215743
ACLY	845.31	367.308	1.20249	0.328522	3.88811	0.000101027	0.00216123	0.00216123
CS	753.632	322.842	1.22303	0.349062	3.88686	0.00010155	0.00217014	0.00217014
CCT4	535.379	218.505	1.29289	0.418924	3.88431	0.000102622	0.00219074	0.00219074
TXLNG2P	190.902	62.2845	1.61589	0.741916	3.88403	0.000102737	0.0021909	0.0021909
SNORD96A	72.6991	15.7815	2.2037	1.32973	3.87979	0.000104547	0.00222483	0.00222483
PGC	719.234	306.406	1.23101	0.357045	3.87857	0.000105071	0.00223363	0.00223363
SNORD73A	59.7944	11.4611	2.38327	1.5093	3.87143	0.000108199	0.00229532	0.00229532
TTLL12	418.386	164.021	1.35095	0.476983	3.87047	0.000108626	0.002302	0.002302
CHRM3	58.5798	11.0763	2.40292	1.52895	3.86861	0.000109457	0.00231476	0.00231476
C17orf28	947.891	418.073	1.18097	0.306996	3.86192	0.0001125	0.00237419	0.00237419
PPIA	797.505	344.719	1.21007	0.336105	3.85865	0.000114014	0.00240364	0.00240139
OAS2	112.597	30.6264	1.87832	1.00435	3.85847	0.000114098	0.00240291	0.00240139
OR51E1	241.733	84.412	1.5179	0.643926	3.85837	0.000114144	0.00240139	0.00240139
SNORD76	141.108	41.9535	1.74993	0.875965	3.85208	0.00011712	0.00245891	0.00245891
ST6GAL1	1068.13	477.57	1.16131	0.287336	3.85017	0.000118038	0.002468	0.002468
EIF2S3	597.011	248.425	1.26495	0.390978	3.84678	0.000119682	0.00249979	0.00249901
RAB3D	518.941	211.457	1.2952	0.421233	3.84374	0.000121173	0.00252573	0.00252573
CD46	1322.02	603.951	1.13024	0.256273	3.84105	0.000122508	0.00254834	0.00254834
BGN	1491.71	689.1	1.11418	0.240215	3.8352	0.000125464	0.00259655	0.00259655
LOC100505989	75.5546	17.0296	2.14948	1.27551	3.82979	0.000128254	0.00264351	0.00264351
SLC25A42	229.926	79.6442	1.52953	0.655561	3.82324	0.000131711	0.00270927	0.00270927
HIST2H2BE	866.108	379.093	1.19199	0.318023	3.81683	0.000135178	0.00277498	0.00277498
TTC3P1	346.969	131.997	1.39431	0.520336	3.81624	0.000135502	0.00277882	0.00277882
LOC100131047	69.6652	15.085	2.20733	1.33336	3.80594	0.000141265	0.00289117	0.00289117
DSG2	293.599	108.051	1.44213	0.568162	3.80149	0.000143828	0.00292888	0.00292888
HEBP2	826.63	360.264	1.19819	0.324217	3.79735	0.000146253	0.00296934	0.00296934
THSD1P1	97.5836	25.3212	1.94629	1.07232	3.79024	0.000150502	0.00304647	0.00304647
KIAA0907	351.009	134.245	1.38664	0.512668	3.78686	0.000152565	0.00308209	0.00308209
PDE9A	595.94	249.132	1.25825	0.384285	3.78192	0.000155623	0.00313141	0.00313054
LUST	145.766	44.4416	1.71367	0.839702	3.77673	0.000158903	0.00319109	0.00319109
ARPC3	772.798	334.576	1.20776	0.333787	3.77371	0.000160837	0.00322673	0.00322673
MLEC	1063.44	477.313	1.15573	0.281759	3.77078	0.000162739	0.00325846	0.00325846
PMEPA1	1922.18	909.057	1.0803	0.206335	3.76172	0.000168751	0.00337552	0.00337552
NCL	1958.38	927.59	1.0781	0.204135	3.75794	0.00017132	0.00342354	0.00342354
RPS27	2654.7	1283.67	1.04827	0.174304	3.75562	0.000172915	0.00345202	0.00345202
BZW2	194.598	65.1057	1.57964	0.705672	3.75338	0.000174464	0.0034727	0.0034727
DHX15	494.928	201.788	1.29438	0.420411	3.74696	0.000178992	0.00355587	0.00355587
STEAP1B	152.408	47.4165	1.68447	0.810505	3.74644	0.000179362	0.00355973	0.00355973
GABRB3	93.9843	24.2767	1.95284	1.07888	3.73817	0.000185365	0.0036717	0.0036717
AFMID	272.317	99.3441	1.45478	0.58081	3.73442	0.000188152	0.00371966	0.00371966
ATP11B	190.708	63.6578	1.58296	0.70899	3.73101	0.000190713	0.00376297	0.00376297
FKBP5	295.815	109.989	1.42734	0.553367	3.72599	0.00019455	0.00382384	0.00382384
SEC16A	502.76	205.857	1.28823	0.414257	3.72518	0.000195175	0.00383241	0.00383215
TUG1	452.114	182.022	1.31258	0.438608	3.72445	0.00019574	0.0038361	0.0038361
ZCCHC6	220.912	76.7999	1.52429	0.650324	3.72098	0.000198453	0.00388551	0.00388551
CUX2	247.657	88.5549	1.4837	0.609728	3.71994	0.000199273	0.00389781	0.00389781
ZNF587	275.711	101.054	1.44803	0.574065	3.71833	0.000200544	0.00391514	0.00391514
SNORD116-4	46.9759	7.96932	2.55939	1.68542	3.71669	0.000201847	0.00393679	0.00393679
FBXO25	281.495	103.723	1.44038	0.566407	3.71193	0.000205682	0.00400774	0.00400774
CERS4	568.516	237.36	1.26013	0.386157	3.71065	0.000206727	0.0040204	0.0040204
ARFIP2	484.187	197.355	1.29477	0.420801	3.70926	0.00020787	0.00403875	0.00403875
LOC647859	121.809	35.3848	1.78342	0.909453	3.6943	0.000220492	0.00426362	0.00426362
NOP56	445.38	179.393	1.31191	0.43794	3.69141	0.000223017	0.00430833	0.00430833
ANXA5	2083.47	994.139	1.06747	0.193503	3.68106	0.000232269	0.00447008	0.00447008
HIST1H4E	67.6452	14.9944	2.17356	1.29959	3.67683	0.000236149	0.00453188	0.00453188
GDI2	818.25	358.997	1.18857	0.314601	3.67212	0.00024055	0.00460762	0.00460762
COX7A2	686.11	294.669	1.21934	0.345375	3.67179	0.00024086	0.00460922	0.00460922
PRR16	174.037	57.1794	1.60583	0.731858	3.66461	0.000247718	0.00473601	0.00473444
C10orf137	135.526	41.1735	1.71879	0.844816	3.66059	0.000251637	0.00479738	0.00479339
SNORA63	104.758	28.8902	1.8584	0.984434	3.66056	0.000251663	0.00479339	0.00479339
INSM1	34.032	4.3594	2.96469	2.09072	3.65804	0.000254155	0.00483181	0.0048276
KCTD3	399.387	158.422	1.33402	0.460047	3.65802	0.000254172	0.0048276	0.0048276
QARS	1024.49	460.997	1.15208	0.278107	3.65541	0.000256772	0.00486789	0.00486789
TAF7	642.803	274.089	1.22974	0.355766	3.65435	0.000257839	0.00488357	0.00487741
RSL1D1	256.15	93.0734	1.46055	0.58658	3.65419	0.000257994	0.00487741	0.00487741
COPZ1	850.827	375.462	1.1802	0.306229	3.65016	0.000262082	0.0049409	0.0049409
PDXDC1	883.991	391.792	1.17394	0.299975	3.6486	0.00026367	0.00496623	0.00496623
CYP4F30P	280.803	104.199	1.43022	0.556252	3.64731	0.000264996	0.00498197	0.00498197
LOC100130872	58.5209	12.0065	2.28513	1.41116	3.64237	0.000270143	0.00507404	0.00507404
SET	784.151	343.239	1.19192	0.317949	3.63092	0.00028241	0.00528979	0.00528632
PARK7	1642.89	771.96	1.08964	0.215669	3.62904	0.000284477	0.00530893	0.00530893
CNDP2	852.547	376.879	1.17768	0.303708	3.62535	0.000288575	0.00538047	0.00538047
SNORD51	17.3525	0	5.00213	4.12816	3.62337	0.000290785	0.0054167	0.0054167
MRPL45	244.792	88.3959	1.46951	0.595537	3.62117	0.000293269	0.00544799	0.00544799
SOX4	273.173	101.106	1.43394	0.559975	3.61915	0.00029557	0.00548072	0.00548072
CYP39A1	149.539	47.3168	1.6601	0.786126	3.61463	0.000300781	0.00557225	0.00557225
IVD	453.52	184.512	1.29745	0.423479	3.61103	0.000304981	0.00563978	0.00563978
DUS1L	719.608	312.212	1.20468	0.330715	3.60991	0.000306301	0.00565904	0.00565904
TAF1D	201.353	69.4304	1.53609	0.662119	3.60948	0.000306816	0.00566342	0.00566342
TTC3	371.683	146.272	1.34542	0.471452	3.6092	0.000307143	0.0056643	0.0056643
SNHG7	182.884	61.4786	1.57277	0.698803	3.60753	0.000309127	0.00568542	0.00568059
IQGAP2	202.602	69.9926	1.53337	0.659406	3.60751	0.000309144	0.00568059	0.00568059
RPL32	1932.76	920.213	1.07062	0.19665	3.60104	0.000316944	0.00581865	0.00581438
KDM1A	390.58	155.173	1.33174	0.457774	3.601	0.000316997	0.00581438	0.00581438
DPP4	831.119	367.043	1.17911	0.305138	3.59545	0.000323835	0.00592909	0.00592909
DDOST	1171.73	536.018	1.12829	0.254321	3.58974	0.000331007	0.00605495	0.00605495
TOM1L1	206.256	71.8106	1.52217	0.648199	3.585	0.000337079	0.00616048	0.00616048
TRPV6	948.022	424.969	1.15756	0.283593	3.58227	0.000340623	0.00621965	0.00621965
BMPR1B	278.088	103.782	1.42199	0.548022	3.58103	0.000342236	0.00624351	0.00624351
SNORA9	54.3536	10.8648	2.32271	1.44874	3.58037	0.000343104	0.00625373	0.00625373
MALT1	229.76	82.2091	1.48276	0.608791	3.57808	0.000346131	0.00630325	0.00630325
SLC37A1	375.613	148.599	1.33782	0.46385	3.57443	0.000350997	0.00638613	0.00638613
H1F0	1879.03	893.927	1.07176	0.197792	3.57053	0.000356254	0.00647598	0.00647598
TRNT1	146.096	46.3361	1.65671	0.782739	3.55947	0.000371609	0.00673102	0.00673102
RPL22L1	118.481	35.0746	1.75616	0.882191	3.551	0.000383771	0.00692662	0.00692662
SNORA26	47.9938	8.8965	2.43154	1.55757	3.54955	0.00038589	0.00695253	0.00695253
ANAPC5	560.471	236.479	1.24493	0.37096	3.54864	0.000387224	0.00697037	0.00697037
NCALD	186.126	63.4926	1.55162	0.677652	3.54217	0.000396842	0.00712458	0.00712458
SERPINB6	1054.26	478.751	1.13889	0.264916	3.54035	0.00039959	0.00716125	0.00715936
HIPK2	263.848	97.8513	1.43104	0.557073	3.54019	0.000399836	0.00715936	0.00715936
FAM198B	242.577	88.3441	1.45724	0.58327	3.53802	0.000403139	0.00721215	0.00720837
ITGBL1	67.8029	15.7157	2.10914	1.23517	3.53793	0.000403283	0.00720837	0.00720837
AHCY	858.505	381.904	1.16862	0.294649	3.53503	0.000407722	0.00727493	0.00727493
HNRNPF	899.877	402.346	1.16129	0.287323	3.53372	0.000409759	0.00730485	0.00730485
PCAT1	18.0905	0	4.46544	3.59147	3.53234	0.000411899	0.00733014	0.00733014
MDH1B	32.5203	4.2927	2.92138	2.04741	3.52818	0.000418428	0.00742682	0.00742682
SLC26A2	170.606	56.9687	1.58242	0.708455	3.52654	0.00042102	0.0074663	0.0074663
FTL	9399.34	4833.33	0.959543	0.0855738	3.52601	0.000421872	0.0074749	0.0074749
D4S234E	168.061	55.8979	1.58812	0.714147	3.52479	0.000423825	0.00749643	0.00749643
ANP32A	567.392	240.308	1.23946	0.365492	3.52119	0.000429614	0.00758561	0.00758561
PCGEM1	118.457	35.2796	1.74745	0.873482	3.52089	0.000430104	0.00758769	0.00758769
F2R	127.191	38.8341	1.7116	0.837629	3.52044	0.000430832	0.00759393	0.00759212
HSPA9	752.408	330.2	1.18817	0.314205	3.51706	0.000436359	0.00766475	0.00766475
DOPEY2	223.953	80.4147	1.47766	0.603694	3.50608	0.000454756	0.00796038	0.00796038
RBM6	588.081	250.615	1.23054	0.356575	3.50277	0.000460438	0.00805291	0.00804734
SNORD49A	89.3394	23.9099	1.90169	1.02772	3.50273	0.000460515	0.00804734	0.00804734
NKTR	349.945	137.731	1.34527	0.471304	3.50105	0.000463433	0.00809137	0.00809137
FAM21B	336.549	131.552	1.35519	0.481219	3.49959	0.000465974	0.00812875	0.00812622
RAB25	684.593	297.496	1.20238	0.328406	3.4978	0.000469112	0.00816247	0.00816247
COPB1	577.281	245.522	1.23343	0.359456	3.49675	0.000470963	0.00818766	0.00818766
C9orf91	234.956	85.4454	1.45931	0.585344	3.49312	0.000477418	0.00828571	0.00828571
ICA1	263.802	98.4037	1.42267	0.548703	3.49176	0.000479847	0.00831367	0.00830733
POLB	204.625	72.118	1.50455	0.630581	3.48436	0.000493315	0.00852521	0.00851987
MIR663A	82.4915	21.4081	1.94609	1.07212	3.4843	0.000493425	0.00851987	0.00851987
CCDC125	174.922	59.2455	1.56194	0.687968	3.47995	0.0005015	0.00865194	0.00864862
SLC44A5	25.0148	2.44466	3.35507	2.48111	3.47834	0.000504521	0.00868194	0.00866827
C11orf10	1450.88	679.628	1.09411	0.22014	3.47831	0.000504579	0.00866827	0.00866827
GRHL2	503.555	210.588	1.25773	0.383759	3.47196	0.000516669	0.00886098	0.00885653
SNORD31	48.3271	9.30751	2.37637	1.5024	3.46869	0.000523011	0.00893957	0.00893957
MIR1304	38.2156	6.12953	2.64031	1.76634	3.4643	0.000531608	0.00907887	0.00907728
AVL9	98.742	27.7998	1.82859	0.954621	3.46412	0.000531961	0.00907728	0.00907728
DKC1	269.149	101.175	1.41155	0.53758	3.46214	0.000535896	0.00913676	0.00913676
DAPK1	158.215	52.2796	1.59757	0.7236	3.45958	0.000541019	0.00921637	0.00921637
ADSL	344.343	135.795	1.34242	0.468447	3.45357	0.000553225	0.00941641	0.00941641
BEND4	68.9759	16.5792	2.05672	1.18275	3.44812	0.000564494	0.00956815	0.00956815
SPG21	537.867	227.542	1.24112	0.36715	3.44291	0.000575487	0.00972205	0.00972205
GFPT1	255.999	95.46	1.42317	0.5492	3.44254	0.000576271	0.0097272	0.0097272
BRSK2	40.1937	6.84563	2.55371	1.67974	3.42973	0.000604184	0.0101394	0.0101394
TOMM20	797.679	354.55	1.16982	0.295851	3.42066	0.000624684	0.0104575	0.0104575
RLIM	153.859	50.8192	1.59817	0.724198	3.41409	0.000639957	0.0106868	0.0106868
POLR2H	517.4	218.24	1.24537	0.371398	3.41332	0.000641772	0.0107083	0.0107083
PSME1	1052.98	481.497	1.12888	0.254914	3.41053	0.000648379	0.0108097	0.0108097
HSP90AA4P	467.186	194.312	1.26563	0.391656	3.40837	0.000653519	0.0108865	0.0108851
AKR1A1	943.624	427.063	1.14376	0.269793	3.40818	0.000653975	0.0108851	0.0108851
TOX3	54.8649	11.7539	2.22275	1.34878	3.40749	0.000655643	0.010904	0.010904
HSPA5	2049.08	986.812	1.05413	0.180157	3.40663	0.000657699	0.0109292	0.0109292
PGM3	295.876	114.065	1.37513	0.501165	3.40551	0.000660406	0.0109563	0.0109563
RABGGTB	287.306	110.147	1.38316	0.509191	3.40483	0.000662051	0.0109746	0.0109746
CNPY2	548.821	233.749	1.23137	0.357406	3.39121	0.000695841	0.01146	0.01146
ECHS1	1109.7	510.435	1.12037	0.246406	3.38933	0.000700632	0.0115295	0.0115257
KPNB1	564.198	241.21	1.22591	0.35194	3.38902	0.000701426	0.0115332	0.0115257
TOP2B	343.009	136.073	1.33387	0.459898	3.38898	0.000701533	0.0115257	0.0115257
KIAA0319L	517.151	218.606	1.24225	0.368281	3.38569	0.000710006	0.0116555	0.0116555
TRPM4	755.425	334.541	1.17511	0.301137	3.38519	0.000711299	0.0116673	0.0116673
FBLN2	356.925	142.643	1.32321	0.449241	3.38318	0.000716509	0.0117432	0.0117432
ZNF24	238.68	88.3412	1.43392	0.559948	3.38279	0.000717524	0.0117504	0.0117504
CYTH2	360.219	144.212	1.32068	0.446715	3.38113	0.000721885	0.0118028	0.0118028
PRDX3	860.561	386.999	1.15295	0.278979	3.36015	0.000778996	0.012645	0.012645
ZNF217	287.678	110.886	1.37538	0.501411	3.35951	0.000780812	0.0126644	0.0126644
FOXJ1	32.9251	4.87278	2.75637	1.8824	3.35863	0.000783299	0.0126946	0.01269
UQCRHL	907.422	410.292	1.14512	0.271154	3.35821	0.000784495	0.0126937	0.0126937
NPEPPS	421.738	173.591	1.28065	0.406684	3.35384	0.000796997	0.0128653	0.0128653
ALDH18A1	380.016	153.988	1.30324	0.429275	3.34732	0.000815959	0.01314	0.01314
CMTM4	245.942	92.1064	1.41694	0.542975	3.3396	0.000839002	0.0134684	0.0134684
CLCN3	271.805	103.889	1.38752	0.513553	3.33755	0.000845212	0.0135467	0.0135467
HSP90AA6P	379.375	154.052	1.30021	0.426237	3.32258	0.000891882	0.0142386	0.0142313
LCP1	1533.04	726.196	1.07796	0.203993	3.32251	0.000892123	0.0142313	0.0142313
ZNF473	105.386	31.3894	1.74734	0.87337	3.3206	0.000898233	0.0143063	0.0143028
KCNQ2	16.4823	0	4.32707	3.4531	3.32045	0.00089872	0.0143028	0.0143028
KDELR1	1242.4	579.15	1.10112	0.227154	3.31717	0.000909334	0.0144604	0.0144604
EIF4B	1086.12	500.594	1.11746	0.243494	3.31516	0.000915895	0.014542	0.0145369
SNORD37	15.0892	0	4.75325	3.87928	3.31504	0.000916292	0.0145369	0.0145369
SNHG4	37.9152	6.52563	2.53859	1.66462	3.30977	0.000933732	0.0148021	0.0148021
SNORA4	130.776	41.9494	1.64037	0.766402	3.30672	0.00094394	0.0149522	0.0149522
ZNF3	168.606	58.1173	1.53662	0.662647	3.30527	0.000948846	0.0150182	0.0150116
PPP1CC	537.541	229.864	1.22559	0.351622	3.30518	0.000949164	0.0150116	0.0150116
SNORA40	68.1843	17.0037	2.00359	1.12962	3.30456	0.000951247	0.0150328	0.0150328
GALNT3	240.804	90.2361	1.41608	0.542113	3.29978	0.000967623	0.015256	0.015256
KIAA0182	309.002	121.515	1.34648	0.472509	3.29758	0.000975217	0.0153638	0.0153638
MRPL12	389.612	159.301	1.29028	0.41631	3.29436	0.000986473	0.0155051	0.0154945
SNORD12	53.4319	11.7444	2.18573	1.31176	3.29144	0.000996754	0.0156304	0.0156304
FMNL2	154.093	51.9761	1.56788	0.693915	3.29104	0.000998189	0.0156409	0.0156409
CERS2	731.639	324.974	1.17081	0.296839	3.28636	0.00101492	0.0158908	0.0158908
FOXD1	22.4324	2.21076	3.34297	2.469	3.28472	0.00102083	0.0159587	0.0159587
VPS54	183.655	64.8869	1.501	0.627033	3.28444	0.00102186	0.0159625	0.0159625
IFIT1	137.292	44.8935	1.61267	0.738701	3.28137	0.00103305	0.0160879	0.0160879
MYL12B	2044.18	989.035	1.04743	0.17346	3.27987	0.00103855	0.0161487	0.0161332
ATP5A1	1689.12	807.148	1.06537	0.191402	3.27949	0.00103993	0.0161332	0.0161332
FAM162A	668.802	294.387	1.18387	0.309897	3.27285	0.0010647	0.0164797	0.0164797
STYXL1	255.347	97.172	1.39385	0.519877	3.27117	0.00107103	0.01654	0.01654
TRUB2	215.036	78.9701	1.4452	0.571232	3.26918	0.00107861	0.0166443	0.0166443
PRR15L	324.363	129.066	1.3295	0.455534	3.26677	0.00108781	0.0167608	0.0167608
FUCA2	247.51	93.6763	1.40173	0.527758	3.26493	0.00109489	0.0168572	0.0168572
HIST1H2BE	117.738	36.8651	1.67526	0.80129	3.26062	0.00111167	0.0170767	0.0170767
PTRH2	273.1	105.494	1.37227	0.498303	3.25474	0.00113496	0.0174082	0.0174082
NBPF9	287.696	112.242	1.35793	0.483962	3.25251	0.00114389	0.0175319	0.0175319
SERP1	1104.96	511.754	1.11047	0.236501	3.25171	0.00114714	0.0175685	0.0175685
PNISR	726.866	323.374	1.16848	0.294514	3.25128	0.00114887	0.0175817	0.0175817
AHSA2	507.598	216.4	1.22999	0.356017	3.24946	0.00115625	0.0176679	0.0176679
ESRP2	340.833	137.052	1.31435	0.440376	3.24577	0.00117131	0.0178579	0.0178579
AGR3	33.5565	5.38777	2.63883	1.76486	3.24438	0.00117707	0.0179323	0.0179323
SLC25A3	1435.88	679.405	1.0796	0.205626	3.24029	0.00119408	0.0181641	0.0181618
CCT8	439.949	184.146	1.25649	0.382517	3.23545	0.0012145	0.0184333	0.0184333
GCC2	200.384	72.7827	1.4611	0.587134	3.23476	0.00121745	0.0184644	0.0184527
TMED4	982.188	450.616	1.1241	0.250131	3.23473	0.00121759	0.0184527	0.0184527
THOC2	105.273	31.9294	1.72117	0.847206	3.23402	0.00122061	0.0184847	0.0184847
NUP210	177.001	62.4837	1.50221	0.62824	3.22992	0.00123825	0.0187239	0.0187239
MMADHC	511.44	218.611	1.2262	0.352229	3.22915	0.00124157	0.0187602	0.0187602
ABHD2	664.194	293.039	1.18051	0.306545	3.22815	0.00124594	0.0188123	0.0188123
RAB17	223.372	83.1633	1.42543	0.551457	3.22763	0.00124819	0.0188321	0.0188321
COPA	630.849	276.737	1.18878	0.31481	3.22626	0.00125418	0.0189086	0.0189086
TXNIP	2052.86	995.711	1.04384	0.16987	3.22081	0.00127827	0.0192575	0.0192575
TCP1	556.105	240.413	1.20984	0.335871	3.21996	0.00128209	0.0193006	0.0193006
ZNF577	134.282	44.1203	1.60575	0.731783	3.21866	0.00128793	0.0193743	0.0193743
PLEKHB2	520.975	223.43	1.22139	0.347421	3.21731	0.00129401	0.0194513	0.0194513
NMRAL1	509.963	218.209	1.22468	0.350709	3.21142	0.00132081	0.0198248	0.0198229
COX5B	1605.89	766.924	1.06621	0.192244	3.21124	0.00132166	0.0198229	0.0198229
GSTT2	366.036	149.448	1.29234	0.418375	3.20781	0.0013375	0.0200015	0.0200015
C20orf108	610.267	267.045	1.19236	0.318387	3.20726	0.00134006	0.0200251	0.0200196
PKN1	493.796	210.479	1.23024	0.356272	3.20713	0.00134068	0.0200196	0.0200196
ZNF146	306.141	121.382	1.33464	0.46067	3.20661	0.00134311	0.0200411	0.0200411
FAM189A2	293.393	115.535	1.34451	0.470539	3.2009	0.00136999	0.0203974	0.0203974
MSL1	372.101	152.48	1.28708	0.413108	3.19648	0.00139115	0.0206972	0.0206972
TRIB3	139.314	46.4508	1.58457	0.710598	3.19521	0.00139728	0.0207732	0.0207732
MKI67IP	128.781	41.9883	1.61686	0.742892	3.19373	0.00140446	0.0208646	0.0208646
MRPL37	424.173	177.338	1.25815	0.384181	3.18981	0.00142367	0.0211037	0.0211037
C6orf62	630.526	277.423	1.18447	0.310497	3.18362	0.00145443	0.0214814	0.0214703
UCK2	136.892	45.5117	1.58873	0.714759	3.18356	0.00145473	0.0214703	0.0214703
LOC100190940	41.465	8.09287	2.35717	1.4832	3.18251	0.00146004	0.0215329	0.0215211
ZNF385B	138.626	46.2882	1.58248	0.708512	3.1791	0.00147732	0.0217405	0.0217405
PM20D2	199.21	72.8442	1.45141	0.577438	3.17734	0.00148634	0.0218574	0.0218574
LRRC31	21.1322	2.11009	3.32407	2.4501	3.17408	0.00150311	0.0220881	0.0220881
HYOU1	878.304	400.256	1.1338	0.259826	3.17208	0.00151353	0.0222091	0.0222091
TM9SF3	753.405	338.252	1.15532	0.281355	3.16943	0.00152737	0.0223959	0.0223959
SNORD36A	324.024	130.249	1.31483	0.440864	3.16796	0.00153511	0.0224931	0.0224931
LOC100506930	109.387	34.0932	1.68189	0.807917	3.16521	0.00154972	0.022691	0.022691
EIF3B	689.313	306.764	1.16803	0.294063	3.16156	0.00156927	0.0229606	0.0229606
LOC100505483	78.0109	21.5026	1.85916	0.985194	3.16089	0.00157289	0.022997	0.022997
DBNDD1	110.285	34.5069	1.67628	0.802312	3.15919	0.00158206	0.0231144	0.0231144
TAP1	326.794	131.682	1.31132	0.43735	3.15804	0.00158834	0.0231895	0.0231895
UBXN4	548.465	237.918	1.20494	0.330967	3.15375	0.00161186	0.0234992	0.0234992
HIGD2A	766.88	345.277	1.15125	0.277276	3.15352	0.00161313	0.0235008	0.0235008
FGF13	114.197	36.1846	1.65807	0.784102	3.1517	0.00162324	0.0236142	0.0236031
SAMD13	53.3047	12.3092	2.11452	1.24056	3.14767	0.00164575	0.0238734	0.0238734
COX5A	663.264	294.238	1.1726	0.298628	3.14689	0.00165018	0.0239205	0.0239143
COPG	1384.59	656.209	1.07723	0.203258	3.14651	0.00165234	0.0239348	0.0239143
SNORD27	63.3274	15.9786	1.98669	1.11272	3.14624	0.00165383	0.0239223	0.0239143
PA2G4P4	198.706	72.9368	1.44592	0.571947	3.14613	0.00165446	0.0239143	0.0239143
CBX3	348.889	142.254	1.29429	0.420325	3.1453	0.00165918	0.0239485	0.0239439
NRD1	407.668	170.157	1.26052	0.386554	3.14515	0.00166004	0.0239439	0.0239439
METTL3	432.17	181.89	1.24853	0.374563	3.14437	0.00166443	0.0239902	0.0239902
CRYL1	524.706	226.553	1.21166	0.337692	3.14369	0.00166832	0.0240292	0.0240292
NCSTN	516.082	222.379	1.21458	0.340611	3.1431	0.00167167	0.0240434	0.0240434
MRPS15	260.508	101.069	1.36599	0.492019	3.14214	0.00167715	0.0241052	0.0241052
MRRF	153.171	52.9152	1.53339	0.659421	3.13676	0.00170826	0.0245004	0.0245004
CAPRIN1	427.338	179.708	1.24972	0.375751	3.13601	0.00171261	0.0245454	0.0245401
RWDD2A	313.456	125.736	1.31787	0.443898	3.13566	0.00171466	0.0245401	0.0245401
C16orf70	221.517	83.3327	1.41047	0.536497	3.13513	0.00171778	0.0245676	0.0245676
MAT2A	1453.99	691.914	1.07135	0.19738	3.13438	0.00172216	0.0246129	0.0246129
SUGP2	484.352	207.215	1.22493	0.35096	3.13183	0.00173718	0.02481	0.02481
MGEA5	557.283	242.647	1.19955	0.325582	3.1302	0.00174687	0.024931	0.024931
GOLGB1	321.935	129.788	1.31061	0.436643	3.12979	0.00174933	0.0249484	0.0249484
FAM111A	520.794	224.932	1.21122	0.337254	3.12812	0.00175927	0.0250728	0.0250728
LOC285889	37.7085	7.054	2.41838	1.54441	3.12683	0.001767	0.0251652	0.0251652
AR	204.352	75.7247	1.43222	0.558253	3.12153	0.00179916	0.0256053	0.0256053
MIR186	15.3399	0	4.11127	3.2373	3.11755	0.00182358	0.0258985	0.0258985
RPL36AL	2454.1	1207.02	1.02374	0.149772	3.11587	0.00183402	0.0260284	0.0260284
LOC100505761	169.404	60.2234	1.49208	0.618107	3.11434	0.00184357	0.0261275	0.0261275
RPL29P2	218.923	82.3907	1.40987	0.535901	3.11358	0.00184835	0.0261771	0.0261771
HSP90AB2P	184.148	66.771	1.46357	0.589601	3.11263	0.00185427	0.0262426	0.026241
TMEM123	836.562	380.847	1.13526	0.261292	3.11244	0.00185545	0.026241	0.026241
NUDT8	174.405	62.4569	1.48151	0.607542	3.11165	0.00186043	0.0262931	0.0262931
FOSB	1003.04	464.21	1.11153	0.237556	3.11132	0.0018625	0.0263041	0.0263041
SERHL	156.437	54.566	1.51951	0.64554	3.11077	0.00186598	0.026335	0.026335
SNORA71A	38.8076	7.46972	2.37721	1.50324	3.10963	0.00187323	0.0264189	0.0264189
FAM171A1	269.527	105.674	1.35081	0.476836	3.10561	0.00189889	0.0267622	0.0267622
TM4SF1	775.432	350.613	1.14512	0.271152	3.10431	0.00190722	0.0268424	0.0268324
EPRS	219.386	82.7311	1.40697	0.532999	3.10155	0.00192512	0.0270381	0.0270381
SLC25A5	1152.09	539.83	1.09368	0.219707	3.09357	0.00197764	0.0276992	0.0276992
ADIPOR1	581.71	255.271	1.18827	0.314303	3.09333	0.00197923	0.0277025	0.0277025
NSA2	463.165	197.648	1.22859	0.354623	3.09256	0.00198437	0.0277553	0.0277553
SH3YL1	383.4	159.412	1.26609	0.392117	3.09101	0.0019948	0.0278819	0.0278819
SLC19A1	127.765	42.37	1.59238	0.718406	3.08934	0.002006	0.028	0.028
AGT	101.983	31.5891	1.69083	0.816865	3.08528	0.00203364	0.0283468	0.0283468
PPM1E	40.9638	8.27245	2.30796	1.43399	3.08447	0.00203916	0.0284043	0.0284043
ADPGK	450.734	191.797	1.2327	0.358729	3.0839	0.00204304	0.0284388	0.0284388
CDC42SE2	305.186	122.601	1.31571	0.441744	3.08015	0.00206896	0.0287405	0.0287405
F8A1	505.234	218.249	1.21098	0.33701	3.07894	0.0020774	0.0288381	0.0288381
ILF2	718.402	322.897	1.15372	0.279748	3.0781	0.00208326	0.0288997	0.0288997
GTF2I	916.256	421.567	1.11999	0.246017	3.07506	0.00210457	0.0291555	0.0291555
LUC7L2	520.939	226.007	1.20475	0.330778	3.07193	0.0021268	0.0294234	0.0294234
RBM3	418.536	176.531	1.24543	0.371457	3.07036	0.00213802	0.0295585	0.0295585
PRKACB	186.471	68.2446	1.45016	0.576192	3.06809	0.00215432	0.0297636	0.0297636
LUC7L3	715.058	321.473	1.15336	0.279395	3.06724	0.00216049	0.0298083	0.0298083
FUBP1	239.144	92.1486	1.37584	0.501873	3.06559	0.00217238	0.029952	0.029952
FNBP1L	188.559	69.2076	1.44601	0.572043	3.06521	0.00217517	0.0299702	0.0299702
NAIP	241.321	93.167	1.37307	0.499097	3.06396	0.0021843	0.0300756	0.0300756
KIAA0368	304.309	122.45	1.31335	0.439377	3.0605	0.00220967	0.0303427	0.0303427
PTK6	80.9914	23.2746	1.79902	0.925046	3.05576	0.00224489	0.0307639	0.0307639
EIF2A	237.125	91.3457	1.37624	0.502271	3.05484	0.00225182	0.0308381	0.0308273
SNORD65	84.511	24.6838	1.77558	0.901607	3.05474	0.00225255	0.0308273	0.0308273
SEC22C	252.856	98.5924	1.35877	0.484799	3.05405	0.00225778	0.0308781	0.0308781
RASEF	134.71	45.6353	1.56164	0.687666	3.05268	0.00226805	0.0309977	0.0309977
ELK4	300.221	120.644	1.31526	0.441295	3.05212	0.00227229	0.0310347	0.0310347
CSDE1	1585.23	761.759	1.05728	0.183312	3.04698	0.00231152	0.0314438	0.0314438
MRPL3	325.075	132.408	1.29578	0.421812	3.04601	0.00231901	0.0315035	0.0315035
HES1	853.979	391.215	1.12624	0.25227	3.04086	0.00235907	0.0320049	0.0320049
CDK4	440.003	187.374	1.2316	0.357627	3.03819	0.00238002	0.0322461	0.0322438
ZNF813	103.167	32.3996	1.67094	0.79697	3.03801	0.00238144	0.0322438	0.0322438
ANKRD34B	16.9752	1.36784	3.63346	2.75949	3.03679	0.00239111	0.0323316	0.0323316
RRP7A	251.856	98.362	1.35643	0.482456	3.0345	0.00240937	0.0325569	0.0325569
IGFN1	39.9237	8.10012	2.30123	1.42726	3.0343	0.00241097	0.0325569	0.0325569
LARS	327.281	133.649	1.29208	0.418107	3.03143	0.00243401	0.0328244	0.0328244
NPIP	710.337	319.978	1.15053	0.276563	3.02759	0.00246514	0.0332222	0.0332222
RGPD3	162.662	58.0499	1.48651	0.612541	3.02717	0.00246856	0.0332463	0.0332463
HIST1H2BJ	106.349	33.8014	1.65365	0.779679	3.02663	0.00247294	0.0332831	0.0332831
ATP5C1	698.646	314.218	1.1528	0.278828	3.02597	0.00247837	0.0333342	0.0333342
TARBP1	144.373	50.0442	1.52853	0.654561	3.02544	0.00248269	0.0333702	0.0333702
CDYL2	116.471	38.0693	1.61327	0.739296	3.02443	0.002491	0.0334597	0.0334597
VDAC1	639.693	285.179	1.16551	0.291542	3.02084	0.00252076	0.0337925	0.0337592
ZNF841	160.199	57.0233	1.49024	0.616271	3.0205	0.00252355	0.033763	0.033763
G3BP2	654.693	292.643	1.16168	0.287706	3.01785	0.00254574	0.0340151	0.0340151
SFXN2	155.584	55.0168	1.49975	0.62578	3.01763	0.00254756	0.0340171	0.0340171
SLC6A19	19.8045	2.08839	3.24536	2.3714	3.01489	0.00257075	0.0342818	0.0342818
NUMA1	1855.01	901.436	1.04113	0.167161	3.01418	0.00257671	0.0343162	0.034316
ATP5G1	431.054	183.462	1.23239	0.358417	3.01337	0.00258368	0.0343639	0.0343639
CTSO	331.258	135.789	1.28659	0.412622	3.01264	0.00258985	0.0344236	0.0344181
IARS	328.01	134.255	1.28876	0.414795	3.01249	0.00259113	0.0344181	0.0344181
TRIT1	172.8	62.7258	1.46197	0.588005	3.00787	0.00263085	0.0349	0.0349
LOC100128881	115.01	37.614	1.61242	0.738453	3.00243	0.00267838	0.0353919	0.0353919
PABPC4	458.846	197.094	1.21913	0.345158	3.00087	0.00269206	0.0355265	0.0355265
LOC100190986	475.232	205.121	1.21216	0.338192	2.99597	0.00273574	0.0360327	0.0360327
RHPN2	440.366	188.244	1.2261	0.352132	2.99559	0.00273914	0.0360541	0.0360541
NOP58	282.884	113.288	1.32022	0.44625	2.99338	0.00275907	0.0362694	0.0362694
PTPRN2	392.997	165.498	1.24771	0.373737	2.99228	0.00276899	0.0363764	0.0363596
GAL	31.7515	5.5826	2.50782	1.63385	2.98872	0.00280145	0.0366605	0.0366605
FAAH	977.109	454.338	1.10475	0.230783	2.9868	0.00281916	0.0368449	0.0368312
SNORA80B	16.2866	1.29294	3.65496	2.78099	2.98658	0.00282118	0.0368476	0.0368312
HNRNPH1	2109.31	1033.76	1.02887	0.154897	2.98478	0.00283786	0.0370178	0.0370178
PVT1	91.3989	27.9076	1.71152	0.837548	2.98402	0.00284486	0.0370854	0.0370854
GYLTL1B	247.737	97.0597	1.35187	0.477897	2.9835	0.00284972	0.0371249	0.0371249
NAALADL2	74.4289	21.0909	1.81924	0.945272	2.98292	0.00285512	0.0371714	0.0371714
NOP10	1003.1	467.593	1.10114	0.227175	2.98083	0.00287473	0.0373549	0.037353
DAP3	437.041	186.881	1.22565	0.351678	2.98065	0.00287642	0.037353	0.037353
PDIA6	744.344	337.896	1.13939	0.265421	2.98012	0.00288139	0.0373937	0.0373937
ZBTB10	111.904	36.479	1.61713	0.743162	2.97806	0.0029008	0.0376215	0.0376215
KIAA1467	125.663	42.3437	1.56934	0.695366	2.97742	0.00290683	0.0376757	0.0376667
GOLPH3	990.705	461.431	1.10234	0.22837	2.9773	0.00290798	0.0376667	0.0376667
CHDH	182.329	67.3429	1.43694	0.562973	2.97102	0.00296815	0.0383483	0.0383483
SNORD116-8	11.9017	0	4.86208	3.98811	2.97021	0.00297594	0.0384001	0.0384001
TRIM68	211.895	80.753	1.39176	0.517795	2.969	0.00298771	0.0385275	0.0385275
TESC	181.665	67.0924	1.43706	0.563093	2.96618	0.00301525	0.0388333	0.0388333
PSMA1	404.739	171.562	1.23826	0.364287	2.96473	0.00302948	0.0389672	0.0389563
CPD	205	77.6583	1.40041	0.526443	2.96462	0.00303056	0.0389563	0.0389563
IRF9	508.747	221.992	1.19644	0.322473	2.96381	0.0030386	0.0390351	0.0390191
SNORD69	62.2433	16.4622	1.91876	1.04479	2.96347	0.00304193	0.0390285	0.0390285
APRT	894.125	413.19	1.11367	0.239701	2.96295	0.00304709	0.03907	0.03907
SLC35A3	128.266	43.5844	1.55726	0.683288	2.96205	0.00305597	0.0391591	0.0391591
EDEM3	131.937	45.2278	1.54457	0.670602	2.95486	0.00312812	0.0400585	0.0400585
B4GALNT4	107.83	34.9497	1.6254	0.751433	2.95163	0.00316097	0.0404027	0.0404027
C4orf34	359.768	150.265	1.25955	0.385584	2.94767	0.00320177	0.0408729	0.0408729
LRRN1	140.436	48.9943	1.51923	0.645259	2.94625	0.00321655	0.0410357	0.0410203
OLFM2	169.157	61.6827	1.45542	0.581453	2.94617	0.00321736	0.0410203	0.0410203
FOXO3	245.469	96.4916	1.34707	0.473096	2.94242	0.00325657	0.0414683	0.0414683
RGPD8	264.145	105.186	1.32839	0.454424	2.94134	0.00326791	0.0415345	0.0415345
SECISBP2L	158.969	57.2364	1.47374	0.599766	2.93669	0.00331737	0.0421368	0.0421188
PCCB	261.041	103.798	1.3305	0.456534	2.93652	0.0033192	0.0421338	0.0421188
SMA4	156.584	56.2349	1.4774	0.603427	2.9305	0.00338413	0.0428242	0.0428242
SNORD80	130.727	44.905	1.54161	0.66764	2.92979	0.00339195	0.0428964	0.0428964
GTF3A	444.175	191.225	1.21586	0.341889	2.9262	0.00343132	0.0433404	0.0433404
SRM	488.47	212.833	1.19855	0.32458	2.92205	0.00347739	0.0438678	0.0438651
RBM47	594.373	264.801	1.16646	0.292491	2.92084	0.00349087	0.0439288	0.0439288
SLC25A17	164.176	59.7323	1.45866	0.584689	2.91699	0.0035343	0.0443928	0.0443928
METTL9	346.137	144.218	1.26309	0.389123	2.91603	0.00354517	0.0444744	0.0444744
MYSM1	115.739	38.5645	1.58552	0.711554	2.91576	0.00354823	0.0444853	0.0444853
JUN	1432.64	687.972	1.05826	0.184286	2.91148	0.00359718	0.044988	0.044988
PMS2L2	314.216	129.114	1.28311	0.40914	2.91112	0.0036014	0.0450131	0.0450131
SNORA25	90.1078	27.8714	1.69287	0.818896	2.90627	0.00365767	0.0456602	0.0456602
SON	427.446	183.482	1.2201	0.346134	2.90406	0.00368352	0.0459547	0.0459547
GOLGA4	189.62	71.3306	1.41052	0.536547	2.90087	0.00372127	0.0463403	0.0463403
KRT18	1548.15	747.555	1.05029	0.176322	2.89981	0.00373387	0.0464687	0.0464687
UGT2B4	12.523	0	4.34265	3.46868	2.89951	0.00373751	0.0464856	0.0464856
SLC25A45	123.275	41.9316	1.55577	0.681802	2.89828	0.00375213	0.0466388	0.0466388
ESRP1	282.433	114.309	1.30496	0.430995	2.89639	0.00377479	0.0468632	0.0468632
SERGEF	207.334	79.4568	1.38371	0.509741	2.89522	0.00378888	0.0470094	0.0470094
CSE1L	215.131	83.0565	1.37305	0.499083	2.89284	0.00381776	0.0473389	0.0473389
TMEM97	136.292	47.639	1.51649	0.642522	2.89151	0.00383394	0.0475104	0.0475104
EHF	954.744	445.541	1.09955	0.225585	2.88851	0.0038707	0.0479367	0.0479367
ZFP36	3335.93	1676.95	0.992249	0.11828	2.88495	0.0039148	0.0483944	0.0483944
NR4A1	3051.48	1528.13	0.997741	0.123772	2.88448	0.00392058	0.048407	0.0484069
SNORD102	43.7833	9.9883	2.13207	1.2581	2.88429	0.00392295	0.0484069	0.0484069
SNORD26	67.91	19.0641	1.83277	0.958796	2.8833	0.00393535	0.048501	0.048501
HOXB13-AS1	178.894	66.6664	1.42407	0.550103	2.88205	0.00395103	0.0486058	0.0486058
LOC441204	26.2875	4.19787	2.64665	1.77268	2.88037	0.00397208	0.0488352	0.0488352
SFPQ	595.766	266.323	1.16157	0.287601	2.87781	0.0040044	0.0491731	0.0491731
ARHGAP12	147.808	52.8481	1.4838	0.609826	2.8742	0.00405056	0.0496499	0.0496499
EML6	31.4119	5.81763	2.43281	1.55884	2.87333	0.00406173	0.0497568	0.0497568
MSL3P1	92.6401	29.1517	1.66806	0.794088	2.86986	0.00410651	0.050275	0.050275
GMDS	238.769	94.2414	1.34118	0.467211	2.86881	0.0041202	0.0504123	0.0504123
LPXN	145.105	51.7868	1.48645	0.612476	2.85887	0.00425156	0.0519882	0.0519882
PSMB7	427.438	184.216	1.21432	0.340346	2.85834	0.00425865	0.0520123	0.0520123
SAT1	4244.73	2155.7	0.977514	0.103545	2.85646	0.00428389	0.0522892	0.0522892
FKBP3	370.476	156.759	1.24083	0.366863	2.85524	0.0043005	0.0524604	0.0524604
PMPCB	229.905	90.2908	1.34839	0.474417	2.8549	0.00430501	0.052484	0.052484
PSMD13	626.82	282.166	1.15151	0.277539	2.85357	0.00432314	0.0526418	0.0526418
KDM5B	181.829	68.2906	1.41283	0.538858	2.85175	0.0043479	0.0528483	0.0528483
ADAM2	14.4306	1.08879	3.72834	2.85437	2.84899	0.00438586	0.053246	0.0532234
CALM2	2451.62	1216.88	1.01055	0.136576	2.8464	0.00442165	0.0536165	0.0536165
HEXB	805.99	371.837	1.11609	0.242122	2.84031	0.00450691	0.0544554	0.0544554
GALNT1	269.86	109.142	1.30601	0.432041	2.83754	0.00454624	0.0548979	0.0548979
LEO1	137.6	48.6815	1.49903	0.625062	2.83496	0.00458309	0.0553101	0.0553101
DSP	473.569	207.068	1.19347	0.319503	2.83462	0.00458803	0.0553368	0.0553368
TTC37	210.348	81.5469	1.36707	0.493105	2.82916	0.00466699	0.0562225	0.0562225
BTAF1	126.041	43.687	1.52862	0.654649	2.82718	0.00469603	0.0565388	0.0565388
MAPK6	160.199	58.7887	1.44625	0.572283	2.82637	0.00470789	0.0566144	0.0566144
C5orf49	71.7198	20.8861	1.77983	0.90586	2.82527	0.00472402	0.0567748	0.0567521
FAM117B	95.2496	30.5456	1.64075	0.76678	2.82326	0.00475385	0.0570321	0.0570131
P2RY1	69.5732	20.043	1.79543	0.921463	2.82296	0.00475825	0.0570176	0.0570176
KIAA1530	135.642	47.9447	1.50036	0.626395	2.82008	0.00480121	0.0574986	0.0574757
ZNF649	164.562	60.8043	1.43638	0.562413	2.82002	0.00480213	0.0574757	0.0574757
RBM5	780.378	359.474	1.11829	0.244316	2.81907	0.00481631	0.0575775	0.0575775
PPP2R2A	179.637	67.6252	1.40945	0.535485	2.81841	0.00482621	0.057662	0.057662
ZNF417	166.599	61.7412	1.43207	0.558105	2.81778	0.00483565	0.0577409	0.0577409
TRMT112	1180.36	561.905	1.07083	0.196861	2.81682	0.00485012	0.0578796	0.0578796
HERPUD1	1945.26	955.223	1.02605	0.152083	2.81561	0.0048685	0.0580649	0.0580649
DPY19L3	162.702	60.0382	1.43828	0.564312	2.81258	0.00491459	0.0585459	0.0585459
SNORA81	37.0974	7.91791	2.22813	1.35416	2.81049	0.00494666	0.0588589	0.0588589
AFF1	196.603	75.4411	1.38187	0.507896	2.81	0.00495413	0.0589133	0.0589133
DDAH1	323.626	135	1.26137	0.387404	2.808	0.00498509	0.0591776	0.0591573
PCDHB2	67.257	19.2131	1.8076	0.933628	2.80629	0.0050115	0.0594216	0.0594216
CCNI	2420.9	1202.57	1.00942	0.135455	2.80583	0.00501879	0.0594734	0.0594734
PCMTD2	260.52	105.154	1.30888	0.434915	2.80515	0.00502931	0.0595287	0.0595287
RBM39	625.002	282.293	1.14667	0.272696	2.80206	0.00507774	0.0600669	0.0600669
MIR631	111.709	37.7062	1.56688	0.692907	2.79852	0.00513381	0.0606243	0.0606243
C1QBP	505.228	223.259	1.17822	0.304248	2.79543	0.00518312	0.0611356	0.0611356
RAC3	131.866	46.5089	1.50349	0.629525	2.79292	0.00522343	0.0615396	0.0615079
SNORA18	78.2379	23.7245	1.72149	0.847523	2.78889	0.00528895	0.0621673	0.0621414
FAM21C	307.669	127.695	1.26868	0.39471	2.78599	0.00533646	0.062581	0.062581
SFXN4	197.845	76.2697	1.37519	0.501218	2.78502	0.00535252	0.0627331	0.0627331
FMO5	103.663	34.3641	1.59292	0.718954	2.78458	0.00535964	0.0627804	0.0627738
RGPD4	170.678	63.8997	1.4174	0.543426	2.78413	0.00536709	0.0627953	0.0627953
MGC21881	192.322	73.7532	1.38275	0.508779	2.78364	0.00537526	0.0628547	0.0628547
RBM25	379.35	162.137	1.22632	0.352352	2.78194	0.00540352	0.0631124	0.0631124
KARS	506.279	224.059	1.17606	0.302088	2.77951	0.00544411	0.0634772	0.0634772
SIX1	120.604	41.6981	1.53223	0.658259	2.77904	0.00545205	0.0634969	0.0634969
ZNF33B	125.498	43.8435	1.51723	0.643256	2.77746	0.00547862	0.0637698	0.0637698
TRIM27	428.65	186.119	1.20358	0.32961	2.77726	0.00548197	0.0637722	0.0637722
KAT2A	480.079	211.264	1.18423	0.310257	2.77589	0.00550506	0.0639676	0.0639676
YWHAQ	1524.1	739.242	1.04384	0.169869	2.77501	0.00552004	0.064105	0.064105
ANXA3	451.404	197.346	1.19369	0.319719	2.76924	0.00561871	0.065065	0.065065
OAS1	111.34	37.7856	1.55906	0.685088	2.7661	0.00567306	0.0656569	0.0656569
APLN	32.4372	6.48698	2.32203	1.44806	2.76492	0.00569367	0.0658579	0.0658579
ADAR	700.766	320.817	1.12718	0.253213	2.7644	0.00570283	0.0659264	0.0659135
ZNF30	60.5392	16.787	1.85053	0.97656	2.76424	0.00570553	0.0659201	0.0659135
MORF4L2	1158.16	552.07	1.06892	0.194946	2.76399	0.00570991	0.0659332	0.0659135
RPL19	4054.54	2060.61	0.976466	0.102496	2.7639	0.00571144	0.0659135	0.0659135
BPIFB2	44.242	10.6364	2.05641	1.18244	2.76096	0.00576309	0.0664718	0.0664718
ARF4	950.613	446.668	1.08966	0.215686	2.76051	0.00577118	0.0665273	0.0665273
NAA35	135.593	48.4226	1.48553	0.611563	2.75989	0.00578209	0.0666154	0.0666154
CLNS1A	398.462	171.74	1.21422	0.340247	2.75899	0.00579802	0.066761	0.066761
SNORD25	61.3134	17.1207	1.84046	0.966493	2.75799	0.00581578	0.0669276	0.0669276
TXNDC16	165.301	61.7223	1.42123	0.547263	2.75744	0.00582561	0.0670027	0.0669715
SSR3	501.456	222.08	1.17504	0.301071	2.75741	0.00582619	0.0669715	0.0669715
SOAT1	201.197	78.1281	1.3647	0.490727	2.75473	0.00587405	0.0674835	0.0674835
ADRA2A	64.8103	18.5208	1.80707	0.933105	2.75348	0.00589652	0.0677034	0.0677034
HLA-C	7216.88	3735.39	0.950116	0.0761466	2.75307	0.00590392	0.06775	0.06775
CPLX1	175.165	66.2481	1.40276	0.528791	2.7515	0.00593228	0.0680371	0.0680371
SLC22A3	446.148	195.082	1.19344	0.319472	2.75106	0.00594019	0.0680894	0.0680894
NECAB3	429.839	187.179	1.19938	0.325408	2.74766	0.00600229	0.0687625	0.0687625
ATL3	95.0712	30.9899	1.61721	0.74324	2.74519	0.0060475	0.0692023	0.0692023
NOA1	186.664	71.5764	1.38289	0.508918	2.74307	0.00608682	0.0695739	0.0695473
SLC7A1	230.027	91.6331	1.32786	0.453894	2.74186	0.00610919	0.0697511	0.0697511
TXNDC12	352.241	149.705	1.23445	0.360477	2.73865	0.00616928	0.0702793	0.0702793
MRPS17	200.331	77.9052	1.3626	0.488626	2.73802	0.00618096	0.0703729	0.0703729
ELP2	307.701	128.391	1.26098	0.387015	2.73547	0.00622921	0.0708826	0.0708826
LOC389332	29.5058	5.61591	2.39341	1.51944	2.733	0.00627612	0.0713364	0.0713364
UBE2J1	397.423	171.722	1.2106	0.336633	2.72783	0.00637517	0.0722603	0.0722603
PUM2	331.096	139.705	1.24486	0.370894	2.72697	0.00639195	0.0724101	0.0723848
SNORD19	64.1751	18.4091	1.80159	0.927625	2.72645	0.00640197	0.0724428	0.0724428
EPB41	188.743	72.7008	1.37638	0.502415	2.72613	0.00640818	0.0724727	0.0724727
SLIT1	28.148	5.19757	2.43712	1.56315	2.72545	0.00642145	0.0725823	0.0725687
ADAM9	416.05	180.823	1.20218	0.328212	2.72519	0.00642654	0.0725995	0.0725687
UQCRC2	841.436	392.356	1.10069	0.226721	2.72477	0.00643457	0.0725692	0.0725692
TGM3	30.6829	6.03355	2.34636	1.47239	2.72279	0.00647337	0.0729259	0.0729259
MIA3	299.052	124.452	1.26481	0.390843	2.72161	0.00649645	0.0731049	0.0731049
TTC38	316.412	132.764	1.25294	0.378971	2.72005	0.00652722	0.0734105	0.0734105
VPS26B	485.861	215.088	1.17562	0.301651	2.71915	0.00654496	0.0735693	0.0735693
SNORD58A	55.9766	15.2733	1.87381	0.999839	2.71044	0.00671936	0.0752383	0.0752019
SFTPA1	48.2577	12.3295	1.96864	1.09467	2.71042	0.0067198	0.0752019	0.0752019
TESK2	238.246	95.8418	1.31373	0.439758	2.71015	0.00672535	0.0752225	0.0752225
GOLGA5	275.594	113.525	1.27953	0.405563	2.70417	0.00684746	0.07642	0.07642
IFI44L	38.707	8.87048	2.12551	1.25154	2.70087	0.00691593	0.0770573	0.0770573
CHRD	98.4903	32.7587	1.5881	0.714135	2.69828	0.00696988	0.0774884	0.0774484
SLCO1B3	19.9163	2.76501	2.8486	1.97463	2.69672	0.00700268	0.0776831	0.0776831
ZNF22	204.21	80.1425	1.34941	0.475445	2.69599	0.00701802	0.0778108	0.0778108
SNORD4B	30.8771	6.18063	2.32071	1.44674	2.69576	0.00702275	0.0778208	0.0778208
SLC35F2	232.72	93.446	1.31639	0.442419	2.6935	0.00707071	0.0782669	0.0782669
LINC00261	39.2409	9.09635	2.109	1.23503	2.69124	0.00711866	0.0787548	0.0787548
HNRNPK	1242.7	597.417	1.05666	0.182696	2.68889	0.00716893	0.0792247	0.0791871
C11orf48	209.388	82.6193	1.34163	0.467659	2.68887	0.00716942	0.0791871	0.0791871
C6orf57	117.633	41.1056	1.51689	0.642916	2.68776	0.0071934	0.0794087	0.0794087
SNORD38B	49.8387	13.0298	1.93545	1.06148	2.68635	0.00722376	0.0797005	0.0797005
TPI1P3	190.636	74.0099	1.36503	0.491061	2.68313	0.00729377	0.0803422	0.0803422
PFN2	701.657	323.029	1.1191	0.245131	2.68162	0.00732667	0.0806171	0.0806171
ACTL6A	157.039	58.7258	1.41906	0.545092	2.67799	0.00740652	0.0813637	0.0813637
DTX3L	175.784	67.2552	1.38609	0.512118	2.67718	0.00742458	0.0815179	0.0815179
APOE	599.272	272.002	1.13959	0.265625	2.6759	0.00745294	0.0816969	0.0816969
EPHA10	31.8544	6.57419	2.27661	1.40264	2.67499	0.00747322	0.081875	0.081875
F2RL1	98.0445	32.7372	1.58251	0.708537	2.67366	0.00750291	0.0821561	0.0821561
ATXN7L3B	593.913	269.389	1.14056	0.266593	2.67316	0.00751399	0.0821888	0.0821888
NEIL1	235.018	94.761	1.31041	0.436437	2.67293	0.0075192	0.0822016	0.08219
RUVBL1	203.39	80.01	1.346	0.472026	2.6728	0.00752218	0.08219	0.08219
SEC31A	635.868	290.318	1.13109	0.257121	2.67209	0.00753797	0.0823182	0.0822901
SNORD18C	26.395	4.78869	2.46256	1.5886	2.67037	0.00757675	0.0826529	0.0826529
UNC13B	342.422	145.984	1.22997	0.355998	2.66872	0.00761416	0.082883	0.082883
APPL2	332.649	141.335	1.23488	0.360915	2.66442	0.00771222	0.0838157	0.0838157
2014-03-11	15.1602	1.55633	3.28407	2.4101	2.66294	0.0077462	0.0840951	0.0840951
FNBP4	322.615	136.534	1.24055	0.366583	2.66251	0.00775597	0.0841562	0.0841562
RPS6KC1	208.105	82.3161	1.33807	0.464096	2.66184	0.00777148	0.0842795	0.0842795
RPS4Y2	121.185	42.871	1.49913	0.625164	2.66088	0.0077937	0.0844754	0.0844754
C2	135.948	49.4117	1.46013	0.586158	2.66038	0.00780522	0.0845551	0.0845551
FZD8	94.9981	31.5295	1.5912	0.717227	2.66006	0.00781265	0.0845906	0.0845906
EDARADD	386.108	167.327	1.20633	0.332361	2.65656	0.00789416	0.0853822	0.0853822
HSD17B4	578.663	262.154	1.14231	0.268338	2.65509	0.00792877	0.0855743	0.0855743
RNF43	198.88	78.1157	1.34821	0.474243	2.65439	0.00794519	0.085706	0.0857019
BCOR	175.294	67.2721	1.38169	0.507722	2.65251	0.00798955	0.0860474	0.0860474
MYRIP	53.8419	14.7195	1.871	0.997034	2.65209	0.00799954	0.0861095	0.0861005
ANKZF1	375.785	162.381	1.21052	0.336554	2.65195	0.00800295	0.0861005	0.0861005
NR2C2	140.755	51.6353	1.44676	0.57279	2.65141	0.00801562	0.0861912	0.0861912
CCT6A	362.873	156.217	1.21591	0.341942	2.64523	0.00816358	0.0876431	0.0876431
ALDH6A1	259.805	106.782	1.28277	0.408796	2.64501	0.00816886	0.0876535	0.0876535
UTRN	200.837	79.1304	1.34372	0.46975	2.6442	0.00818834	0.0877698	0.0877509
SMARCC1	382.822	165.921	1.20618	0.332209	2.6441	0.00819089	0.0877509	0.0877509
SNORA74A	8.96672	0	5.23735	4.36339	2.6431	0.00821514	0.087918	0.087918
SRSF1	596.87	271.457	1.13669	0.262723	2.64268	0.00822522	0.0879795	0.0879673
FAM35A	175.833	67.6191	1.3787	0.504734	2.64232	0.00823394	0.0879802	0.0879802
DCAF6	293.414	122.834	1.25623	0.382264	2.64058	0.00827646	0.0882953	0.0882498
RNU86	139.412	51.1315	1.44707	0.573103	2.64003	0.00828988	0.0883457	0.0883457
LOC146336	22.1258	3.54595	2.64149	1.76752	2.63721	0.00835909	0.0890366	0.0890366
POLD2	487.673	217.421	1.16543	0.291456	2.6368	0.00836921	0.0890977	0.0890977
ENPP5	267.601	110.586	1.27491	0.400945	2.63643	0.00837828	0.0891009	0.0891009
LARP1	528.966	237.857	1.15308	0.279113	2.63551	0.00840117	0.0892509	0.0892509
PAQR6	169.265	64.6894	1.38769	0.513717	2.63454	0.00842519	0.0894594	0.0894594
MRPL24	554.276	250.439	1.14615	0.272178	2.63397	0.00843938	0.0895631	0.0895631
CCT5	379.501	164.528	1.20577	0.331799	2.62954	0.00855005	0.090643	0.090632
TRIM33	112.028	39.1026	1.51853	0.644561	2.62891	0.00856601	0.0907176	0.0907176
FARSB	174.156	66.9875	1.37842	0.50445	2.62834	0.00858022	0.0908207	0.0908207
TBC1D4	159.816	60.4494	1.40261	0.528639	2.6275	0.00860153	0.0909989	0.0909989
TXNL1	363.988	157.041	1.21275	0.338777	2.62621	0.00863414	0.0912489	0.0912489
TMEM126A	142.964	52.8528	1.4356	0.561633	2.62516	0.00866083	0.0913884	0.0913884
PAPSS1	404.471	176.774	1.19413	0.320165	2.62477	0.00867066	0.0914446	0.0914225
BBS4	193.26	75.8247	1.3498	0.475835	2.62468	0.00867306	0.0914225	0.0914225
TIA1	285.091	119.081	1.25948	0.385507	2.62346	0.00870408	0.0916544	0.0916544
ZNF33A	165.493	63.0927	1.39123	0.517257	2.62136	0.00875805	0.092175	0.092175
TMEM144	84.3059	27.2571	1.629	0.755033	2.62076	0.00877351	0.0922421	0.0922421
SLC26A6	161.62	61.3355	1.39781	0.523844	2.6205	0.00878006	0.0922633	0.0922633
LOC400643	58.3401	16.6397	1.80986	0.935888	2.61895	0.00882005	0.0926356	0.0926356
CCNL2	851.871	400.22	1.08984	0.215871	2.61534	0.00891397	0.0935736	0.0935736
TSTD1	833.287	390.864	1.09215	0.218177	2.61324	0.00896893	0.094102	0.094102
ADPRHL1	33.7457	7.42731	2.18379	1.30982	2.61276	0.00898144	0.0941846	0.0941846
KIAA1370	161.536	61.374	1.39616	0.522186	2.61227	0.00899423	0.0942701	0.0942701
MEX3A	39.2116	9.38099	2.06347	1.1895	2.61158	0.00901239	0.0944118	0.094376
MIOS	221.444	89.0972	1.31349	0.439523	2.61154	0.00901362	0.094376	0.094376
H2AFY	706.613	327.068	1.11133	0.23736	2.60927	0.00907359	0.094955	0.094955
SNORA67	464.516	206.497	1.16961	0.295636	2.60844	0.00909553	0.0951356	0.0951356
PCGF3	389.85	169.919	1.19807	0.324103	2.60681	0.00913902	0.0954922	0.0954922
ATP7B	75.2315	23.5559	1.67525	0.801278	2.60636	0.00915112	0.0955695	0.0955695
GRIN3A	25.7724	4.76759	2.4345	1.56053	2.6047	0.00919536	0.0958837	0.0958837
SRPRB	276.505	115.236	1.26272	0.388753	2.60395	0.00921566	0.0960461	0.0960461
XRCC5	664.57	306.121	1.11832	0.244348	2.60179	0.00927382	0.0966027	0.0966027
CPSF7	558.739	253.356	1.14101	0.267043	2.59696	0.00940523	0.0977211	0.0977211
PDS5A	160.313	60.9727	1.39466	0.52069	2.59559	0.00944295	0.0980629	0.0980629
HSBP1	563.229	255.654	1.13953	0.265561	2.59358	0.00949831	0.0985371	0.0985359
MIR590	39.8003	9.68206	2.03939	1.16542	2.58864	0.00963556	0.099859	0.099859
LOC115110	80.4061	25.8342	1.63802	0.764053	2.58595	0.00971106	0.100488	0.100488
RCC1	125.098	45.1991	1.46869	0.594718	2.58544	0.00972551	0.100586	0.100586
EIF3A	622.898	285.668	1.12466	0.250688	2.58141	0.00983984	0.101613	0.101613
GSPT1	246.696	101.361	1.28323	0.409262	2.58014	0.00987589	0.101934	0.101934
SEC61A1	1704.53	838.986	1.02266	0.148689	2.57826	0.00992997	0.102336	0.102336
CRCP	222.964	90.1932	1.30572	0.431751	2.57762	0.00994843	0.102422	0.102389
CLK2P	227.806	92.4828	1.30055	0.42658	2.57656	0.00997893	0.102581	0.102581
HAGHL	49.1818	13.2615	1.89088	1.01691	2.57635	0.00998487	0.10259	0.10259
THRAP3	666.466	307.698	1.11502	0.241049	2.5718	0.0101172	0.103582	0.103582
SNORD78	43.3234	11.0665	1.96894	1.09497	2.56869	0.0102084	0.104306	0.104306
ALG8	172.967	67.0407	1.36739	0.493422	2.567	0.0102584	0.104765	0.104707
SNORD12B	27.3614	5.39289	2.34301	1.46904	2.56684	0.0102631	0.104707	0.104707
SNORD116-23	20.0181	3.07842	2.70105	1.82708	2.56636	0.0102771	0.104797	0.104797
NHP2	623.551	286.312	1.12292	0.24895	2.56562	0.0102991	0.10497	0.10497
YIPF1	412.014	181.45	1.18312	0.309149	2.56288	0.0103808	0.105696	0.105696
LOC283194	34.5503	7.88053	2.13233	1.25836	2.5626	0.010389	0.105727	0.105727
MARVELD2	103.955	36.0819	1.52662	0.652646	2.56058	0.0104497	0.106185	0.106136
ATP11A	179.58	70.1526	1.35606	0.482092	2.56057	0.0104501	0.106136	0.106136
XPO1	331.02	142.102	1.21999	0.346022	2.55479	0.0106251	0.107698	0.107698
RPL17	205.016	82.0376	1.32138	0.447412	2.55441	0.0106369	0.107764	0.107731
SETD7	349.293	150.969	1.21019	0.336217	2.55434	0.0106389	0.107731	0.107731
AP1M2	454.587	202.62	1.16578	0.291807	2.54868	0.010813	0.10933	0.109296
VPS35	365.029	158.752	1.20124	0.327266	2.54567	0.0109068	0.110059	0.110038
DCAF7	372.051	162.178	1.19792	0.323955	2.5455	0.0109121	0.110058	0.110038
PYGO1	31.2797	6.79306	2.20309	1.32912	2.54403	0.0109583	0.110304	0.110304
RPL28	1026.94	491.179	1.06403	0.19006	2.53957	0.0110989	0.111389	0.11132
SULT4A1	13.9378	1.45305	3.26184	2.38787	2.53953	0.0111002	0.111347	0.11132
BRK1	1291.01	626.645	1.04278	0.168809	2.53847	0.0111339	0.111575	0.111575
HEXA	445.536	198.34	1.16757	0.293597	2.53787	0.0111531	0.111712	0.111659
PRDX6	1225.14	592.801	1.04733	0.173359	2.53749	0.0111649	0.111666	0.111659
OXA1L	628.046	289.138	1.11911	0.245144	2.53716	0.0111755	0.111662	0.111659
TAF9	257.65	107.089	1.26661	0.392638	2.537	0.0111807	0.111659	0.111659
AMPD3	110.39	39.0889	1.49777	0.623803	2.53467	0.0112554	0.11235	0.112298
SLC25A33	115.711	41.4395	1.48145	0.607478	2.53429	0.0112676	0.112361	0.112361
CADM1	189.284	74.9194	1.33714	0.463174	2.53398	0.0112775	0.112405	0.112405
ACER3	72.7564	22.9494	1.66462	0.790648	2.53379	0.0112838	0.112412	0.112412
SNORA8	149.765	56.7891	1.39902	0.52505	2.52784	0.0114768	0.114111	0.114111
SCARNA22	15.9362	1.9968	2.99654	2.12257	2.52735	0.0114926	0.114213	0.114213
MRPL17	211.528	85.4155	1.30828	0.43431	2.5244	0.0115895	0.114951	0.114857
PRRC1	221.375	90.0483	1.29772	0.423755	2.52435	0.0115913	0.114912	0.114857
PHF12	456.293	203.875	1.16227	0.288305	2.52435	0.0115914	0.114857	0.114857
MAN2A1	68.5786	21.287	1.68779	0.813819	2.52191	0.011672	0.115544	0.115544
NETO2	25.86	5.02927	2.3623	1.48833	2.51975	0.0117438	0.116084	0.116084
ACSL1	803.307	377.888	1.08799	0.214022	2.51874	0.0117776	0.116306	0.116306
SLC25A36	234.509	96.3245	1.28367	0.409696	2.51808	0.0117997	0.116466	0.116466
CCDC6	277.842	116.987	1.24791	0.373946	2.51726	0.0118272	0.116681	0.116619
SDCCAG3	179.584	70.5909	1.34711	0.473136	2.51693	0.0118382	0.116677	0.116619
LCLAT1	98.0762	33.8341	1.53543	0.661456	2.51685	0.0118409	0.116647	0.116619
SLC17A5	218.207	88.6413	1.29965	0.42568	2.51676	0.0118438	0.116619	0.116619
QDPR	413.934	183.164	1.17626	0.302294	2.51487	0.0119077	0.117078	0.117078
TH1L	460.935	206.333	1.15959	0.285616	2.51467	0.0119145	0.117088	0.117088
OCLN	70.0247	21.9293	1.675	0.801035	2.51389	0.0119408	0.11729	0.117265
SRSF2	788.112	370.306	1.08968	0.215715	2.51379	0.011944	0.117265	0.117265
SLC7A2	141.582	53.219	1.41162	0.537654	2.51131	0.0120283	0.117978	0.117978
KLHL12	228.746	93.6866	1.28783	0.413864	2.51044	0.0120582	0.118157	0.118157
SEC23B	363.647	158.618	1.19698	0.32301	2.50966	0.0120849	0.118305	0.118305
MOGS	474.728	213.249	1.15457	0.280597	2.50936	0.0120952	0.118348	0.118348
C22orf36	499.574	225.57	1.14712	0.273154	2.50914	0.0121026	0.118364	0.118364
APLP2	2690	1355.81	0.988449	0.11448	2.50885	0.0121123	0.118402	0.118402
PSMA4	698.67	325.235	1.10313	0.22916	2.5085	0.0121245	0.118465	0.118465
BRD2	717.077	334.537	1.09996	0.225992	2.50757	0.0121565	0.11872	0.11872
TTC19	244.941	101.428	1.27197	0.398002	2.5051	0.0122417	0.119437	0.119437
WDR75	136.162	50.8247	1.42172	0.547754	2.50465	0.0122573	0.119532	0.119481
TMC4	502.303	227.005	1.14583	0.271861	2.50463	0.0122579	0.119481	0.119481
ZNF550	126.811	46.6366	1.44314	0.569175	2.50233	0.0123378	0.119914	0.119914
UBE2NL	115.347	41.5432	1.4733	0.599333	2.4999	0.0124227	0.120682	0.120682
GLOD4	428.435	190.555	1.16887	0.294899	2.49915	0.0124492	0.120881	0.120871
TAB3	148.65	56.5499	1.39432	0.520353	2.49791	0.0124927	0.121188	0.121132
CUTA	872.181	413.342	1.07729	0.203321	2.49791	0.0124928	0.121132	0.121132
MIR3064	1663.36	820.485	1.01955	0.145583	2.49506	0.0125937	0.122051	0.122051
LDLRAD3	192.37	76.7848	1.32499	0.451022	2.49277	0.012675	0.122722	0.122722
RNU4ATAC	14.3178	1.62843	3.13626	2.26229	2.4922	0.0126953	0.12286	0.12286
RNF144A	119.047	43.2524	1.46068	0.586709	2.49163	0.0127159	0.123002	0.123002
LATS1	64.1279	19.6368	1.70739	0.833425	2.48898	0.0128111	0.123804	0.123804
GUSBP2	163.438	63.4146	1.36586	0.491891	2.4882	0.0128391	0.124016	0.124016
BCL9	190.761	76.0933	1.32593	0.451956	2.48706	0.0128803	0.124296	0.124296
TRIP12	271.062	114.132	1.24791	0.373943	2.48634	0.0129065	0.124489	0.124489
KIAA1598	202.259	81.4987	1.31136	0.437389	2.48465	0.0129679	0.125022	0.124974
PLCG1	374.293	164.199	1.18872	0.314755	2.48462	0.0129691	0.124974	0.124974
L3MBTL3	74.7289	24.0608	1.63498	0.761013	2.48438	0.0129778	0.124999	0.124976
PLAT	465.301	209.014	1.15456	0.28059	2.48425	0.0129824	0.124984	0.124976
KHDRBS3	98.0078	34.0367	1.52581	0.651837	2.48352	0.013009	0.125063	0.125063
CCDC14	200.28	80.5912	1.31332	0.439352	2.48271	0.0130387	0.125289	0.125289
CHN2	100.107	34.9955	1.5163	0.642335	2.47747	0.0132318	0.127084	0.127084
HOXC4	47.9866	13.2367	1.85809	0.984118	2.47683	0.0132554	0.127251	0.12724
HERC6	115.501	41.7981	1.4664	0.592433	2.47573	0.0132965	0.127524	0.127524
PATZ1	222.672	91.2185	1.28752	0.413552	2.47514	0.0133183	0.127673	0.127673
SNORD10	189.032	75.4322	1.32538	0.451411	2.47302	0.0133978	0.128254	0.128254
SNORD18A	16.2984	2.19901	2.8898	2.01583	2.47269	0.0134099	0.12831	0.12831
G3BP1	241.082	99.9864	1.26972	0.395751	2.47219	0.0134287	0.128429	0.128429
MTHFD2	149.1	56.9965	1.38733	0.513362	2.47107	0.0134711	0.128713	0.128713
TP53TG1	288.94	122.929	1.23295	0.358981	2.47071	0.0134843	0.128779	0.128779
SPATS2	98.6304	34.4066	1.51935	0.64538	2.46948	0.013531	0.129164	0.129164
MRPS21	609.231	281.092	1.11595	0.24198	2.46797	0.0135881	0.129648	0.12961
RPN1	1445.15	708.344	1.0287	0.154727	2.46775	0.0135965	0.129667	0.12961
SNORD68	104.412	36.9793	1.4975	0.62353	2.46412	0.0137348	0.130803	0.130803
SERHL2	170.354	66.8547	1.34944	0.47547	2.46249	0.0137976	0.131339	0.131308
PON2	311.543	133.962	1.2176	0.343635	2.46241	0.0138008	0.131308	0.131308
OGDHL	64.8215	20.0683	1.69155	0.817583	2.46158	0.0138325	0.131486	0.131461
B4GALT3	229.665	94.6876	1.27828	0.404312	2.46148	0.0138363	0.131461	0.131461
NIT2	229.675	94.7052	1.27808	0.40411	2.4604	0.0138783	0.131737	0.131737
KCNE2	11.4833	0	3.55308	2.67911	2.45896	0.0139339	0.132203	0.132203
ITPR3	274.639	116.206	1.24085	0.366878	2.45841	0.0139552	0.132344	0.132324
GRPR	13.5637	1.48946	3.18689	2.31292	2.4583	0.0139597	0.132324	0.132324
NSUN7	93.7824	32.3797	1.53423	0.66026	2.4572	0.0140026	0.132607	0.132607
GGCT	299.177	128.068	1.22409	0.350122	2.45583	0.0140558	0.132987	0.132987
LOC645249	11.8068	1.05996	3.47753	2.60356	2.45497	0.0140898	0.133246	0.133246
NUDT9	257.392	107.983	1.25317	0.3792	2.45466	0.0141018	0.133299	0.133299
CLPX	179.772	71.3252	1.33369	0.459716	2.45252	0.0141861	0.13397	0.133882
KIF5C	280.463	119.085	1.23582	0.361847	2.45242	0.0141899	0.133882	0.133882
ZNF397	110.567	39.7928	1.47434	0.600375	2.45136	0.0142316	0.134089	0.134046
C9orf129	213.12	86.9869	1.2928	0.418828	2.45012	0.0142808	0.134428	0.1344
GEMIN6	93.9295	32.5014	1.53108	0.657107	2.44872	0.0143365	0.134827	0.134827
ANKRD36BP1	25.7766	5.20348	2.30852	1.43455	2.44748	0.0143861	0.135105	0.135105
ERBB2IP	181.802	72.327	1.32977	0.455796	2.44696	0.0144067	0.135174	0.135115
PSMB5	719.279	337.003	1.09379	0.21982	2.44544	0.0144674	0.135619	0.135579
BAIAP3	120.992	44.5049	1.44287	0.568901	2.44318	0.0145583	0.136157	0.136157
EI24	458.164	206.208	1.15176	0.277795	2.44175	0.0146162	0.136635	0.136626
SLC27A2	80.0565	26.5779	1.59079	0.716825	2.44072	0.0146578	0.136773	0.136773
NCOA2	79.1548	26.2035	1.59492	0.720949	2.43916	0.0147216	0.137241	0.137241
CDK5RAP3	1165.03	564.72	1.04476	0.170787	2.43882	0.0147354	0.137308	0.137308
PCDHB3	39.3286	10.0808	1.96397	1.09	2.43839	0.0147529	0.137407	0.137407
NUDT11	137.252	51.9104	1.40273	0.528759	2.43545	0.0148732	0.138337	0.138253
CERS6	103.002	36.5672	1.49405	0.620085	2.43536	0.0148769	0.138309	0.138253
SEMA6A	95.9308	33.4656	1.51932	0.645348	2.43534	0.0148777	0.138253	0.138253
SNORD24	21.4602	3.83461	2.48451	1.61054	2.43184	0.0150224	0.139343	0.139335
ZDHHC6	248.033	103.813	1.25655	0.38258	2.42966	0.0151128	0.13999	0.13999
POPDC3	16.0891	2.22524	2.85405	1.98008	2.42819	0.0151743	0.140303	0.140281
IKBKB	310.259	133.812	1.21326	0.33929	2.42809	0.0151787	0.140281	0.140281
PHKB	247.621	103.656	1.25633	0.382356	2.42632	0.0152528	0.140901	0.140901
DDX21	182.703	73.002	1.32349	0.449525	2.4219	0.0154398	0.142499	0.142446
CNOT6	118.673	43.6344	1.44345	0.569478	2.42187	0.015441	0.142446	0.142446
SLC25A13	114.956	41.9731	1.45354	0.579571	2.42164	0.0154506	0.14247	0.14247
ZNF562	94.0935	32.7666	1.52187	0.647897	2.42036	0.015505	0.142841	0.142828
KIAA1549	54.6743	16.1491	1.75941	0.885438	2.41973	0.0155322	0.142962	0.142962
NUCB2	438.684	196.959	1.15529	0.281317	2.41809	0.0156022	0.143412	0.143412
IAH1	381.196	168.609	1.17685	0.302881	2.4178	0.0156148	0.143463	0.143463
OXSM	124.836	46.4493	1.42631	0.552341	2.41638	0.0156757	0.143892	0.143892
GNAI1	120.05	44.3019	1.4382	0.564229	2.41563	0.0157081	0.14406	0.144045
ELMO2	304.214	131.053	1.21494	0.340968	2.4155	0.0157136	0.144045	0.144045
NWD1	188.884	75.9615	1.31416	0.440194	2.41531	0.0157219	0.144056	0.144056
ZNF697	93.714	32.6498	1.52119	0.647221	2.41324	0.0158114	0.14481	0.14481
HIST1H4H	169.855	67.1227	1.33943	0.465463	2.41131	0.0158954	0.145515	0.145472
ANKRA2	139.495	53.1413	1.39231	0.518341	2.41125	0.0158979	0.145472	0.145472
ACP6	191.422	77.209	1.30991	0.435945	2.40979	0.0159619	0.145991	0.145951
NDUFA8	478.757	216.989	1.14167	0.267703	2.40956	0.0159719	0.145951	0.145951
GNPNAT1	169.906	67.1816	1.3386	0.464627	2.40768	0.0160541	0.146505	0.146505
GTF2H2B	160.213	62.7091	1.35324	0.479272	2.40558	0.016147	0.147221	0.147221
PIGM	91.5909	31.7855	1.52684	0.652868	2.40421	0.0162076	0.147707	0.147707
SNORD116-2	20.5744	3.62308	2.50556	1.63159	2.40346	0.0162406	0.147942	0.147917
SLC44A4	2166.48	1086	0.99633	0.122361	2.4031	0.0162566	0.147955	0.147955
SORL1	270.375	114.883	1.2348	0.360831	2.40156	0.0163252	0.148512	0.148383
RPS29	1334.81	653.354	1.0307	0.156727	2.40146	0.0163297	0.148487	0.148383
CHCHD8	597.648	276.596	1.11151	0.237545	2.40144	0.0163308	0.14843	0.148383
ZNF638	192.318	77.7176	1.30718	0.433208	2.40139	0.0163329	0.148383	0.148383
IBTK	116.076	42.6409	1.44477	0.570796	2.40022	0.0163852	0.148792	0.148792
RAB5B	555.783	255.654	1.12033	0.246361	2.39807	0.0164819	0.14947	0.14947
CD2AP	143.874	55.2707	1.38022	0.506256	2.39673	0.0165422	0.149883	0.149847
ZNF322	116.467	42.8439	1.44276	0.568793	2.39665	0.0165457	0.149847	0.149847
MB	196.157	79.5781	1.30157	0.427597	2.39616	0.0165678	0.149981	0.149981
TRIAP1	199.584	81.2044	1.29737	0.423401	2.39503	0.0166192	0.150313	0.150313
GLDC	19.9336	3.4445	2.53283	1.65886	2.39394	0.0166686	0.150626	0.150562
KCNJ11	66.2828	21.0431	1.65529	0.781319	2.39377	0.0166764	0.150562	0.150562
SLC35E1	432.042	194.09	1.15444	0.280473	2.39286	0.0167175	0.150798	0.150709
OSBP	298.722	128.707	1.21472	0.340746	2.39213	0.016751	0.1509	0.150892
SLC35B2	411.211	183.803	1.16172	0.287747	2.39198	0.0167576	0.150892	0.150892
STK36	193.921	78.5933	1.30299	0.429023	2.38982	0.0168566	0.15165	0.15162
IGBP1	421.206	188.78	1.15782	0.283853	2.38973	0.0168607	0.15162	0.15162
SNHG11	195.65	79.4112	1.30086	0.426893	2.38941	0.0168754	0.151684	0.151654
NBPF1	202.716	82.7445	1.29272	0.418752	2.38916	0.0168869	0.151654	0.151654
OCRL	259.719	109.919	1.24051	0.366544	2.38867	0.0169096	0.151724	0.151724
UBE2G1	202.446	82.6379	1.29266	0.41869	2.38724	0.0169754	0.152247	0.152247
SNORD83A	33.5463	8.12907	2.04499	1.17102	2.38566	0.0170483	0.152833	0.152833
XYLB	22.5918	4.31784	2.38742	1.51345	2.38449	0.0171027	0.153254	0.153254
ETFA	414.469	185.541	1.15953	0.28556	2.38409	0.0171212	0.153352	0.153286
DIP2B	88.6778	30.6523	1.53258	0.658607	2.38409	0.0171215	0.153286	0.153286
PAOX	140.472	53.8269	1.38389	0.509919	2.38384	0.0171329	0.153321	0.153321
LETMD1	428.325	192.413	1.1545	0.280533	2.38303	0.0171709	0.153594	0.153594
CNOT8	250.303	105.48	1.2467	0.372734	2.382	0.0172187	0.153954	0.153954
FFAR2	52.0423	15.2808	1.76796	0.893993	2.38004	0.0173106	0.154706	0.154688
ZNF83	434.86	195.719	1.15177	0.277803	2.3789	0.0173646	0.155053	0.154911
PMM2	247.03	103.951	1.24879	0.374817	2.37875	0.0173716	0.154911	0.154911
WASF3	139.956	53.6423	1.38352	0.509555	2.37791	0.0174112	0.155128	0.155128
PCTP	123.653	46.2351	1.41923	0.545263	2.37699	0.0174545	0.155378	0.155327
BDH1	190.931	77.3401	1.30376	0.429796	2.37528	0.0175358	0.155965	0.155863
CKMT1A	159.309	62.5771	1.34812	0.474148	2.37524	0.0175376	0.155913	0.155863
FGFRL1	638.95	297.922	1.10077	0.226797	2.37511	0.0175439	0.155901	0.155863
MFN1	149.481	58.0447	1.36473	0.490761	2.37458	0.0175689	0.155986	0.155986
DNAJC3	407.378	182.209	1.16077	0.286803	2.37339	0.0176259	0.156424	0.156359
LRRC37A4	221.181	91.6709	1.27069	0.396724	2.37338	0.0176262	0.156359	0.156359
HIST1H2AE	131.371	49.7829	1.39993	0.525959	2.37124	0.0177284	0.157128	0.157055
AK4	155.964	61.0672	1.35275	0.478778	2.37122	0.0177294	0.157068	0.157055
HEATR5B	122.256	45.6539	1.42109	0.547122	2.37082	0.0177485	0.157101	0.157101
GLUD1	691.543	324.609	1.09112	0.217146	2.36975	0.0177999	0.157419	0.157411
LINC00493	771.571	365.202	1.0791	0.205134	2.36961	0.0178068	0.157411	0.157411
ENDOD1	530.187	243.412	1.1231	0.249134	2.36742	0.0179128	0.15821	0.15821
FAT1	247.12	104.136	1.24674	0.37277	2.36702	0.0179317	0.158309	0.158303
ADAM7	8.31053	0	4.3606	3.48663	2.36688	0.0179389	0.158303	0.158303
TRAPPC4	479.23	217.979	1.13653	0.262559	2.36653	0.0179555	0.158312	0.158312
TOB1	664.277	310.892	1.09537	0.221404	2.36636	0.0179641	0.158319	0.158319
ARHGAP32	119.145	44.2939	1.42754	0.553572	2.36541	0.0180099	0.158655	0.158655
DAD1	1186.98	578.133	1.03783	0.163858	2.36465	0.0180469	0.158912	0.158912
LONP2	292.45	126.055	1.21414	0.340171	2.36312	0.0181217	0.159501	0.159501
CENPN	187.776	75.9936	1.30507	0.431096	2.36216	0.0181687	0.159845	0.159845
THTPA	269.611	115.022	1.22898	0.355007	2.36185	0.018184	0.159911	0.159911
OAS3	99.5585	35.588	1.48415	0.610184	2.36012	0.0182692	0.160521	0.160521
PREP	171.763	68.5168	1.32589	0.451921	2.3598	0.0182848	0.160588	0.160588
UNC5D	39.0357	10.2771	1.92536	1.05139	2.35897	0.0183259	0.16088	0.160827
IGF1R	384.65	171.222	1.16768	0.293709	2.35893	0.0183278	0.160827	0.160827
SLC25A10	287.538	123.737	1.21648	0.342511	2.35836	0.018356	0.161005	0.161005
HCP5	211.434	87.2334	1.27725	0.403284	2.35618	0.0184641	0.161813	0.161813
PRMT5	303.269	131.416	1.20646	0.332495	2.35527	0.0185093	0.16214	0.16214
XPOT	135.015	51.594	1.38785	0.513881	2.35362	0.0185915	0.16265	0.16265
NSF	236.658	99.305	1.25286	0.378896	2.35194	0.0186757	0.163316	0.163316
EIF2B5	364.561	161.447	1.1751	0.301131	2.35151	0.0186975	0.163436	0.163434
PRDX1	1168.72	569.13	1.0381	0.164129	2.35016	0.0187655	0.163819	0.163819
IRX4	190.904	77.5926	1.29886	0.424886	2.34997	0.0187748	0.16383	0.16383
FAM136A	289.452	124.783	1.21391	0.339937	2.34946	0.0188009	0.163987	0.163918
TJP1	309.475	134.516	1.20205	0.32808	2.34945	0.0188011	0.163918	0.163918
ANGPTL3	7.21078	0	5.08613	4.21216	2.34882	0.018833	0.164127	0.164127
TDRD6	24.8043	5.15489	2.26658	1.39261	2.34769	0.0188904	0.164486	0.164486
FEV	86.4881	29.9472	1.53008	0.656109	2.34656	0.0189478	0.164844	0.164844
APOL3	171.544	68.5481	1.32339	0.44942	2.34626	0.0189629	0.164905	0.164905
CYTH3	137.984	53.027	1.3797	0.505733	2.34494	0.0190302	0.165349	0.165349
MYO5C	160.009	63.1959	1.34025	0.466281	2.34416	0.0190702	0.165625	0.165625
OIP5-AS1	65.7456	21.101	1.63958	0.765613	2.34249	0.0191556	0.166154	0.166154
LOC100499177	156.479	61.6287	1.34429	0.470323	2.33661	0.0194596	0.168432	0.168359
CHKA	324.446	142.002	1.19207	0.3181	2.33648	0.0194663	0.168418	0.168359
SNORD6	24.1488	4.96367	2.28247	1.4085	2.33645	0.0194678	0.168359	0.168359
SNORD116-14	28.1347	6.34873	2.14781	1.27384	2.33465	0.0195615	0.169098	0.169098
SRSF3	617.32	287.842	1.10074	0.226771	2.3343	0.0195798	0.169184	0.169149
TRAP1	424.875	191.511	1.14961	0.27564	2.334	0.019596	0.16918	0.169149
RDH11	5483.81	2842.52	0.948007	0.0740373	2.33375	0.019609	0.169149	0.169149
SNORA1	32.5194	7.93537	2.03493	1.16096	2.33276	0.0196608	0.169523	0.169523
LOC100131320	76.984	25.9337	1.56973	0.695761	2.33159	0.0197221	0.169908	0.169848
ANP32C	364.045	161.495	1.17263	0.298656	2.33152	0.0197258	0.169867	0.169848
LRP11	287.187	123.923	1.21254	0.338573	2.33141	0.0197319	0.169848	0.169848
SNORA31	96.0507	34.2488	1.48774	0.613776	2.33036	0.0197872	0.170252	0.170251
PHF3	148.567	58.028	1.35629	0.482324	2.33001	0.0198054	0.170265	0.170251
TP53	294.286	127.394	1.20792	0.333954	2.32972	0.0198212	0.170256	0.170251
HIST1H3D	31.6123	7.6152	2.05353	1.17956	2.32932	0.019842	0.170291	0.170291
DPAGT1	322.624	141.223	1.19188	0.317911	2.32859	0.0198807	0.170479	0.170479
TBCA	709.029	334.383	1.08434	0.210373	2.32742	0.0199428	0.170939	0.170939
CPSF6	162.085	64.3267	1.33327	0.459297	2.32679	0.0199763	0.171155	0.171153
DLX2	10.6231	0	3.47224	2.59827	2.32606	0.0200156	0.171346	0.171346
RASSF7	389.261	174.022	1.16147	0.287497	2.32534	0.0200536	0.1716	0.171592
PRPSAP1	235.94	99.2787	1.24887	0.374897	2.3252	0.0200612	0.171592	0.171592
BRIX1	126.593	47.9979	1.39915	0.525184	2.3246	0.0200934	0.171796	0.17178
LIG3	166.088	66.262	1.3257	0.451728	2.31957	0.0203641	0.17389	0.17389
CCDC159	331.816	145.855	1.18585	0.311878	2.31915	0.0203872	0.174014	0.174014
C17orf63	150.164	58.8778	1.35074	0.476772	2.31777	0.0204619	0.174579	0.174579
VMP1	816.206	389.179	1.0685	0.194531	2.31547	0.020587	0.175426	0.175426
TET3	78.2961	26.6087	1.55704	0.683074	2.31358	0.0206906	0.176161	0.176161
SLC22A23	423.949	191.401	1.14729	0.273324	2.31279	0.0207343	0.176385	0.176385
LRPPRC	197.825	81.259	1.28362	0.409655	2.31254	0.0207481	0.176429	0.176429
SLC29A2	136.93	52.8496	1.37348	0.499507	2.3097	0.0209046	0.177462	0.177389
ADCK3	324.218	142.27	1.18833	0.314362	2.3097	0.0209047	0.177389	0.177389
ZNF644	77.1661	26.1501	1.56115	0.687181	2.30899	0.0209441	0.177575	0.177575
GZMK	42.3658	11.7659	1.84829	0.974318	2.308	0.0209992	0.177894	0.177894
PDXDC2P	300.571	130.762	1.20076	0.326793	2.30684	0.0210638	0.178366	0.178366
NUPR1	1876.29	938.009	1.00021	0.126237	2.30558	0.021134	0.178887	0.178887
EML4	186.35	75.9278	1.29532	0.421347	2.30385	0.0212312	0.179635	0.179635
SNRNP40	244.913	103.873	1.23745	0.363479	2.3014	0.0213689	0.180724	0.180662
NDRG3	604.643	282.108	1.09984	0.225869	2.30138	0.0213704	0.180662	0.180662
USP33	178.459	72.2486	1.30456	0.430586	2.30029	0.0214316	0.181104	0.181047
SLC12A2	232.818	98.089	1.24704	0.373072	2.29925	0.021491	0.181455	0.181455
ZMYM2	134.787	51.9594	1.37523	0.501257	2.29889	0.0215113	0.181551	0.181548
HNF1B	66.1848	21.5342	1.61987	0.7459	2.29762	0.0215835	0.181933	0.181933
GLT8D1	284.093	122.889	1.209	0.335035	2.29599	0.0216764	0.182641	0.182641
GPR89A	203.75	84.2522	1.27401	0.400042	2.29566	0.0216955	0.182726	0.182726
C6orf115	167.284	67.0645	1.31868	0.444707	2.29451	0.0217609	0.183201	0.183139
PCID2	285.405	123.554	1.20787	0.3339	2.29394	0.0217939	0.183327	0.1832
BTD	212.911	88.6496	1.26407	0.390098	2.29232	0.0218871	0.183807	0.183807
OMA1	151.796	59.8707	1.34221	0.468238	2.292	0.0219055	0.183885	0.183885
STX19	60.6237	19.252	1.65487	0.780905	2.28825	0.022123	0.185558	0.185534
ENPP3	25.8714	5.69624	2.18328	1.30931	2.28701	0.0221952	0.186009	0.186009
SMOX	175.562	71.0327	1.30542	0.431453	2.28579	0.0222665	0.18653	0.18653
VIPR1	404.144	182.02	1.15078	0.276806	2.2855	0.0222834	0.186595	0.186595
FAM203A	266.798	114.675	1.2182	0.344229	2.28242	0.0224646	0.187802	0.187802
KIF13B	236.475	100.073	1.24063	0.366664	2.27996	0.0226099	0.188707	0.18867
MATR3	503.283	231.542	1.12009	0.246124	2.27988	0.0226147	0.18867	0.18867
P4HA1	154.671	61.3262	1.33463	0.46066	2.27916	0.0226578	0.188952	0.188952
STAT2	437.665	198.825	1.13833	0.264362	2.27639	0.0228228	0.190094	0.190094
PSME4	151.121	59.7129	1.33959	0.465618	2.27514	0.0228977	0.190639	0.190639
BIK	178.531	72.5473	1.29918	0.425211	2.27415	0.0229571	0.190899	0.190899
NT5DC1	212.272	88.569	1.26104	0.387067	2.27228	0.0230693	0.191675	0.191675
LOC100132247	730.838	346.689	1.07591	0.201942	2.27157	0.0231128	0.191958	0.191958
JKAMP	208.55	86.8081	1.26449	0.390521	2.27101	0.0231463	0.192079	0.191962
FAM35B	75.882	25.8289	1.55477	0.680802	2.27095	0.0231498	0.19203	0.191962
LOC100505495	34.9514	9.0613	1.94756	1.07359	2.27053	0.0231756	0.192087	0.192087
GLB1L2	517.687	238.953	1.11535	0.241381	2.26959	0.0232327	0.192482	0.192482
SLIRP	440.352	200.302	1.13648	0.262508	2.26808	0.0233243	0.193162	0.193162
TMEM2	130.066	50.0653	1.37736	0.503395	2.26706	0.0233866	0.193599	0.193599
C2orf28	591.187	276.004	1.09892	0.224955	2.26677	0.0234044	0.193667	0.193667
GUSB	515.231	237.793	1.11552	0.241546	2.26568	0.0234709	0.19406	0.19406
NOLC1	343.218	152.246	1.17272	0.298748	2.26451	0.0235429	0.194418	0.194418
ZNF845	61.5233	19.7652	1.63817	0.764198	2.26239	0.0236736	0.195338	0.19519
DNAJA1	806.445	385.467	1.06497	0.190998	2.26116	0.0237493	0.195566	0.195529
SLK	129.568	49.9053	1.37644	0.502473	2.25893	0.0238878	0.196467	0.196467
HADHB	595.295	278.238	1.09729	0.223318	2.25872	0.0239008	0.196495	0.196495
FAM120AOS	244.176	104.089	1.2301	0.356133	2.25436	0.0241733	0.198334	0.198334
CDO1	99.7561	36.4477	1.45258	0.578606	2.25249	0.0242914	0.199062	0.199062
DYTN	6.18181	0	5.8699	4.99593	2.25187	0.0243305	0.199303	0.199303
NFE2L3	58.797	18.6832	1.654	0.780031	2.25133	0.0243648	0.199502	0.199502
ZMPSTE24	293.193	127.935	1.19644	0.322467	2.24988	0.0244568	0.200095	0.200039
RBMX	436.21	198.545	1.13556	0.261587	2.24983	0.0244598	0.200039	0.200039
EIF2B4	401.373	181.231	1.14711	0.27314	2.24892	0.0245179	0.200272	0.200207
EIF2AK2	43.8467	12.6013	1.7989	0.924928	2.24813	0.0245682	0.200522	0.200522
RPAIN	156.179	62.3231	1.32536	0.451394	2.24778	0.0245901	0.20062	0.20056
PRKCD	477.477	219.193	1.12323	0.249262	2.24774	0.0245926	0.20056	0.20056
POLR1C	197.15	81.6388	1.27197	0.398	2.24744	0.0246117	0.200635	0.200635
RAN	934.011	451.158	1.04981	0.175836	2.2462	0.0246914	0.201204	0.201204
ARHGDIG	21.088	4.17718	2.33582	1.46185	2.24521	0.0247547	0.201639	0.201639
LYZL2	8.14603	0	4.0261	3.15213	2.24495	0.0247716	0.201696	0.201696
UBE2R2	290.765	126.821	1.19706	0.323091	2.24463	0.0247916	0.201778	0.201778
NGLY1	144.934	57.1281	1.34312	0.469153	2.24362	0.0248571	0.20223	0.20223
MBTD1	76.8039	26.3986	1.54072	0.666748	2.243	0.024897	0.202474	0.20242
MEAF6	382.311	171.874	1.1534	0.279429	2.24295	0.0249003	0.20242	0.20242
LOC440905	165.079	66.5398	1.31086	0.436893	2.24232	0.0249405	0.202665	0.202665
ARL5B	29.6989	7.20789	2.04276	1.16879	2.24129	0.0250072	0.203126	0.203126
PTPN18	499.478	230.347	1.11661	0.242643	2.24047	0.0250604	0.203396	0.203396
TMEM8A	577.736	269.761	1.09873	0.224759	2.23896	0.0251588	0.204031	0.204031
TMEM179B	555.209	258.406	1.10339	0.229422	2.23859	0.0251823	0.20414	0.20414
IARS2	309.341	136	1.18559	0.311626	2.23751	0.0252531	0.204633	0.20461
SCARNA15	19.9155	3.80987	2.38608	1.51211	2.23735	0.0252638	0.204638	0.20461
FAM73A	55.6696	17.4583	1.67298	0.799008	2.23656	0.0253148	0.204888	0.204851
FOXP1	231.016	97.9632	1.23768	0.36371	2.23648	0.0253204	0.204851	0.204851
NRIP1	91.0864	32.7143	1.47731	0.603343	2.2348	0.0254304	0.205496	0.20538
NPIPL3	746.696	355.586	1.07032	0.196354	2.23471	0.0254361	0.20546	0.20538
FAM201A	36.8472	9.91766	1.89348	1.01952	2.23471	0.0254362	0.20538	0.20538
C10orf57	443.558	202.474	1.13139	0.257419	2.23416	0.0254724	0.205508	0.205508
MICAL2	147.993	58.6396	1.33558	0.461611	2.23364	0.0255066	0.205703	0.205703
SLC16A8	112.849	42.4916	1.40915	0.535178	2.23268	0.02557	0.206051	0.206051
ZNF514	136.899	53.5348	1.35456	0.480596	2.2293	0.0257942	0.207692	0.207692
C1orf93	167.487	67.8042	1.3046	0.43063	2.22866	0.0258366	0.207869	0.207869
SMARCD2	484.14	222.887	1.11911	0.245143	2.22756	0.0259097	0.208374	0.208374
SMARCA1	226.418	95.8728	1.2398	0.365827	2.22618	0.0260019	0.208868	0.208868
USP3	171.194	69.5799	1.29889	0.424923	2.22553	0.0260455	0.209136	0.208975
IHH	47.4676	14.1519	1.74595	0.871976	2.22552	0.0260461	0.208975	0.208975
IGLL1	47.5716	14.1996	1.74425	0.870284	2.22429	0.026129	0.209475	0.209403
DAP	1147.33	561.65	1.03054	0.15657	2.22422	0.0261338	0.209431	0.209403
SNORD116-16	17.8326	3.17245	2.49085	1.61688	2.22308	0.0262107	0.209717	0.209717
SRSF11	729.275	346.97	1.07165	0.197682	2.22291	0.0262218	0.209723	0.209723
C1orf63	966.283	468.359	1.04483	0.17086	2.22194	0.0262871	0.210162	0.210162
NUP155	51.0452	15.6303	1.70743	0.833458	2.2207	0.0263715	0.210672	0.210672
CSNK2B	977.939	474.461	1.04346	0.169487	2.21787	0.0265638	0.211875	0.211761
SNORA48	186.942	77.1042	1.27771	0.403736	2.21781	0.0265675	0.211821	0.211761
GART	124.751	48.0398	1.37675	0.502779	2.21777	0.0265704	0.211761	0.211761
LOC388796	201.601	84.0996	1.26133	0.387362	2.21601	0.026691	0.212639	0.212639
CSNK1A1	680.329	322.231	1.07814	0.204166	2.21494	0.0267642	0.213138	0.213138
TAOK3	336.063	149.454	1.16902	0.295055	2.21449	0.026795	0.2133	0.2133
GNPAT	224.322	95.0053	1.23949	0.365519	2.2141	0.0268216	0.213428	0.213428
NARS2	93.5862	33.9706	1.46201	0.588039	2.21367	0.0268518	0.213585	0.213535
SEC22B	553.516	258.03	1.10109	0.227117	2.2136	0.026856	0.213535	0.213535
THUMPD2	80.8339	28.3395	1.51214	0.638175	2.21342	0.026869	0.213555	0.213555
COBLL1	287.972	125.88	1.19388	0.319911	2.21305	0.0268939	0.213669	0.213669
HNRNPAB	650.524	307.134	1.08273	0.208763	2.21287	0.0269067	0.213687	0.213687
GEMIN4	240.772	102.961	1.22556	0.351595	2.2118	0.0269803	0.214188	0.214188
SUV420H1	146.355	58.0801	1.33335	0.459382	2.21137	0.0270102	0.214341	0.214341
HLA-DQA1	503.362	232.827	1.11234	0.238371	2.2112	0.0270219	0.214351	0.214351
RPS2P32	125.818	48.5928	1.37253	0.498561	2.21017	0.0270934	0.214834	0.214834
CAMK2N1	304.847	134.19	1.1838	0.309835	2.20911	0.0271668	0.215248	0.215186
KIAA0141	238.344	101.825	1.22695	0.352979	2.20876	0.0271916	0.215276	0.215276
RFPL2	141.93	56.0495	1.34041	0.466436	2.20843	0.0272145	0.21529	0.21529
SENP6	180.558	74.1776	1.2834	0.409436	2.2082	0.0272301	0.21533	0.21533
LIMCH1	322.47	142.911	1.17404	0.300074	2.20422	0.0275086	0.216941	0.216941
HIST1H2BN	107.512	40.2979	1.41573	0.541756	2.20352	0.0275582	0.217248	0.217248
TBC1D3B	265.177	114.93	1.2062	0.332232	2.20074	0.0277545	0.21871	0.21871
MICALCL	20.5373	4.10672	2.32219	1.44822	2.20023	0.0277907	0.218911	0.218911
ZMYND8	183.308	75.5692	1.2784	0.40443	2.19966	0.0278308	0.219057	0.218988
ANKRD10	677.509	321.129	1.07709	0.203119	2.1994	0.0278495	0.219034	0.219034
DDX60	57.8417	18.5548	1.64032	0.76635	2.19901	0.0278776	0.21917	0.219041
ZNF692	358.143	160.585	1.1572	0.283229	2.19896	0.0278805	0.219109	0.219041
PNN	618.378	291.116	1.0869	0.212926	2.19893	0.0278827	0.219041	0.219041
TMEM70	389.689	176.232	1.14485	0.270877	2.19844	0.0279177	0.219231	0.219231
DENND4C	103.964	38.7403	1.42418	0.550206	2.19743	0.0279899	0.219714	0.219714
PHF10	165.22	67.0641	1.30077	0.426804	2.19532	0.0281409	0.220643	0.220584
CHD1L	159.182	64.2267	1.30944	0.435467	2.19527	0.0281441	0.220584	0.220584
DNAH8	16.7069	2.88088	2.53586	1.66189	2.19448	0.028201	0.220859	0.220859
ADCY6	407.345	185.083	1.13808	0.26411	2.19411	0.0282274	0.22098	0.22098
DDX6	368.238	165.663	1.15239	0.278418	2.1937	0.0282573	0.221044	0.221044
EIF3IP1	127.739	49.6269	1.36401	0.490036	2.19214	0.0283697	0.221583	0.221524
VCP	1258.75	620.261	1.02104	0.147075	2.19207	0.0283747	0.221537	0.221524
HLTF	103.422	38.5366	1.42424	0.550274	2.19194	0.028384	0.221524	0.221524
PDSS2	129.91	50.6367	1.35925	0.485284	2.19105	0.0284483	0.221855	0.221855
MIR29B2	44.6809	13.1925	1.75994	0.885969	2.18855	0.0286299	0.223015	0.223015
NSMCE1	681.683	323.494	1.07536	0.201392	2.18807	0.0286646	0.223199	0.223199
QSOX2	108.333	40.7936	1.40906	0.535096	2.18725	0.0287246	0.223581	0.223581
KCNG3	11.8993	1.48687	3.00053	2.12656	2.18649	0.0287796	0.223923	0.223923
FBXL4	69.3165	23.5098	1.55994	0.685969	2.185	0.0288888	0.224687	0.224687
RCC2	341.203	152.441	1.16238	0.288412	2.18364	0.0289888	0.22512	0.22512
ACP1	375.78	169.603	1.14773	0.273757	2.18071	0.0292047	0.226537	0.226537
CCDC78	29.2364	7.24066	2.01357	1.1396	2.17923	0.0293147	0.227217	0.227217
SNORD88A	28.9705	7.14569	2.01944	1.14547	2.17825	0.0293875	0.227608	0.227527
CASD1	117.063	44.8521	1.38404	0.510067	2.17674	0.0295002	0.228306	0.228306
IFIT3	72.3528	24.8761	1.54029	0.666318	2.17579	0.0295709	0.228679	0.228679
ZNF610	49.3088	15.1415	1.70334	0.829369	2.17343	0.0297478	0.229873	0.229833
ELL3	82.8735	29.4934	1.49052	0.61655	2.17335	0.0297541	0.229833	0.229833
IL20RA	125.77	48.8818	1.36342	0.489448	2.17278	0.0297967	0.230076	0.230027
ZC3H11A	410.481	186.997	1.1343	0.260329	2.17244	0.0298224	0.230099	0.230099
RPS27A	1275.97	629.801	1.01863	0.144661	2.1717	0.0298785	0.230444	0.230444
C15orf17	440.35	201.933	1.12477	0.250804	2.17135	0.0299045	0.230557	0.230478
CRNKL1	105.87	39.7974	1.41155	0.53758	2.17134	0.0299055	0.230478	0.230478
METAP1	297.012	130.897	1.18209	0.30812	2.16912	0.0300736	0.231597	0.23156
KIAA1147	151.765	60.9972	1.31503	0.441059	2.16894	0.0300873	0.231615	0.23156
HIST1H2BD	468.875	216.266	1.1164	0.242426	2.16888	0.0300915	0.23156	0.23156
TMX2	428.151	195.886	1.1281	0.254133	2.16822	0.0301417	0.231858	0.231858
ADARB2	14.47	2.25318	2.68304	1.80907	2.16718	0.0302214	0.232296	0.232296
PDCD2L	68.4698	23.2533	1.55803	0.684063	2.1663	0.0302884	0.232723	0.232723
ORC5	132.576	52.0881	1.3478	0.473828	2.16546	0.0303525	0.232951	0.232951
ARF6	417.756	190.766	1.13085	0.256886	2.16391	0.0304713	0.233775	0.233775
EBPL	266.789	116.224	1.19879	0.324819	2.16095	0.0306995	0.235348	0.235348
PLCB4	70.0916	23.9915	1.54672	0.672752	2.15979	0.0307889	0.235944	0.235858
YARS	249.739	107.943	1.21015	0.336183	2.15963	0.030801	0.235858	0.235858
HECTD1	181.84	75.2933	1.27208	0.398106	2.15894	0.0308544	0.23609	0.23609
TTC14	164.61	67.1371	1.29387	0.419897	2.15838	0.0308983	0.236336	0.236336
LOC220906	157.959	64.0116	1.30314	0.429172	2.15756	0.0309623	0.236737	0.236737
THUMPD1	293.421	129.298	1.18228	0.308306	2.1572	0.0309903	0.236862	0.23676
SNORA13	17.6445	3.25995	2.4363	1.56233	2.157	0.0310053	0.236888	0.23676
HIST1H4I	11.8921	1.53218	2.95634	2.08237	2.15687	0.0310157	0.236878	0.23676
DCTN4	282.442	123.925	1.18849	0.31452	2.15678	0.0310227	0.236842	0.23676
DEGS1	627.263	296.49	1.08109	0.207119	2.15644	0.0310491	0.236777	0.236777
EBF2	18.1198	3.41554	2.40738	1.53341	2.15618	0.0310696	0.236845	0.236845
RNF157	56.3698	18.1593	1.63421	0.760245	2.15583	0.0310967	0.236962	0.236962
SLCO1A2	10.3522	1.12838	3.19761	2.32364	2.15359	0.0312722	0.238121	0.238121
ENPP4	118.848	45.861	1.37378	0.499811	2.15299	0.0313191	0.238389	0.238389
CAND1	199.49	83.7921	1.25143	0.377463	2.15173	0.0314188	0.238879	0.238879
SNORD28	49.8538	15.4708	1.68816	0.814188	2.15106	0.0314716	0.239012	0.239012
TCEAL8	443.198	203.716	1.12139	0.247424	2.15026	0.0315345	0.239311	0.239191
SLC39A9	266.966	116.449	1.19696	0.322995	2.1502	0.0315395	0.23926	0.239191
LOC285359	205.276	86.5824	1.24542	0.371447	2.15016	0.0315422	0.239191	0.239191
MAML3	108.011	40.9322	1.39988	0.525906	2.1499	0.0315627	0.239258	0.239258
TMEM57	183.35	76.1153	1.26834	0.394368	2.14893	0.0316403	0.239667	0.239544
C2orf29	230.511	98.7549	1.22291	0.348944	2.14883	0.0316477	0.239544	0.239544
GNE	220.714	94.0464	1.23073	0.356763	2.14687	0.0318035	0.240544	0.240544
HIST1H1E	11.4151	1.41836	3.00865	2.13468	2.14671	0.0318167	0.240555	0.240547
NDUFB1	610.38	288.119	1.08304	0.209074	2.14657	0.0318275	0.240547	0.240547
CCL4	98.3324	36.5816	1.42655	0.552581	2.14542	0.0319191	0.24106	0.24106
LOC100287718	9.18922	0	3.43238	2.55841	2.14496	0.0319557	0.241246	0.241246
PLA2G12A	155.479	62.9877	1.30358	0.42961	2.14258	0.0321472	0.242332	0.242332
TMEM168	199.184	83.7598	1.24977	0.375805	2.14125	0.0322538	0.242955	0.242806
USP9Y	100.208	37.4586	1.41962	0.545654	2.1412	0.0322578	0.242806	0.242806
COX7B	1548.09	772.392	1.00309	0.129116	2.14087	0.0322841	0.242914	0.242835
KLHL9	200.597	84.4549	1.24804	0.374075	2.13958	0.0323889	0.243522	0.243522
ST6GALNAC1	111.663	42.6931	1.38708	0.513112	2.13751	0.0325568	0.244694	0.244694
NT5C2	386.558	175.644	1.13803	0.264062	2.13702	0.032596	0.244898	0.244898
IFI44	97.7291	36.377	1.42576	0.551794	2.13607	0.0326733	0.245388	0.245388
YPEL1	62.3128	20.7832	1.58411	0.710139	2.13571	0.0327034	0.245523	0.245523
HAT1	218.701	93.2414	1.22992	0.355951	2.1325	0.0329661	0.247404	0.247404
XIAP	77.5859	27.4433	1.49934	0.625373	2.12971	0.0331957	0.248852	0.248765
SFT2D1	413.083	188.995	1.12808	0.254111	2.12955	0.0332086	0.248765	0.248765
ANKRD17	209.459	88.8394	1.2374	0.363428	2.12802	0.0333351	0.249436	0.249363
SNORD42A	13.9807	2.18112	2.68029	1.80632	2.12799	0.0333375	0.249363	0.249363
MAPKAPK5	158.038	64.3341	1.29662	0.42265	2.12771	0.0333613	0.249449	0.249373
HCAR1	34.4969	9.4129	1.87375	0.999785	2.12768	0.0333635	0.249373	0.249373
PTPRJ	180.438	74.9534	1.26744	0.393471	2.12727	0.0333973	0.249442	0.24938
MMP26	26.6176	6.44342	2.04649	1.17252	2.12723	0.0334012	0.24938	0.24938
ZFP62	130.727	51.5664	1.34205	0.468085	2.12636	0.0334734	0.249827	0.249827
MBP	136.365	54.2006	1.33109	0.457118	2.12488	0.0335969	0.250473	0.250473
ATP5O	829.667	400.607	1.05034	0.176374	2.12327	0.0337312	0.251382	0.251382
LAMC2	119.914	46.5945	1.36377	0.489799	2.12299	0.0337551	0.251468	0.251468
MIR564	15.022	2.50668	2.58322	1.70926	2.12269	0.0337796	0.251559	0.251559
EFR3A	197.586	83.2079	1.24769	0.373722	2.12159	0.0338724	0.251972	0.251857
LRBA	153.606	62.3051	1.30181	0.427841	2.12151	0.033879	0.251929	0.251857
CRISPLD1	155.192	63.0525	1.29943	0.425461	2.12145	0.0338838	0.251873	0.251857
MUC2	26.1198	6.28069	2.05615	1.18218	2.12106	0.033917	0.251936	0.251936
ACAT1	258.596	112.748	1.19759	0.323625	2.12012	0.0339961	0.252338	0.252338
RAB27B	141.808	56.7892	1.32026	0.446286	2.11951	0.0340477	0.252537	0.252537
GTF3C2	207.737	88.1106	1.23737	0.363399	2.1191	0.0340819	0.252698	0.252698
SLED1	12.7143	1.82821	2.79795	1.92398	2.11789	0.034184	0.253271	0.253271
ATPAF1	258.261	112.617	1.19741	0.323444	2.11763	0.0342067	0.253346	0.253331
CLDN8	166.282	68.3314	1.28301	0.409045	2.11723	0.0342402	0.25341	0.253331
TKT	551.475	258.842	1.09123	0.217257	2.11721	0.034242	0.253331	0.253331
SUOX	352.263	158.905	1.14848	0.274515	2.11693	0.0342654	0.253412	0.253412
RB1CC1	99.0752	37.1248	1.41614	0.542172	2.11676	0.0342802	0.253429	0.253429
TBC1D8	392.298	178.847	1.13322	0.259252	2.11538	0.0343977	0.25402	0.253979
MATK	26.3898	6.39691	2.04453	1.17057	2.1153	0.0344046	0.253979	0.253979
LOC643650	31.7217	8.39364	1.9181	1.04413	2.11449	0.0344733	0.254394	0.254394
TM9SF1	493.254	229.523	1.10369	0.229725	2.11266	0.0346301	0.255088	0.255088
LPPR1	10.697	1.27843	3.06477	2.1908	2.11208	0.0346794	0.255359	0.255359
RPS26	1280.06	633.709	1.01432	0.140349	2.11191	0.0346937	0.255372	0.255372
ZNF75A	133.127	52.8159	1.33375	0.459785	2.11077	0.0347921	0.256003	0.255942
2014-09-11	144.875	58.3045	1.31313	0.439164	2.11072	0.0347964	0.255942	0.255942
DDB1	777.274	374.057	1.05516	0.181194	2.10952	0.0348996	0.256422	0.256422
ZFC3H1	75.9181	26.8412	1.5	0.626026	2.10866	0.0349743	0.256879	0.256879
HIST1H3E	61.6223	20.6397	1.57803	0.704065	2.10789	0.0350404	0.257271	0.257205
NIF3L1	133.465	52.9994	1.33241	0.458445	2.10778	0.0350498	0.257247	0.257205
IPO5	287.408	127.04	1.17781	0.303844	2.10571	0.0352299	0.258382	0.258382
UBE2H	418.521	192.116	1.12332	0.249349	2.10509	0.0352833	0.258587	0.258522
2014-09-03	32.1425	8.58785	1.90411	1.03014	2.10505	0.0352872	0.258522	0.258522
ZFX	121.103	47.294	1.35651	0.482541	2.10452	0.0353331	0.258766	0.258766
CHD6	148.731	60.1787	1.30538	0.431415	2.10371	0.0354035	0.259095	0.259095
FAM84B	151.406	61.4457	1.30104	0.427068	2.10274	0.0354888	0.259625	0.259625
EPT1	67.2226	23.0866	1.54189	0.667922	2.1017	0.0355798	0.260104	0.260104
ADI1	1464.22	729.92	1.00432	0.130353	2.10154	0.0355938	0.260112	0.260112
FASTKD2	77.6353	27.6434	1.48978	0.615808	2.10128	0.0356163	0.260183	0.260183
MNX1	10.6556	1.28448	3.05235	2.17838	2.10055	0.0356803	0.260463	0.260418
FOXO3B	124.884	49.0798	1.34739	0.473421	2.10004	0.0357249	0.260602	0.260602
ZNF518A	57.9573	19.1229	1.59969	0.725724	2.09924	0.0357958	0.261026	0.261026
ANKRD30A	6.38982	0	9.57411	8.70014	2.09831	0.0358777	0.261435	0.261435
C10orf118	63.3539	21.4534	1.56223	0.688259	2.09505	0.0361664	0.263161	0.263081
GOLGA8A	648.339	308.481	1.07157	0.197596	2.09503	0.0361683	0.263081	0.263081
PRPF39	187.529	78.6816	1.25302	0.379048	2.09441	0.0362236	0.263389	0.263389
C12orf51	220.894	94.7472	1.2212	0.347231	2.09382	0.0362761	0.263676	0.263536
MLX	184.281	77.1418	1.25632	0.382351	2.09308	0.0363417	0.263776	0.263776
C15orf23	63.3869	21.4879	1.56066	0.686689	2.09139	0.0364935	0.2645	0.264425
PTPRT	19.9546	4.18315	2.25406	1.38009	2.09131	0.0365004	0.264456	0.264425
ZNF643	14.6999	2.46988	2.57329	1.69933	2.09121	0.0365092	0.264425	0.264425
HOXA11-AS1	425.226	195.738	1.1193	0.245335	2.08918	0.0366912	0.265365	0.265312
SCAF11	156.464	63.9596	1.2906	0.416632	2.08912	0.0366969	0.265312	0.265312
BLNK	87.494	32.1088	1.44622	0.572248	2.08863	0.0367412	0.265538	0.265538
C9orf5	162.48	66.8155	1.282	0.408033	2.08807	0.0367918	0.265808	0.265808
CECR7	46.7754	14.4978	1.68991	0.815945	2.08745	0.0368476	0.266022	0.266022
TBL2	221.462	95.0996	1.21955	0.345578	2.08713	0.0368768	0.266139	0.266119
DNAJB14	57.6848	19.0717	1.59676	0.722791	2.08689	0.0368978	0.266196	0.266119
STIL	28.3402	7.21126	1.97453	1.10056	2.08613	0.0369672	0.266413	0.266413
RGS17	33.2917	9.09985	1.87125	0.997281	2.08586	0.0369917	0.266495	0.266495
PSMA2	467.675	217.129	1.10695	0.232985	2.08516	0.037055	0.266762	0.266762
C19orf46	182.847	76.5493	1.25618	0.38221	2.08421	0.0371412	0.267193	0.267193
DLX6-AS1	11.1609	1.44694	2.94738	2.07341	2.08375	0.0371827	0.267302	0.267302
SNORA51	15.3987	2.70603	2.50856	1.63459	2.08203	0.0373398	0.268337	0.268155
MANEAL	71.7383	25.17	1.51104	0.637071	2.08196	0.0373463	0.268289	0.268155
GPD2	105.14	40.1447	1.38903	0.515058	2.08129	0.0374073	0.268442	0.268442
RPLP2	6499.99	3401.05	0.934459	0.0604894	2.08099	0.0374345	0.268543	0.268487
ZZZ3	114.403	44.3952	1.36565	0.491685	2.08093	0.03744	0.268487	0.268487
C19orf2	404.126	185.315	1.12482	0.250853	2.0805	0.0374794	0.268675	0.268624
MIR612	51.4568	16.4763	1.64297	0.769003	2.08031	0.0374968	0.268705	0.268624
SNRPA	381.444	173.989	1.13247	0.258502	2.08014	0.0375124	0.268628	0.268628
SNORA60	30.3591	7.99801	1.92441	1.05044	2.07881	0.0376348	0.269314	0.269314
TOP1P1	128.066	50.7839	1.33444	0.46047	2.0731	0.0381632	0.27252	0.27252
MAOA	475.131	221.128	1.10344	0.229475	2.07131	0.0383295	0.273323	0.273323
ZSCAN16	84.1234	30.7379	1.45249	0.578517	2.06819	0.038622	0.275216	0.275216
ZNF627	105.813	40.5537	1.38361	0.509644	2.06794	0.038646	0.27529	0.27529
RBMXL1	212.884	91.189	1.22313	0.349165	2.06626	0.0388038	0.276124	0.276124
PPPDE2	172.763	71.9497	1.26374	0.389766	2.06326	0.0390875	0.277851	0.277841
LPCAT3	497.346	232.489	1.09709	0.223122	2.06279	0.0391327	0.27788	0.27788
HNRPDL	600.515	284.81	1.0762	0.202232	2.06192	0.0392155	0.278177	0.278177
SPG11	177.912	74.4255	1.25729	0.383325	2.06149	0.0392568	0.278372	0.278372
USE1	190.901	80.6569	1.24296	0.368986	2.06065	0.0393365	0.278743	0.278743
NHEJ1	83.2364	30.3931	1.45347	0.579499	2.0604	0.0393606	0.278816	0.278816
PLA2G4C	100.604	38.2394	1.39556	0.521592	2.0594	0.039456	0.279298	0.27929
SSBP1	424.97	196.108	1.11571	0.241744	2.05927	0.0394687	0.27929	0.27929
ELOVL6	40.0102	11.8684	1.75325	0.879279	2.05775	0.0396145	0.28003	0.28003
MCCC1	191.209	80.8667	1.24153	0.367566	2.05488	0.0398907	0.28159	0.28159
POLR1D	292.88	130.424	1.16711	0.293137	2.05456	0.0399216	0.281613	0.281613
GNB2	1849.1	932.968	0.986921	0.112952	2.05266	0.0401051	0.282515	0.282515
MAL2	329.162	148.416	1.14915	0.275185	2.0511	0.0402574	0.283293	0.28321
HMGXB3	378.368	172.909	1.12977	0.255804	2.05108	0.0402595	0.28321	0.28321
PCDHB16	38.8389	11.4273	1.76502	0.891051	2.05036	0.0403296	0.283507	0.283507
ZNF792	34.2674	9.61306	1.83377	0.959799	2.04993	0.0403708	0.2836	0.2836
ZNF542	109.654	42.4549	1.36895	0.494985	2.04978	0.0403854	0.283605	0.283605
RHPN1	125.049	49.5823	1.3346	0.460632	2.0492	0.0404422	0.283906	0.283843
DPY30	373.974	170.768	1.1309	0.256932	2.04772	0.0405874	0.28463	0.28463
LOC643988	25.6201	6.3232	2.01855	1.14458	2.04715	0.0406431	0.284922	0.284783
SNORA71B	52.6664	17.1479	1.61885	0.744878	2.04714	0.0406448	0.284836	0.284783
SNORD35B	104.228	39.9932	1.38191	0.507946	2.04615	0.0407416	0.285318	0.285318
JMJD1C	77.3113	27.8485	1.47308	0.599111	2.04595	0.0407616	0.285359	0.285359
MAPKAPK3	247.945	108.495	1.19239	0.318417	2.04443	0.040911	0.286208	0.286208
C16orf61	289.835	129.063	1.16716	0.29319	2.0442	0.0409336	0.286267	0.286267
PVRL3	56.9628	18.9926	1.58458	0.710609	2.04315	0.0410376	0.286797	0.286797
C1orf131	81.8074	29.8713	1.45347	0.579504	2.04265	0.041087	0.287044	0.287044
ANP32D	28.3391	7.35969	1.94507	1.0711	2.04064	0.0412862	0.28804	0.28804
LOC100131564	143.914	58.4975	1.29876	0.424793	2.03994	0.0413562	0.288429	0.288429
BUD31	170.789	71.2473	1.26131	0.387336	2.03951	0.041399	0.288628	0.288458
SNORA32	46.31	14.525	1.67279	0.798817	2.03948	0.041402	0.28855	0.288458
GBAS	404.478	186.162	1.1195	0.245534	2.03915	0.0414349	0.288681	0.288458
TRIM37	97.9416	37.1777	1.39748	0.523513	2.03876	0.0414735	0.288554	0.288554
ATF4	1630.69	819.04	0.993481	0.119512	2.03721	0.0416289	0.289536	0.289536
ZNF765	58.7309	19.7833	1.56983	0.695866	2.03677	0.0416731	0.289744	0.289734
EIF4G2	1977.49	1000.98	0.982251	0.108281	2.03663	0.0416871	0.289743	0.289734
TCTN3	250.684	109.937	1.18919	0.315225	2.03622	0.0417287	0.289734	0.289734
ARCN1	643.867	307.434	1.06648	0.192515	2.03591	0.0417599	0.289753	0.289753
C14orf166	662.42	316.932	1.06358	0.189606	2.03485	0.0418658	0.29029	0.290285
PCDHB8	40.0246	11.9699	1.74148	0.867512	2.03472	0.0418795	0.290285	0.290285
TARS	248.832	109.056	1.1901	0.316134	2.03421	0.0419305	0.290441	0.290441
NVL	97.8507	37.1718	1.39637	0.522406	2.0339	0.0419618	0.290559	0.290559
ADAM10	336.875	152.514	1.14327	0.269304	2.03271	0.0420816	0.290992	0.290895
C1orf53	24.288	5.87742	2.04699	1.17302	2.03271	0.0420819	0.290895	0.290895
IFNGR2	513.667	241.335	1.0898	0.215827	2.03039	0.0423168	0.29222	0.29222
NUDT2	207.81	89.1556	1.22087	0.346897	2.02902	0.0424559	0.292783	0.292783
DHX9	373.98	171.067	1.1284	0.254433	2.0287	0.042489	0.292911	0.292911
UBE4A	183.316	77.3564	1.24474	0.370766	2.02841	0.0425184	0.293015	0.292946
LINGO1	30.5104	8.22982	1.89037	1.0164	2.02837	0.0425228	0.292946	0.292946
RBM12	157.431	65.0042	1.27612	0.402146	2.02778	0.0425822	0.293256	0.293256
GNL2	190.869	80.997	1.23664	0.362674	2.02744	0.042617	0.293396	0.293396
CLK1	438.701	203.595	1.10753	0.233565	2.02435	0.0429338	0.295177	0.295078
INTS10	296.771	132.757	1.16056	0.286591	2.02428	0.0429418	0.295132	0.295078
HIST1H4K	104.349	40.2296	1.37509	0.501118	2.02221	0.0431547	0.296095	0.296095
FSTL1	2108.16	1070.29	0.977981	0.104012	2.02146	0.0432326	0.296529	0.296529
TMEM41A	145.459	59.4008	1.29206	0.418089	2.02084	0.0432963	0.296866	0.296866
MYEF2	82.2141	30.2016	1.44476	0.570795	2.01999	0.0433839	0.297366	0.297366
CCT6P1	147.019	60.1518	1.28932	0.415349	2.01929	0.0434575	0.29777	0.297697
RANBP10	175.017	73.4855	1.25197	0.377998	2.01809	0.0435816	0.29842	0.298371
DECR1	278.585	123.869	1.1693	0.295331	2.01802	0.0435891	0.298371	0.298371
C9orf7	190.712	81.0272	1.23492	0.360948	2.01757	0.0436359	0.29859	0.29859
SMAD5	100.68	38.5859	1.38363	0.509657	2.0172	0.0436752	0.298758	0.298758
HIPK3	115.946	45.6206	1.34569	0.471723	2.01683	0.0437136	0.298921	0.298921
NDUFB11	555.23	262.682	1.07977	0.205799	2.01637	0.0437614	0.299146	0.299146
LOC100506710	328.212	148.489	1.14427	0.270299	2.01347	0.0440653	0.300819	0.300819
MRPL9	325.288	147.058	1.14533	0.271364	2.01201	0.044219	0.301565	0.301499
EXT2	285.638	127.433	1.16444	0.290475	2.0115	0.0442729	0.30173	0.30173
MANSC1	275.963	122.673	1.16965	0.295684	2.01078	0.0443489	0.302147	0.302147
NRN1	58.1229	19.6638	1.56356	0.689595	2.01013	0.0444178	0.302514	0.30244
RAD50	114.593	45.0547	1.34677	0.472798	2.00922	0.0445137	0.302762	0.302762
GPR89C	202.311	86.7215	1.22211	0.348141	2.00874	0.0445646	0.303006	0.303006
LRRC8D	75.6856	27.3622	1.46783	0.593863	2.00842	0.044599	0.303139	0.303088
ST13P4	489.482	229.497	1.09278	0.218808	2.00835	0.0446064	0.303088	0.303088
NSMAF	157.724	65.3341	1.27149	0.39752	2.00793	0.0446506	0.303287	0.303287
TBC1D3F	343.185	156.037	1.1371	0.263135	2.00681	0.0447699	0.303894	0.303894
STAG2	167.835	70.1785	1.25794	0.383973	2.00541	0.0449194	0.304604	0.304604
FAM3B	452.156	210.708	1.10157	0.227604	2.00478	0.0449862	0.304955	0.304867
SREK1	223.551	97.0794	1.20337	0.329398	2.00438	0.0450292	0.304941	0.304941
PLEKHJ1	316.119	142.642	1.14807	0.274098	2.00248	0.0452332	0.306119	0.306119
ALDH1A1	343.4	156.21	1.1364	0.262433	2.00233	0.0452495	0.306127	0.306127
PRKAG1	353.658	161.38	1.13189	0.257922	1.99865	0.0456459	0.308295	0.308295
CIRBP	2458.43	1255.95	0.968958	0.0949889	1.99678	0.0458495	0.30926	0.30926
SNORD58C	81.7436	30.1554	1.43869	0.564719	1.99486	0.0460577	0.310561	0.310561
TRIM14	192.266	82.0256	1.22896	0.354988	1.99438	0.0461106	0.310814	0.310814
ABCE1	105.849	41.1442	1.36324	0.489271	1.99262	0.0463027	0.311696	0.311696
ZNF195	88.8129	33.3604	1.41263	0.538661	1.99237	0.0463309	0.311782	0.31177
UNG	140.075	57.1299	1.29388	0.419914	1.99111	0.0464685	0.312502	0.312502
SNORD116-18	21.4982	4.98654	2.10811	1.23414	1.99085	0.0464978	0.312595	0.312595
GRAMD1A	367.217	168.282	1.12575	0.251785	1.99026	0.0465622	0.312925	0.312925
EIF2D	316.591	143.055	1.14605	0.272082	1.98993	0.0465986	0.313066	0.313024
ZNF84	100.331	38.6289	1.37701	0.503043	1.98985	0.0466078	0.313024	0.313024
MED23	117.307	46.4781	1.33567	0.461699	1.98898	0.0467036	0.31346	0.31346
PART1	80.7395	29.7468	1.44054	0.56657	1.98844	0.0467634	0.313551	0.313517
FAM35B2	79.9303	29.3846	1.44368	0.569714	1.98834	0.0467738	0.313517	0.313517
MANF	802.812	390.031	1.04147	0.167504	1.98663	0.0469634	0.314477	0.314477
ZNF880	104.697	40.666	1.36432	0.490349	1.98575	0.0470616	0.31503	0.314915
IGSF21	49.9528	16.3039	1.61534	0.741374	1.98552	0.0470861	0.314987	0.314915
TMEM87B	258.767	114.54	1.1758	0.301831	1.98548	0.0470913	0.314918	0.314915
DMXL1	159.916	66.5966	1.26379	0.389825	1.98534	0.0471063	0.314915	0.314915
METAP2	224.222	97.6546	1.19917	0.325197	1.98323	0.0473419	0.316178	0.31611
FKBP1A	992.429	488.078	1.02385	0.149883	1.98254	0.0474191	0.316485	0.316406
ZNF814	122.419	48.9139	1.32351	0.449538	1.9825	0.0474228	0.316406	0.316406
RSAD1	237.616	104.212	1.18911	0.315144	1.98195	0.0474852	0.316718	0.316718
VLDLR	89.3801	33.6918	1.40756	0.533588	1.98164	0.0475199	0.316846	0.316846
TCERG1	163.197	68.206	1.25864	0.384673	1.98087	0.0476058	0.317211	0.317149
KDM6A	89.4524	33.7303	1.40708	0.533106	1.98081	0.0476122	0.317149	0.317149
TRIM36	88.3563	33.2387	1.41047	0.536497	1.98	0.0477038	0.317551	0.317551
DCAF12	200.08	86.0068	1.21805	0.344082	1.97573	0.0481852	0.320441	0.320268
MRPL50	185.228	78.831	1.23247	0.3585	1.9757	0.0481885	0.320358	0.320268
UBXN8	61.2478	21.2028	1.53041	0.656436	1.97555	0.0482054	0.320366	0.320268
POU5F1B	32.3135	9.12016	1.82501	0.951038	1.97546	0.0482157	0.32033	0.320268
PRKAG2	153.183	63.4855	1.27075	0.396785	1.9754	0.0482223	0.320268	0.320268
MYO1E	160.665	67.0623	1.26048	0.386512	1.97421	0.048358	0.320751	0.320751
NDUFB5	329.905	149.911	1.13795	0.263977	1.9736	0.0484269	0.321102	0.32102
NEK3	97.5727	37.4846	1.38018	0.50621	1.97357	0.0484302	0.32102	0.32102
RARS	261.755	116.187	1.17177	0.297801	1.97163	0.0486524	0.322282	0.322282
CORO2A	211.31	91.5077	1.2074	0.333428	1.9712	0.0487014	0.322502	0.322502
PSIMCT-1	78.0652	28.6612	1.44558	0.571612	1.9709	0.0487348	0.322618	0.322618
TTC17	264.661	117.634	1.16984	0.295873	1.97036	0.0487967	0.322922	0.322922
SLC44A1	165.175	69.2595	1.25392	0.379946	1.96997	0.0488423	0.323119	0.323119
YTHDF3	223.888	97.6642	1.19688	0.322907	1.96858	0.0490015	0.323856	0.323765
NCBP2	358.035	164.029	1.12615	0.252182	1.96818	0.0490471	0.323947	0.323947
EARS2	118.177	47.0567	1.32848	0.45451	1.96771	0.0491016	0.324201	0.324148
PITPNA	653.124	313.596	1.05845	0.18448	1.96764	0.0491095	0.324148	0.324148
SHANK2	81.5467	30.248	1.43079	0.556816	1.96727	0.0491519	0.324323	0.324316
NOP2	165.272	69.334	1.25321	0.379236	1.9671	0.0491719	0.324349	0.324316
ALCAM	257.178	114.003	1.1737	0.299729	1.96631	0.0492632	0.324635	0.324635
SLC9A2	73.2318	26.5363	1.4645	0.590532	1.96564	0.04934	0.324931	0.324931
TRA2A	426.63	198.544	1.10352	0.229555	1.96339	0.0496005	0.326329	0.326329
SRP72	231.616	101.511	1.1901	0.316132	1.96256	0.0496975	0.326756	0.326756
PPCS	341.925	156.085	1.13135	0.257382	1.96128	0.0498458	0.327625	0.327625
SERPINA3	5201.73	14678.1	-1.4966	-2.37057	-111.252	0	0	0
LTF	3409.64	10171.7	-1.57687	-2.45083	-94.3811	0	0	0
MSMB	37775.7	35995.5	0.0696439	-0.804325	-77.9075	0	0	0
SAA1	159.417	2589.68	-4.02189	-4.89586	-62.2219	0	0	0
LCN2	364.019	1622.58	-2.15621	-3.03018	-42.119	0	0	0
ACTG2	14554.5	12297.3	0.243124	-0.630846	-36.6614	3.01258e-294	7.65307e-291	7.65307e-291
MYL9	12162.5	10655.7	0.190822	-0.683148	-36.6105	1.94374e-293	4.38917e-290	4.38917e-290
MYH11	9327.21	8618.84	0.113952	-0.760017	-36.1318	7.17416e-286	1.45801e-282	1.45801e-282
FLNA	5671.72	5916.51	-0.0609615	-0.934931	-35.7078	2.99122e-279	5.52641e-276	5.52641e-276
SOD2	1156.14	2137.61	-0.886676	-1.76065	-35.006	1.82359e-268	3.0884e-265	3.0884e-265
DES	9397.9	8300.86	0.179078	-0.694892	-32.7878	8.78248e-236	1.37297e-232	1.37297e-232
ACPP	15829.5	12571.5	0.332469	-0.541501	-32.3183	3.86712e-229	5.61368e-226	5.61368e-226
CFB	585.297	1393.16	-1.25112	-2.12509	-32.0191	5.90596e-225	8.00179e-222	8.00179e-222
ACTB	20605.2	15539.4	0.407081	-0.466888	-31.4033	1.82597e-216	2.31933e-213	2.31933e-213
AZGP1	8770.97	7561.25	0.214111	-0.659858	-29.8929	2.43172e-196	2.90705e-193	2.90705e-193
MT2A	1473.78	2107.88	-0.516269	-1.39024	-29.269	2.5725e-188	2.75163e-185	2.75163e-185
OLFM4	366.63	1023.98	-1.48179	-2.35576	-29.2367	6.63039e-188	6.73747e-185	6.73747e-185
PSCA	1928.03	2486.75	-0.367134	-1.2411	-29.1256	1.70419e-186	1.64925e-183	1.64925e-183
TAGLN	12876.5	9865.85	0.384227	-0.489742	-26.1146	2.4903e-150	2.10877e-147	2.10877e-147
S100A9	131.028	589.617	-2.16991	-3.04388	-25.4421	8.63436e-143	7.01904e-140	7.01904e-140
ACTA2	10522	8154.74	0.367693	-0.506276	-24.4654	3.45103e-132	2.5976e-129	2.5976e-129
WFDC2	735.848	1206.18	-0.71296	-1.58693	-24.4229	9.76484e-132	7.08753e-129	7.08753e-129
CXCL2	108.13	497.423	-2.2017	-3.07567	-23.4827	6.12965e-122	4.29562e-119	4.29562e-119
CNN1	3920.28	3613.61	0.117517	-0.756453	-23.2803	7.01443e-120	4.59852e-117	4.59852e-117
CCL2	616.926	1022.66	-0.729159	-1.60313	-22.6537	1.28279e-113	8.14692e-111	8.14692e-111
IFITM3	4418.26	3898.88	0.180418	-0.693551	-22.4154	2.78412e-111	1.66417e-108	1.66417e-108
HSPB1	2819.53	2716.1	0.0539196	-0.82005	-21.6368	8.10031e-104	4.57285e-101	4.57285e-101
MMP7	1052.22	1333.7	-0.341993	-1.21596	-20.9855	8.89877e-98	4.63717e-95	4.63717e-95
RPLP1	9217.21	6891.95	0.419418	-0.454552	-20.3711	3.02079e-92	1.49735e-89	1.49735e-89
SAA2	15.8823	272.561	-4.10109	-4.97506	-20.2311	5.2111e-91	2.52155e-88	2.52155e-88
TPM2	3693.41	3237.53	0.19006	-0.683909	-20.1734	1.67632e-90	7.92274e-88	7.92274e-88
CD177	553.403	832.385	-0.58892	-1.46289	-19.1084	2.14916e-81	9.49506e-79	9.49506e-79
CKB	5097.68	4095.94	0.315648	-0.558321	-18.935	5.8671e-80	2.53696e-77	2.53696e-77
COL6A2	1756.21	1764.96	-0.00716274	-0.881132	-18.5404	9.75774e-77	4.04707e-74	4.04707e-74
CXCL1	87.9172	336.309	-1.93557	-2.80954	-18.4703	3.58318e-76	1.45642e-73	1.4363e-73
MT1G	1061.13	1230.32	-0.213429	-1.0874	-18.4306	7.46001e-76	2.91557e-73	2.91557e-73
TNFAIP2	383.49	650.707	-0.76282	-1.63679	-18.3416	3.85612e-75	1.45126e-72	1.45126e-72
CHI3L2	46.8783	267.283	-2.51138	-3.38534	-17.9564	4.27568e-72	1.55169e-69	1.55169e-69
IFITM2	1814.33	1745.73	0.0556098	-0.818359	-17.3128	3.7648e-67	1.31917e-64	1.31917e-64
CSRP1	5879.8	4425.63	0.409883	-0.464086	-16.6311	4.14628e-62	1.38139e-59	1.38139e-59
TIMP1	2609.08	2268.21	0.201982	-0.671987	-16.6227	4.7745e-62	1.56503e-59	1.56503e-59
FTH1	4316.92	3411.26	0.3397	-0.53427	-16.6028	6.65394e-62	2.14648e-59	2.14648e-59
KRT5	861.283	986.33	-0.195583	-1.06955	-16.2811	1.34494e-59	4.27082e-57	4.27082e-57
C3	570.187	736.551	-0.369352	-1.24332	-15.8693	1.03396e-56	3.13629e-54	3.13629e-54
S100A6	1790.43	1602.18	0.160277	-0.713693	-14.729	4.19959e-49	1.18539e-46	1.18539e-46
ALOX15B	275.713	420.504	-0.608952	-1.48292	-13.719	7.81451e-43	2.08966e-40	2.08966e-40
LGALS1	3091.79	2409.36	0.359788	-0.514181	-13.4729	2.25675e-41	5.73299e-39	5.73299e-39
S100P	161.578	305.072	-0.916918	-1.79089	-13.3784	8.09092e-41	2.00526e-38	2.00526e-38
PI3	69.5524	205.554	-1.56334	-2.43731	-13.3614	1.01646e-40	2.48887e-38	2.48887e-38
CLU	1162.76	1089.07	0.0944573	-0.779512	-13.1118	2.81835e-39	6.5836e-37	6.5836e-37
PDZK1IP1	195.016	330.791	-0.762329	-1.6363	-13.074	4.63401e-39	1.07019e-36	1.07019e-36
FLNC	652.679	709.814	-0.121068	-0.995037	-13.0158	9.94469e-39	2.27085e-36	2.27085e-36
CD81	3949.15	2929.55	0.430861	-0.443108	-12.9629	1.98549e-38	4.48345e-36	4.48345e-36
COL6A1	1133.33	1061.6	0.0943359	-0.779633	-12.9471	2.44111e-38	5.45173e-36	5.45173e-36
CST3	5704.53	4020.69	0.504665	-0.369304	-12.8227	1.22296e-37	2.70154e-35	2.70154e-35
RARRES1	224.092	351.52	-0.649515	-1.52348	-12.796	1.72574e-37	3.77121e-35	3.77121e-35
MT1X	550.169	622.252	-0.177625	-1.05159	-12.7535	2.98134e-37	6.37787e-35	6.37787e-35
MYL6	7545.42	5140.05	0.553821	-0.320149	-12.679	7.73393e-37	1.62038e-34	1.62038e-34
CEBPD	607.817	662.732	-0.124789	-0.998758	-12.6156	1.73339e-36	3.59466e-34	3.59466e-34
CTGF	2877.1	2191.15	0.392925	-0.481044	-12.0891	1.20571e-33	2.31166e-31	2.31166e-31
CXCL3	21.4423	121.032	-2.49685	-3.37082	-12.0616	1.68495e-33	3.20031e-31	3.20031e-31
SFN	789.481	774.232	0.0281396	-0.84583	-11.8581	1.95356e-32	3.67612e-30	3.67612e-30
CTSB	1626.62	1356.21	0.262302	-0.611667	-11.8208	3.04704e-32	5.68119e-30	5.68119e-30
C1R	1561.2	1310.2	0.252863	-0.621107	-11.7785	5.03709e-32	9.30625e-30	9.30625e-30
PTRF	1281.07	1102.08	0.217118	-0.656852	-11.3533	7.14061e-30	1.2619e-27	1.2619e-27
TPM1	2633.06	1992.57	0.402109	-0.47186	-11.3258	9.77797e-30	1.71308e-27	1.71308e-27
ICAM1	193.714	285.394	-0.55903	-1.433	-11.0163	3.18795e-28	5.44442e-26	5.44442e-26
LMOD1	997.663	892.894	0.160064	-0.713905	-10.9971	3.94759e-28	6.68558e-26	6.68558e-26
FADS2	591.749	601.568	-0.0237442	-0.897714	-10.9941	4.08036e-28	6.85332e-26	6.85332e-26
HSPA1A	2945.85	2172.44	0.439366	-0.434604	-10.9632	5.74279e-28	9.56646e-26	9.56646e-26
GSTP1	1171.67	1010.21	0.213908	-0.660062	-10.9166	9.59756e-28	1.57299e-25	1.57299e-25
S100A8	48.939	138.993	-1.50595	-2.37992	-10.8356	2.33383e-27	3.73468e-25	3.73468e-25
CD74	7493.63	4952.03	0.597644	-0.276325	-10.8231	2.67704e-27	4.21749e-25	4.21749e-25
IL8	48.3755	136.904	-1.50082	-2.37479	-10.7402	6.5879e-27	1.02203e-24	1.02203e-24
PTGDS	2889.54	2116.19	0.449372	-0.424597	-10.5894	3.33573e-26	5.02164e-24	5.02164e-24
KRT7	407.635	450.998	-0.145843	-1.01981	-10.5873	3.41295e-26	5.1001e-24	5.1001e-24
GPX3	431.461	467.976	-0.117205	-0.991175	-10.5341	6.0172e-26	8.67288e-24	8.67288e-24
ANXA2P2	1729.99	1366.65	0.340121	-0.533849	-10.4973	8.89289e-26	1.27275e-23	1.27275e-23
MYLK	1478.56	1200.44	0.300627	-0.573342	-10.4936	9.2389e-26	1.31302e-23	1.31302e-23
KRT17	1186.9	1002.98	0.242902	-0.631068	-10.4521	1.43326e-25	2.00884e-23	2.00884e-23
SMTN	721.294	679.313	0.08651	-0.787459	-10.4459	1.52962e-25	2.12921e-23	2.12921e-23
VIM	2216.02	1677.77	0.401427	-0.472542	-10.4059	2.33143e-25	3.22325e-23	3.22325e-23
PLA2G4D	74.7483	159.316	-1.09178	-1.96575	-10.2949	7.4267e-25	9.99554e-23	9.99554e-23
PCP4	1920.4	1481.67	0.374187	-0.499782	-10.2934	7.5437e-25	1.00862e-22	1.00862e-22
RHOB	1737.48	1362.54	0.350697	-0.523272	-10.2927	7.6027e-25	1.00987e-22	1.00987e-22
AQP3	919.642	812.535	0.178643	-0.695327	-10.2504	1.17909e-24	1.55602e-22	1.55602e-22
CYP4F8	233.713	302.324	-0.371357	-1.24533	-10.1792	2.4556e-24	3.19905e-22	3.19905e-22
CALD1	1875.61	1447.24	0.374056	-0.499914	-10.1755	2.54998e-24	3.30085e-22	3.30085e-22
C11orf96	350.632	396.29	-0.176599	-1.05057	-10.1693	2.71916e-24	3.49756e-22	3.49756e-22
IFITM1	1605.35	1268.92	0.339283	-0.534686	-10.1292	4.10016e-24	5.20797e-22	5.20797e-22
SYNM	1155.4	968.809	0.254104	-0.619865	-10.1097	5.00355e-24	6.23848e-22	6.23848e-22
ITM2C	1146.63	958.361	0.258754	-0.615216	-9.98765	1.72632e-23	2.12631e-21	2.12631e-21
ANXA2	962.848	831.054	0.212366	-0.661603	-9.92159	3.3538e-23	4.10597e-21	4.10597e-21
IFI30	505.281	506.762	-0.00422222	-0.878192	-9.9045	3.97961e-23	4.84297e-21	4.84297e-21
CFD	327.938	371.914	-0.181543	-1.05551	-9.88939	4.62822e-23	5.59876e-21	5.59876e-21
TNS1	1237.47	1014.43	0.286733	-0.587237	-9.85611	6.44978e-23	7.71052e-21	7.71052e-21
HSPA1B	2914.49	2087.88	0.481206	-0.392763	-9.78357	1.32453e-22	1.55598e-20	1.55598e-20
FHL1	664.967	613.071	0.11723	-0.756739	-9.58721	9.04959e-22	1.02746e-19	1.02746e-19
KRT13	170.163	236.514	-0.47501	-1.34898	-9.57906	9.79348e-22	1.10574e-19	1.10574e-19
CXCL5	11.6963	73.2922	-2.64761	-3.52158	-9.55298	1.26021e-21	1.39952e-19	1.39952e-19
HSPB6	1462.91	1150.73	0.346298	-0.527671	-9.53075	1.56152e-21	1.72471e-19	1.72471e-19
GSTM1	422.962	435.814	-0.0431855	-0.917155	-9.5279	1.60504e-21	1.7632e-19	1.7632e-19
SLC34A2	27.0008	93.8588	-1.79749	-2.67146	-9.5025	2.04906e-21	2.2269e-19	2.2269e-19
NEFH	2606.67	1880.08	0.471409	-0.402561	-9.49902	2.11882e-21	2.29047e-19	2.29047e-19
SLPI	223.986	279.502	-0.31945	-1.19342	-9.46423	2.95731e-21	3.14667e-19	3.14667e-19
GPX2	44.5231	113.633	-1.35175	-2.22572	-9.4107	4.9284e-21	5.13641e-19	5.13641e-19
PDLIM7	824.208	717.525	0.199979	-0.67399	-9.37131	7.16381e-21	7.39036e-19	7.39036e-19
LY6E	897.259	764.444	0.231114	-0.642855	-9.27601	1.75947e-20	1.79687e-18	1.79687e-18
S100A2	87.1741	153.905	-0.820067	-1.69404	-9.14038	6.2235e-20	6.20001e-18	6.20001e-18
BLVRB	675.515	606.371	0.155788	-0.718182	-9.10954	8.27324e-20	8.12256e-18	8.12256e-18
SNCG	204.519	255.825	-0.322924	-1.19689	-9.07536	1.133e-19	1.10702e-17	1.10702e-17
IGFBP4	2077.32	1522.63	0.448153	-0.425816	-9.00528	2.15113e-19	2.08179e-17	2.08179e-17
KRT15	1017.54	834.367	0.286332	-0.587637	-8.94387	3.75764e-19	3.56853e-17	3.56853e-17
SOCS3	365.662	373.42	-0.0302874	-0.904257	-8.71486	2.91112e-18	2.68922e-16	2.68922e-16
LOC572558	294.371	319.231	-0.116965	-0.990934	-8.6984	3.36593e-18	3.08134e-16	3.08134e-16
SLC26A4	40.1218	98.2966	-1.29276	-2.16672	-8.60817	7.42373e-18	6.70544e-16	6.70544e-16
CEBPB	205.314	246.943	-0.266348	-1.14032	-8.57864	9.59977e-18	8.63257e-16	8.63257e-16
PROM1	14.8111	66.338	-2.16315	-3.03712	-8.52462	1.53309e-17	1.37256e-15	1.37256e-15
CCL19	208.781	247.743	-0.246853	-1.12082	-8.4742	2.36694e-17	2.10058e-15	2.10058e-15
CTSD	2774.12	1930.78	0.522845	-0.351124	-8.47156	2.42121e-17	2.1394e-15	2.1394e-15
ACTN1	1256.21	972.097	0.369911	-0.504059	-8.40188	4.39377e-17	3.79977e-15	3.79977e-15
IER3	357.305	358.374	-0.00430874	-0.878278	-8.32961	8.11104e-17	6.8971e-15	6.8971e-15
KRT19	1021.19	815.014	0.325354	-0.548615	-8.30852	9.69037e-17	8.20572e-15	8.20572e-15
LIMS2	375.479	370.476	0.0193529	-0.854616	-8.27479	1.2868e-16	1.08064e-14	1.08064e-14
ANPEP	835.209	688.906	0.27783	-0.59614	-8.23217	1.83857e-16	1.53136e-14	1.53136e-14
RECQL4	66.8356	120.499	-0.850334	-1.7243	-8.18919	2.62994e-16	2.18156e-14	2.18156e-14
ID1	779.001	648.653	0.26418	-0.60979	-8.15157	3.59223e-16	2.95566e-14	2.95566e-14
MT1E	599.687	524.603	0.192982	-0.680987	-8.08613	6.15907e-16	5.00683e-14	5.00683e-14
TRIM29	360.258	354.99	0.0212517	-0.852718	-8.08465	6.23423e-16	5.04774e-14	5.04774e-14
PFN1	4899.11	3192.68	0.617752	-0.256217	-8.08319	6.30919e-16	5.08816e-14	5.08816e-14
KRT14	245.063	266.707	-0.122103	-0.996073	-7.98473	1.4083e-15	1.10934e-13	1.10934e-13
SNORD55	254.279	272.299	-0.0987812	-0.972751	-7.91102	2.55292e-15	1.98785e-13	1.98785e-13
GPC1	430.421	400.675	0.103319	-0.770651	-7.87375	3.44168e-15	2.65952e-13	2.65952e-13
FBLN1	1066.58	829.615	0.362474	-0.511495	-7.86592	3.66409e-15	2.82065e-13	2.82065e-13
ITGB4	177.12	210.72	-0.2506	-1.12457	-7.8364	4.63641e-15	3.55569e-13	3.55569e-13
LMAN1L	658.042	557.15	0.240115	-0.633855	-7.8201	5.27818e-15	4.01754e-13	4.01754e-13
PGM5	770.585	630.765	0.288851	-0.585119	-7.7462	9.46819e-15	7.12674e-13	7.12674e-13
SAA3P	1.90288	39.2397	-4.36606	-5.24003	-7.7222	1.14337e-14	8.57446e-13	8.57446e-13
THBS1	988.645	769.893	0.360794	-0.513175	-7.60009	2.95922e-14	2.1949e-12	2.1949e-12
C10orf116	1773.67	1269.22	0.482797	-0.391172	-7.59803	3.00683e-14	2.2221e-12	2.2221e-12
TYMP	196.26	220.498	-0.167999	-1.04197	-7.53445	4.9041e-14	3.58511e-12	3.58511e-12
KCNMB1	431.396	393.017	0.134419	-0.73955	-7.52388	5.31745e-14	3.87335e-12	3.87335e-12
TMSB4X	6295.81	3978.74	0.662082	-0.211887	-7.52118	5.42838e-14	3.94003e-12	3.94003e-12
ALDH2	579.211	495.052	0.226507	-0.647463	-7.51187	5.82891e-14	4.21569e-12	4.21569e-12
CDC42EP5	310.325	305.86	0.0209124	-0.853057	-7.50685	6.05661e-14	4.36484e-12	4.36484e-12
MUC4	164.323	194.735	-0.244972	-1.11894	-7.50289	6.24255e-14	4.48295e-12	4.48295e-12
TAGLN2	856.26	679.484	0.33361	-0.54036	-7.48267	7.2827e-14	5.19321e-12	5.19321e-12
CYP27A1	249.498	260.083	-0.0599401	-0.933909	-7.47293	7.84298e-14	5.57318e-12	5.57318e-12
ZYX	806.501	645.775	0.320644	-0.553325	-7.45292	9.12982e-14	6.465e-12	6.465e-12
GSN	1596.09	1149.77	0.473194	-0.400775	-7.3967	1.3961e-13	9.81761e-12	9.81761e-12
CLEC3B	64.4428	107.431	-0.737314	-1.61128	-7.36845	1.72619e-13	1.20554e-11	1.20554e-11
CX3CL1	330.158	315.748	0.064381	-0.809588	-7.29333	3.02391e-13	2.09031e-11	2.09031e-11
MCAM	362.753	337.515	0.104036	-0.769933	-7.22066	5.17341e-13	3.51636e-11	3.51636e-11
DUSP23	211.084	225.112	-0.0928275	-0.966797	-7.15628	8.28939e-13	5.59685e-11	5.59685e-11
RPS28	2397.96	1633.14	0.554156	-0.319813	-7.13474	9.69734e-13	6.50426e-11	6.50426e-11
VWA1	686.609	556.436	0.303275	-0.570695	-7.11381	1.12885e-12	7.49723e-11	7.49723e-11
HSPB8	625.606	515.42	0.279504	-0.594465	-7.10241	1.22601e-12	8.11603e-11	8.11603e-11
SELM	686.253	555.009	0.30623	-0.567739	-7.07151	1.53259e-12	1.00799e-10	1.00799e-10
RPL18A	2959.68	1969.7	0.587463	-0.286506	-7.06059	1.65796e-12	1.08693e-10	1.08693e-10
ZC3H12A	184.042	202.36	-0.136889	-1.01086	-7.04024	1.91907e-12	1.25406e-10	1.25406e-10
BCL3	369.18	337.803	0.128143	-0.745826	-7.02686	2.11231e-12	1.37591e-10	1.37591e-10
TUBB6	430.048	380.361	0.17713	-0.696839	-7.02607	2.12433e-12	1.37932e-10	1.37932e-10
SCUBE2	337.04	314.519	0.0997746	-0.774195	-7.00371	2.49264e-12	1.60819e-10	1.60819e-10
TGFB3	274.341	268	0.0337362	-0.840233	-6.93663	4.01562e-12	2.4957e-10	2.4957e-10
ITGA5	333.206	310.139	0.103499	-0.770471	-6.92579	4.33554e-12	2.68632e-10	2.68632e-10
RAB11B	997.8	753.223	0.405673	-0.468297	-6.9135	4.72838e-12	2.90317e-10	2.90317e-10
HP	4.08191	35.1341	-3.10555	-3.97952	-6.90403	5.05465e-12	3.09415e-10	3.09415e-10
IGFBP7	3487.8	2275.29	0.616266	-0.257703	-6.86027	6.8729e-12	4.18198e-10	4.18198e-10
NFKBIA	717.483	569.549	0.333125	-0.540844	-6.85608	7.07733e-12	4.29351e-10	4.29007e-10
EHD2	315.813	296.28	0.0921095	-0.78186	-6.85577	7.09277e-12	4.29007e-10	4.29007e-10
SLC22A17	368.948	333.499	0.145735	-0.728234	-6.83808	8.02609e-12	4.84018e-10	4.84018e-10
MIR205HG	314.027	294.341	0.093399	-0.78057	-6.82356	8.8811e-12	5.33996e-10	5.33996e-10
GJA1	379.051	340.048	0.15665	-0.717319	-6.81429	9.47295e-12	5.67902e-10	5.67902e-10
KRT16	59.0704	95.5502	-0.693822	-1.56779	-6.81266	9.58075e-12	5.72675e-10	5.72675e-10
CRYAB	580.086	477.209	0.281647	-0.592322	-6.81191	9.63126e-12	5.74006e-10	5.74006e-10
NAMPT	237.594	238.538	-0.0057224	-0.879692	-6.80486	1.0115e-11	5.9932e-10	5.9932e-10
NNMT	153.546	173.839	-0.179086	-1.05306	-6.74811	1.49785e-11	8.79793e-10	8.79793e-10
GSTM2	379.546	338.224	0.166295	-0.707675	-6.71583	1.87e-11	1.09522e-09	1.09522e-09
UBD	410.169	358.992	0.192268	-0.681701	-6.69509	2.15542e-11	1.25156e-09	1.25156e-09
VEGFA	1106.98	814.543	0.442566	-0.431403	-6.66557	2.63634e-11	1.5178e-09	1.5178e-09
HSPG2	323.463	297.482	0.120801	-0.753168	-6.65056	2.91979e-11	1.67152e-09	1.67152e-09
CPLX3	1014.79	754.305	0.427965	-0.446004	-6.61463	3.72471e-11	2.11445e-09	2.11383e-09
RND1	43.1316	78.0889	-0.856374	-1.73034	-6.60854	3.88128e-11	2.17899e-09	2.17899e-09
CDH3	153.082	171.185	-0.161251	-1.03522	-6.60336	4.01948e-11	2.25035e-09	2.25035e-09
HIST2H2AC	258.32	249.202	0.0518422	-0.822127	-6.56534	5.19135e-11	2.89052e-09	2.89052e-09
TNC	273.296	259.454	0.0749889	-0.79898	-6.5366	6.29351e-11	3.49462e-09	3.49462e-09
LXN	195.001	200.941	-0.0432888	-0.917258	-6.47002	9.79926e-11	5.38244e-09	5.38244e-09
FKBP8	1344.03	956.444	0.490817	-0.383152	-6.46909	9.85959e-11	5.40098e-09	5.40098e-09
FCN1	28.2043	61.4283	-1.12299	-1.99696	-6.459	1.05395e-10	5.75793e-09	5.75793e-09
EPAS1	456.747	384.958	0.246694	-0.627275	-6.43997	1.195e-10	6.4936e-09	6.4936e-09
LAMB3	155.467	170.158	-0.130272	-1.00424	-6.42089	1.35478e-10	7.34217e-09	7.34217e-09
SERPINF1	830.241	630.142	0.397854	-0.476115	-6.42018	1.36112e-10	7.35692e-09	7.35692e-09
NIPAL3	387.277	336.867	0.201189	-0.67278	-6.4105	1.45043e-10	7.79817e-09	7.78426e-09
SEMG1	29.0722	61.8385	-1.08887	-1.96284	-6.40759	1.47841e-10	7.90677e-09	7.90677e-09
COL4A2	638.531	505.073	0.338266	-0.535703	-6.40061	1.54753e-10	8.25472e-09	8.25472e-09
HBA1	106.84	131.407	-0.298599	-1.17257	-6.39893	1.5647e-10	8.30269e-09	8.30269e-09
CYBA	304.311	278.649	0.127101	-0.746868	-6.38971	1.66198e-10	8.79592e-09	8.79592e-09
MGP	4254.67	2700.6	0.655768	-0.218202	-6.37244	1.86042e-10	9.8206e-09	9.8206e-09
PI16	47.6791	79.6535	-0.740381	-1.61435	-6.35343	2.10563e-10	1.10862e-08	1.10862e-08
HBA2	142.672	158.747	-0.154031	-1.028	-6.3225	2.57372e-10	1.34809e-08	1.34809e-08
NOV	236.7	228.899	0.0483515	-0.825618	-6.31508	2.70013e-10	1.41066e-08	1.41066e-08
NDRG2	872.408	652.866	0.418214	-0.455755	-6.27761	3.4381e-10	1.77341e-08	1.77341e-08
RARRES2	581.096	463.127	0.327369	-0.546601	-6.24191	4.32258e-10	2.224e-08	2.224e-08
NCOA7	66.1246	94.9976	-0.522704	-1.39667	-6.23365	4.55687e-10	2.33862e-08	2.33862e-08
GPR124	513.391	417.625	0.297848	-0.576122	-6.21554	5.11475e-10	2.61174e-08	2.61174e-08
DSTN	2770.89	1812.06	0.612717	-0.261252	-6.20214	5.56996e-10	2.83705e-08	2.83705e-08
TPSAB1	642.937	502.141	0.356585	-0.517385	-6.18338	6.27451e-10	3.17997e-08	3.17997e-08
LMNA	766.571	580.565	0.400962	-0.473008	-6.12547	9.0414e-10	4.54823e-08	4.54823e-08
PALLD	588.056	464.599	0.339967	-0.534002	-6.12108	9.29445e-10	4.65249e-08	4.64146e-08
SOD3	538.147	431.726	0.317883	-0.556086	-6.12106	9.29524e-10	4.64146e-08	4.64146e-08
ABP1	120.11	138.088	-0.201227	-1.0752	-6.11722	9.52234e-10	4.7432e-08	4.7432e-08
RRAS	557.042	444.018	0.327168	-0.546802	-6.11379	9.72921e-10	4.8226e-08	4.8226e-08
ZG16B	950.048	696.507	0.447862	-0.426107	-6.09351	1.10461e-09	5.4356e-08	5.4356e-08
LAMB2	812.664	609.12	0.415932	-0.458037	-6.09155	1.11826e-09	5.48945e-08	5.48945e-08
SERPINB3	25.7489	55.323	-1.10337	-1.97734	-6.09008	1.12856e-09	5.52666e-08	5.52666e-08
C2orf40	283.242	257.718	0.136243	-0.737726	-6.07944	1.20606e-09	5.89203e-08	5.89064e-08
FPR1	38.8289	68.335	-0.815493	-1.68946	-6.0789	1.2101e-09	5.89758e-08	5.89064e-08
GRN	1338.26	938.254	0.512307	-0.361662	-6.07046	1.27545e-09	6.18639e-08	6.18639e-08
CAV1	296.255	266.604	0.152141	-0.721829	-6.06681	1.30479e-09	6.29862e-08	6.29862e-08
ROMO1	785.476	590.99	0.410434	-0.463535	-6.06642	1.30792e-09	6.29877e-08	6.29877e-08
PTN	373.176	319.637	0.223419	-0.65055	-6.06138	1.34961e-09	6.48421e-08	6.48421e-08
ADAMTS1	498.087	403.353	0.304357	-0.569613	-6.0462	1.48305e-09	7.09177e-08	7.09177e-08
TPSB2	580.081	457.431	0.342699	-0.53127	-6.04545	1.48993e-09	7.10795e-08	7.10795e-08
SCARA3	183.289	185.005	-0.0134395	-0.887409	-6.03726	1.56753e-09	7.42587e-08	7.41206e-08
TINAGL1	212.159	206.157	0.0413991	-0.83257	-6.03634	1.57652e-09	7.43376e-08	7.43376e-08
ITPKC	165.945	171.871	-0.0506215	-0.924591	-6.02388	1.70289e-09	7.99257e-08	7.99257e-08
PKM2	1757.4	1192.12	0.559917	-0.314052	-5.99136	2.08089e-09	9.69953e-08	9.69953e-08
MIR143HG	430.217	356.603	0.270748	-0.603222	-5.98544	2.15809e-09	1.00363e-07	1.00363e-07
GNAI2	983.464	714.036	0.461876	-0.412094	-5.98134	2.21309e-09	1.02686e-07	1.02686e-07
SBNO2	201.15	196.826	0.031354	-0.842615	-5.95891	2.5392e-09	1.16488e-07	1.16488e-07
ZFP36L1	1214.6	856.813	0.503424	-0.370546	-5.93427	2.95157e-09	1.34495e-07	1.34495e-07
FHL2	418.596	347.349	0.269173	-0.604796	-5.92106	3.19872e-09	1.45106e-07	1.45106e-07
G0S2	63.2833	88.5633	-0.484886	-1.35886	-5.89437	3.76121e-09	1.69865e-07	1.69865e-07
MIR1236	8.1534	33.0099	-2.01743	-2.8914	-5.87121	4.32627e-09	1.93662e-07	1.93662e-07
CACNA1H	286.625	255.984	0.163109	-0.71086	-5.86555	4.47652e-09	1.9951e-07	1.9951e-07
TCIRG1	298.132	263.962	0.175619	-0.698351	-5.86413	4.51482e-09	2.00776e-07	2.00776e-07
ATP6V0C	1231.41	863.292	0.512385	-0.361584	-5.82165	5.82704e-09	2.56327e-07	2.56327e-07
PLVAP	330.968	285.737	0.212001	-0.661968	-5.81996	5.88609e-09	2.57808e-07	2.57651e-07
TYROBP	427.018	350.584	0.284539	-0.589431	-5.8129	6.14001e-09	2.67202e-07	2.67202e-07
GLUL	739.358	553.569	0.417511	-0.456459	-5.78864	7.09566e-09	3.06168e-07	3.06168e-07
C1S	1228.92	860.418	0.51428	-0.359689	-5.78338	7.32124e-09	3.14566e-07	3.14566e-07
VCL	637.719	488.082	0.385797	-0.488172	-5.78118	7.4177e-09	3.18038e-07	3.18038e-07
TUBA1A	2046.95	1358.05	0.591943	-0.282026	-5.7748	7.70436e-09	3.29633e-07	3.29633e-07
ZFP36L2	837.884	614.28	0.447852	-0.426117	-5.72256	1.04928e-08	4.45188e-07	4.45188e-07
AEBP1	1204.89	843.129	0.515081	-0.358888	-5.71302	1.10992e-08	4.69934e-07	4.69934e-07
GNMT	173.954	172.344	0.0134188	-0.86055	-5.67701	1.3707e-08	5.79143e-07	5.78186e-07
TUBA4A	276.164	245.13	0.171978	-0.701991	-5.67694	1.37128e-08	5.78186e-07	5.78186e-07
FURIN	590.839	454.547	0.378336	-0.495634	-5.65696	1.54079e-08	6.44309e-07	6.44309e-07
TLN1	817.764	599.41	0.448142	-0.425827	-5.6493	1.61104e-08	6.70926e-07	6.70926e-07
WFS1	428.219	347.625	0.300815	-0.573154	-5.64438	1.65777e-08	6.86168e-07	6.86168e-07
RBPMS	371.93	309.655	0.264369	-0.6096	-5.63024	1.79954e-08	7.43336e-07	7.43336e-07
IL6	42.7025	67.3705	-0.657797	-1.53177	-5.62406	1.8652e-08	7.68892e-07	7.68892e-07
KRT23	77.9999	97.7808	-0.326079	-1.20005	-5.62231	1.88418e-08	7.75145e-07	7.75145e-07
CARTPT	26.5571	51.7368	-0.962091	-1.83606	-5.60412	2.09315e-08	8.54197e-07	8.54197e-07
DEFB1	51.6731	75.2178	-0.54166	-1.41563	-5.60368	2.09848e-08	8.54657e-07	8.54657e-07
EMILIN1	420.476	341.28	0.301069	-0.5729	-5.59039	2.26559e-08	9.20872e-07	9.20872e-07
LTBP3	579.921	445.136	0.381612	-0.492358	-5.56424	2.63303e-08	1.06384e-06	1.06384e-06
DPYSL3	705.744	525.52	0.425399	-0.448571	-5.55017	2.85388e-08	1.1485e-06	1.1485e-06
PLIN4	126.667	135.116	-0.0931537	-0.967123	-5.5457	2.9278e-08	1.17592e-06	1.17592e-06
PGM5P2	150.485	152.823	-0.0222422	-0.896212	-5.53306	3.14696e-08	1.26145e-06	1.26145e-06
ADAM33	252.244	225.571	0.161238	-0.712731	-5.51877	3.41382e-08	1.36573e-06	1.36573e-06
DUSP5	281.572	245.855	0.195692	-0.678277	-5.5159	3.47005e-08	1.3855e-06	1.3855e-06
TGFB1I1	333.18	279.999	0.250877	-0.623092	-5.45954	4.77379e-08	1.87293e-06	1.87293e-06
PTGES	68.184	87.7129	-0.363357	-1.23733	-5.45505	4.8958e-08	1.9171e-06	1.9171e-06
LGALS3BP	1399.26	953.013	0.554095	-0.319875	-5.45048	5.02339e-08	1.96328e-06	1.96328e-06
EBP	421.026	338.368	0.315318	-0.558652	-5.44146	5.28453e-08	2.05742e-06	2.05742e-06
LTBP4	752.841	552.363	0.446729	-0.427241	-5.43968	5.33755e-08	2.07409e-06	2.07409e-06
AQP1	473.899	372.828	0.346072	-0.527897	-5.42626	5.75455e-08	2.23187e-06	2.23187e-06
A4GALT	127.458	133.758	-0.0696094	-0.943579	-5.40545	6.46447e-08	2.49293e-06	2.49293e-06
PYCARD	133.199	138.037	-0.0514679	-0.925437	-5.40262	6.56758e-08	2.52312e-06	2.52312e-06
GPX1	1240.37	853.85	0.538717	-0.335253	-5.39265	6.94258e-08	2.65214e-06	2.65214e-06
AOC3	428.934	342.505	0.324631	-0.549338	-5.39206	6.9656e-08	2.65594e-06	2.65594e-06
FAM43A	93.4654	107.297	-0.199111	-1.07308	-5.38359	7.30128e-08	2.77872e-06	2.77872e-06
KANK2	527.402	406.61	0.375258	-0.498711	-5.38066	7.42147e-08	2.81919e-06	2.81919e-06
RHOV	56.3153	76.7733	-0.447076	-1.32105	-5.37037	7.85739e-08	2.97366e-06	2.97366e-06
SDC4	462.938	364.048	0.34669	-0.527279	-5.35628	8.49526e-08	3.20314e-06	3.20314e-06
FOSL2	387.574	313.878	0.304264	-0.569705	-5.33429	9.5918e-08	3.59657e-06	3.59018e-06
[truncated: 1,095 more rows]

## Sheet: DE genes with FDR<0.01
GeneNames	Cancer_value	Benign_value	log2(Fold_change)	log2(Fold_change) normalized	z-score	p-value	q-value(Benjamini et al. 1995)	q-value(Storey et al. 2003)
SERPINA3	5201.73	14678.1	-1.4966	-2.37057	-111.252	0	0	0
LTF	3409.64	10171.7	-1.57687	-2.45083	-94.3811	0	0	0
MSMB	37775.7	35995.5	0.0696439	-0.804325	-77.9075	0	0	0
SAA1	159.417	2589.68	-4.02189	-4.89586	-62.2219	0	0	0
PLA2G2A	13724.4	2621.2	2.38844	1.51447	58.859	0	0	0
ORM1	3461.42	217.229	3.99408	3.12011	46.0678	0	0	0
LCN2	364.019	1622.58	-2.15621	-3.03018	-42.119	0	0	0
FCGBP	279.322	228.227	0.291458	-0.582511	-4.64048	3.47593e-06	0.000102379	0.000102276
IDH1	1599.74	717.539	1.15671	0.282736	4.64039	3.47746e-06	0.000102276	0.000102276
CD59	492.591	366.775	0.425495	-0.448475	-4.63567	3.55775e-06	0.000104486	0.000104486
ZNF672	217.439	186.376	0.222395	-0.651575	-4.63483	3.57232e-06	0.000104762	0.000104762
GGT1	829.643	343.029	1.27416	0.400191	4.6343	3.58151e-06	0.00010488	0.00010488
ATP8A1	133.678	33.305	2.00496	1.13099	4.63157	3.62909e-06	0.000106121	0.000106121
IL32	304.775	244.867	0.315746	-0.558224	-4.62571	3.73326e-06	0.00010901	0.00010901
CXCL10	102.107	22.0197	2.21322	1.33925	4.62334	3.77604e-06	0.000110101	0.000110101
SDK1	86.7716	16.8628	2.36338	1.48941	4.61814	3.87195e-06	0.000112736	0.000112736
CHMP4B	737.469	519.829	0.504546	-0.369424	-4.60885	4.04894e-06	0.00011772	0.00011772
TCEA3	707.027	285.713	1.3072	0.433229	4.60484	4.12787e-06	0.000119844	0.000119844
ACTC1	242.142	202.563	0.257488	-0.616481	-4.59956	4.2339e-06	0.000122747	0.000122747
FAM108A1	250.732	208.323	0.267321	-0.606648	-4.59793	4.26702e-06	0.000123531	0.000123531
SS18L2	377.452	134.955	1.48382	0.609851	4.59331	4.36276e-06	0.000126123	0.000126123
EIF3H	1480.96	660.612	1.16465	0.290684	4.58393	4.56325e-06	0.000131732	0.000131732
BPIFB1	11.7236	28.2404	-1.26834	-2.14231	-4.58132	4.62053e-06	0.000133196	0.000133196
ARSD	478.966	180.67	1.40656	0.532595	4.57972	4.65593e-06	0.000134026	0.000134026
RPN2	1705.74	772.248	1.14326	0.269291	4.57451	4.77335e-06	0.000137212	0.000137212
FILIP1L	223.988	189.807	0.238884	-0.635086	-4.57198	4.83137e-06	0.000138684	0.000138684
CST2	80.3331	14.9956	2.42145	1.54748	4.57052	4.8651e-06	0.000139455	0.000139368
CRAT	557.444	406.34	0.45614	-0.41783	-4.57013	4.87413e-06	0.000139517	0.000139368
HIST1H1C	571.059	223.016	1.35649	0.482525	4.57006	4.87578e-06	0.000139368	0.000139368
RNH1	749.883	526.441	0.510392	-0.363577	-4.5693	4.89349e-06	0.000139677	0.000139677
SDF2L1	467.563	349.213	0.421053	-0.452916	-4.5646	5.00449e-06	0.000142645	0.000142645
RGL2	797.152	329.167	1.27603	0.402064	4.56241	5.05707e-06	0.000143942	0.000143942
NBPF11	793.392	327.644	1.2759	0.401935	4.55028	5.35744e-06	0.000152279	0.000152279
DMBT1	4.58451	19.3977	-2.08105	-2.95502	-4.5493	5.3825e-06	0.000152777	0.000152777
CXCL9	82.9678	15.9619	2.37792	1.50395	4.54839	5.40592e-06	0.000153228	0.000153228
NET1	440.323	163.717	1.42735	0.553383	4.54605	5.46608e-06	0.000154718	0.000154718
ITGA3	215.228	183.362	0.231169	-0.6428	-4.54219	5.56735e-06	0.000157365	0.000157365
MRPS33	400.226	145.871	1.45613	0.582158	4.5368	5.71144e-06	0.000161213	0.000161213
PHLDA2	108.13	107.756	0.00499489	-0.868974	-4.52621	6.00507e-06	0.000169266	0.000169266
PLEC	686.139	485.698	0.498442	-0.375527	-4.52377	6.07491e-06	0.000170998	0.000170998
EMP3	244.349	202.64	0.270024	-0.603945	-4.51669	6.28134e-06	0.000176564	0.000176564
HSPD1	702.74	285.714	1.29842	0.42445	4.50468	6.64739e-06	0.000186595	0.000186386
ARHGEF26	187.397	55.1293	1.7652	0.891234	4.50462	6.6491e-06	0.000186386	0.000186386
REG4	53.3911	7.11229	2.90821	2.03425	4.50191	6.73444e-06	0.000188518	0.000188518
PNMA1	347.918	270.683	0.36214	-0.511829	-4.49525	6.94869e-06	0.000194248	0.000194081
GAS6	351.086	272.744	0.364279	-0.509691	-4.49514	6.95226e-06	0.000194081	0.000194081
STAB1	120.378	116.272	0.0500707	-0.823899	-4.49273	7.03166e-06	0.000196028	0.000196028
PYGB	1201.46	799.233	0.588105	-0.285864	-4.48693	7.2257e-06	0.000201161	0.000201161
SDPR	95.6116	98.0004	-0.0356011	-0.90957	-4.48643	7.24268e-06	0.000201358	0.000201358
ATP6V0D1	705.844	496.92	0.506334	-0.367636	-4.48572	7.26698e-06	0.000201758	0.000201758
GNA15	74.7435	82.1706	-0.136675	-1.01064	-4.48538	7.27844e-06	0.000201801	0.000201801
SEMA4G	100.681	101.731	-0.0149621	-0.888931	-4.48331	7.34953e-06	0.000203494	0.000203367
NME1	298.638	101.918	1.55099	0.677016	4.48315	7.35494e-06	0.000203367	0.000203367
NOS2	5.18846	19.8111	-1.93293	-2.8069	-4.48062	7.44279e-06	0.000205516	0.000205516
PPDPF	2701.34	1685.21	0.680744	-0.193226	-4.4761	7.60196e-06	0.000209626	0.000209626
SDC1	494.855	364.502	0.44108	-0.432889	-4.47275	7.72191e-06	0.000212646	0.000212646
STEAP3	89.2283	93.0147	-0.0599575	-0.933927	-4.46895	7.86029e-06	0.000216163	0.000216163
NACA	802.615	334.001	1.26485	0.390886	4.45937	8.22008e-06	0.000225752	0.000225752
ARHGEF38	191.625	57.2555	1.7428	0.868831	4.45793	8.27558e-06	0.00022697	0.00022697
UBE2E3	339.07	119.939	1.49928	0.625315	4.45193	8.51025e-06	0.000233091	0.000232896
GPR160	320.608	111.85	1.51925	0.645281	4.45182	8.51457e-06	0.000232896	0.000232896
EIF3I	1038.54	447.712	1.21392	0.339947	4.45081	8.55484e-06	0.000233683	0.000233683
SIVA1	481.63	355.547	0.437885	-0.436084	-4.4476	8.68356e-06	0.00023688	0.00023688
ATHL1	280.17	225.195	0.315127	-0.558842	-4.44043	8.97786e-06	0.00024458	0.00024458
EIF2AK1	472.404	179.985	1.39215	0.518179	4.4362	9.1561e-06	0.000249102	0.000249102
MZT2A	730.133	510.539	0.516138	-0.357831	-4.43305	9.291e-06	0.000252434	0.000252434
NACC2	146.135	133.874	0.126422	-0.747547	-4.43235	9.32095e-06	0.00025291	0.00025291
CXCL11	59.5419	9.13988	2.70366	1.82969	4.43039	9.40617e-06	0.000254882	0.000254882
PLP2	455.247	338.042	0.429446	-0.444524	-4.41418	1.01392e-05	0.000274379	0.000274379
SLC35E2B	583.297	231.53	1.33303	0.459065	4.41212	1.02364e-05	0.000276642	0.000276642
TMBIM6	3121.77	1494.27	1.06293	0.188956	4.40399	1.0628e-05	0.000286844	0.000286844
LOC283177	63.5736	10.4735	2.60168	1.72771	4.39986	1.08322e-05	0.000291965	0.000291965
TBX1	92.6967	20.0585	2.20831	1.33434	4.39271	1.11947e-05	0.000301337	0.000301337
CREB3L1	849.183	357.777	1.24702	0.373047	4.39116	1.12749e-05	0.000303096	0.000303096
B3GAT1	214.05	67.0811	1.67397	0.800002	4.39037	1.13156e-05	0.000303788	0.000303788
LINC00244	30.3499	1.76537	4.10365	3.22968	4.38057	1.18368e-05	0.00031736	0.00031736
NBPF14	599.489	239.699	1.32251	0.44854	4.37838	1.19565e-05	0.000320148	0.000320148
LOC440335	202.825	62.5908	1.69621	0.82224	4.3756	1.211e-05	0.000323832	0.000323832
SNORD81	51.9987	7.21141	2.85012	1.97615	4.35961	1.30292e-05	0.000347952	0.000347952
SVIL	323.128	251.911	0.359192	-0.514777	-4.35931	1.30474e-05	0.000347982	0.000347982
LEPREL1	213.999	179.57	0.253062	-0.620908	-4.35838	1.31027e-05	0.000348999	0.000348999
SLC11A1	12.6281	27.6882	-1.13264	-2.00661	-4.35005	1.36107e-05	0.000362057	0.000362057
CTXN1	132.357	122.937	0.106526	-0.767443	-4.34546	1.38986e-05	0.00036923	0.00036923
PABPC1L2A	228.559	73.622	1.63436	0.760386	4.34178	1.41335e-05	0.00037498	0.00037498
ARL6IP1	690.903	283.406	1.28561	0.411642	4.34141	1.41572e-05	0.00037512	0.00037512
ZNF614	156.311	44.1587	1.82365	0.949682	4.33969	1.42683e-05	0.00037757	0.00037757
NINJ1	434.758	323.37	0.427025	-0.446944	-4.33901	1.43129e-05	0.000378259	0.000378259
HDLBP	1963.2	909.196	1.11055	0.236577	4.33607	1.45052e-05	0.000382842	0.000382842
UBB	8345.24	4907.36	0.766006	-0.107963	-4.33441	1.46149e-05	0.000385237	0.000385237
PER1	321.127	250.101	0.360637	-0.513333	-4.33251	1.47417e-05	0.000388076	0.000388076
LRP10	888.322	604.678	0.554915	-0.319054	-4.33075	1.48599e-05	0.000390683	0.000390683
WFDC1	355.173	272.106	0.384353	-0.489616	-4.32808	1.50413e-05	0.00039494	0.00039494
QSOX1	269.519	216.113	0.318599	-0.55537	-4.32554	1.52156e-05	0.000399003	0.000399003
EFS	153.971	137.751	0.160604	-0.713366	-4.31598	1.58899e-05	0.000416148	0.000416148
CPNE7	68.3452	12.3255	2.47119	1.59722	4.31389	1.60407e-05	0.000419556	0.000419556
HMGCS2	355.787	129.237	1.46099	0.587019	4.30958	1.63564e-05	0.000427265	0.000426893
DMPK	262.189	210.984	0.313476	-0.560493	-4.30949	1.63632e-05	0.000426893	0.000426893
C2orf72	133.951	35.7356	1.90628	1.03231	4.30476	1.67168e-05	0.000435557	0.000435557
SRRM2	2469.43	1166.41	1.0821	0.20813	4.29973	1.71003e-05	0.000444981	0.000444981
PILRB	838.613	354.842	1.24083	0.366861	4.29599	1.73917e-05	0.000451984	0.000451984
PAICS	279.496	95.8788	1.54354	0.669575	4.29495	1.7473e-05	0.000453518	0.000453518
TM9SF2	1035.98	450.454	1.20155	0.327581	4.29281	1.76426e-05	0.000457336	0.000457336
PABPC1L2B	228.199	74.0309	1.62409	0.750123	4.28743	1.80756e-05	0.000467961	0.000467686
MIR205	67.5965	74.5374	-0.141016	-1.01499	-4.28709	1.81029e-05	0.000468074	0.000467686
SEMA3B	173.363	150.769	0.201455	-0.672514	-4.28699	1.8111e-05	0.000467686	0.000467686
PDE4B	171.505	149.458	0.198511	-0.675458	-4.28482	1.82891e-05	0.000471686	0.000471686
SREBF1	559.653	222.831	1.32858	0.454613	4.28316	1.84262e-05	0.000474619	0.000474619
COPB2	796.477	334.987	1.24953	0.375559	4.27945	1.87353e-05	0.000481973	0.000481973
CCL21	126.392	117.737	0.10233	-0.771639	-4.27272	1.93105e-05	0.000496142	0.000496142
ROR2	117.523	111.358	0.0777326	-0.796237	-4.26957	1.95851e-05	0.000502562	0.000502562
CGREF1	64.3462	11.2792	2.51219	1.63822	4.26282	2.01866e-05	0.000517341	0.000517341
MSN	506.073	366.754	0.464533	-0.409436	-4.26076	2.03732e-05	0.000521467	0.000521467
HIST1H2BC	327.983	117.564	1.48017	0.6062	4.25878	2.05547e-05	0.00052545	0.00052545
EIF3D	1294.81	578.416	1.16256	0.288589	4.25673	2.07443e-05	0.000529632	0.000529632
C19orf59	2.20668	14.3587	-2.70197	-3.57594	-4.25331	2.10633e-05	0.000537101	0.000537101
FLJ26850	99.0659	23.1033	2.10029	1.22632	4.25235	2.11538e-05	0.000538733	0.000538733
ZNF432	268.8	91.8635	1.54897	0.674998	4.24209	2.21448e-05	0.000563265	0.000563265
RABEP1	337.207	121.89	1.46805	0.594084	4.24084	2.22684e-05	0.0005657	0.0005657
FAM3D	235.258	191.905	0.293846	-0.580123	-4.23952	2.24002e-05	0.00056834	0.00056834
SNORD36B	39.291	4.16498	3.23782	2.36385	4.23858	2.24943e-05	0.000570013	0.000570013
TLE2	286.095	225.304	0.344625	-0.529344	-4.22862	2.35128e-05	0.000595081	0.000595081
SLC16A3	54.943	64.0407	-0.221052	-1.09502	-4.22807	2.35708e-05	0.000595808	0.000595808
LOC649395	308.397	109.344	1.49591	0.621942	4.22535	2.38569e-05	0.00060229	0.00060229
MUC5B	10.6484	24.7516	-1.21689	-2.09086	-4.22348	2.40558e-05	0.000606557	0.000606557
RORC	328.152	118.129	1.47399	0.600024	4.22099	2.43236e-05	0.000612551	0.000612551
JPH2	130.705	120.115	0.121899	-0.752071	-4.22049	2.43774e-05	0.000613146	0.000613146
AES	2466.62	1536.08	0.683282	-0.190687	-4.21903	2.45355e-05	0.000616359	0.000616359
RGS2	695.605	483.479	0.524817	-0.349153	-4.21566	2.49054e-05	0.000624878	0.000624878
PPP1R12C	363.636	275.295	0.401516	-0.472453	-4.21328	2.51685e-05	0.000630702	0.000630702
CLTC	613.882	249.616	1.29825	0.424282	4.20867	2.5688e-05	0.000642928	0.000642928
C6orf48	1080.55	474.385	1.18764	0.313667	4.2081	2.57522e-05	0.000643742	0.000643742
SERPINB4	13.0155	27.1463	-1.06052	-1.93449	-4.20469	2.61437e-05	0.000652724	0.000652724
RAB11A	520.632	206.088	1.337	0.463033	4.2015	2.65153e-05	0.00066119	0.00066119
PHB2	1228.3	547.168	1.1666	0.292635	4.20111	2.65609e-05	0.000661517	0.000661517
LUM	1079.6	474.259	1.18675	0.312785	4.19508	2.7278e-05	0.000678545	0.000678545
CENPB	384.099	287.987	0.415472	-0.458497	-4.19215	2.76317e-05	0.000686503	0.000686503
SLC25A27	236.227	78.4481	1.59036	0.716394	4.19047	2.78378e-05	0.000690778	0.000690778
FABP3	213.792	176.696	0.274943	-0.599026	-4.18685	2.82855e-05	0.000701033	0.000701033
REPS2	163.404	48.2416	1.76009	0.886124	4.18596	2.83966e-05	0.000702929	0.000702929
RLN1	144.296	40.6696	1.82701	0.953037	4.18185	2.89143e-05	0.000714872	0.000714872
SNORD47	180.195	55.136	1.70849	0.834525	4.177	2.95384e-05	0.000729416	0.000729059
SMPDL3B	115.98	29.798	1.96059	1.08662	4.17683	2.95599e-05	0.000729059	0.000729059
PCBD1	800.213	339.033	1.23896	0.364989	4.17639	2.96167e-05	0.000729576	0.000729576
FLJ22184	139.951	39.0307	1.84224	0.968272	4.17322	3.00327e-05	0.000738928	0.000738505
CYB5R3	727.037	501.672	0.535284	-0.338685	-4.17307	3.00519e-05	0.000738505	0.000738505
SMOC2	569.808	229.572	1.31153	0.437559	4.17202	3.01905e-05	0.000741016	0.000741016
ACSS1	488.134	191.526	1.34974	0.475768	4.17092	3.03378e-05	0.000743733	0.000743733
CCT2	501.297	197.739	1.34207	0.468096	4.16416	3.12498e-05	0.000765169	0.000765169
SORBS3	397.477	295.856	0.425978	-0.447992	-4.15925	3.19289e-05	0.000780856	0.000780856
KRT6C	24.1148	37.5264	-0.63799	-1.51196	-4.15739	3.21911e-05	0.000786321	0.000786321
PDE3B	127.032	34.157	1.89494	1.02097	4.15423	3.26387e-05	0.000796299	0.000796299
KLK12	96.3758	22.7178	2.08485	1.21088	4.15251	3.28846e-05	0.000801336	0.000801336
RHOG	348.159	264.073	0.398808	-0.475161	-4.14821	3.35078e-05	0.000815543	0.000815543
BCL6	174.049	149.142	0.222807	-0.651162	-4.14373	3.41698e-05	0.000830661	0.000830661
TPD52	641.036	263.737	1.2813	0.407335	4.14112	3.4562e-05	0.000839193	0.000839193
ST5	230.842	187.333	0.301301	-0.572668	-4.14021	3.46985e-05	0.000841501	0.000841501
ADAMTS4	52.8217	61.425	-0.217695	-1.09166	-4.13053	3.61933e-05	0.000876706	0.000876706
CYP4B1	60.4198	67.3547	-0.156757	-1.03073	-4.12722	3.67172e-05	0.000888339	0.000888339
ZNF185	194.855	163.006	0.257479	-0.61649	-4.1261	3.68961e-05	0.000891604	0.000891227
RBFOX3	73.5473	77.3927	-0.0735251	-0.947494	-4.12593	3.69243e-05	0.000891227	0.000891227
LUZP2	75.7298	15.6367	2.27593	1.40196	4.12299	3.7398e-05	0.000901589	0.000901589
NDUFS8	748.148	513.179	0.543862	-0.330107	-4.1199	3.79041e-05	0.000912706	0.000912706
HIST1H2BG	204.948	65.9373	1.63609	0.762123	4.11955	3.79606e-05	0.000912987	0.000912987
RAP1GAP2	221.082	72.7682	1.6032	0.72923	4.11737	3.83217e-05	0.000920582	0.000920582
TUBB	2285	1080.34	1.08071	0.206737	4.10927	3.96908e-05	0.000952344	0.000952344
NEDD4L	468.759	183.582	1.35242	0.478452	4.10845	3.98328e-05	0.000954626	0.000954626
SH3BGRL	560.597	397.263	0.496868	-0.377101	-4.10721	4.00474e-05	0.000958638	0.000958638
CCT7	1055.55	464.834	1.1832	0.309236	4.10352	4.06914e-05	0.000972907	0.000972492
PPYR1	125.271	33.838	1.88834	1.01437	4.10335	4.07219e-05	0.000972492	0.000972492
ATP1A2	132.011	119.475	0.143942	-0.730027	-4.1015	4.10488e-05	0.000979148	0.000979148
SCNN1A	378.777	282.737	0.421889	-0.45208	-4.10019	4.12819e-05	0.000983555	0.000983555
TOMM6	1059.87	467.058	1.18222	0.30825	4.09952	4.14008e-05	0.000985233	0.00098465
CSF3R	26.7279	39.435	-0.561131	-1.4351	-4.09939	4.14248e-05	0.00098465	0.00098465
PDLIM3	368.566	276.188	0.416275	-0.457695	-4.09875	4.15385e-05	0.000986199	0.000986199
LOC100128338	171.614	52.3308	1.71343	0.839462	4.09692	4.18675e-05	0.00099285	0.00099285
RPL4	3954.48	1937.62	1.0292	0.155233	4.09634	4.19736e-05	0.000994207	0.000994207
DARC	111.187	104.647	0.0874513	-0.786518	-4.09529	4.21638e-05	0.00099755	0.00099755
COX7A2L	882.475	380.629	1.21317	0.339201	4.09424	4.2356e-05	0.00100093	0.00100059
ADNP	437.646	169.462	1.36881	0.494837	4.09405	4.23908e-05	0.00100059	0.00100059
SF3B1	932.544	404.982	1.20331	0.329343	4.09347	4.24964e-05	0.00100192	0.00100192
MRGPRF	260.427	206.073	0.337727	-0.536242	-4.09192	4.27814e-05	0.00100747	0.00100747
TMEM106C	549.162	221.388	1.31065	0.436682	4.08815	4.3483e-05	0.00102281	0.00102281
CRABP2	189.109	158.538	0.254387	-0.619582	-4.08739	4.36251e-05	0.00102496	0.00102496
EMB	274.605	96.1975	1.51329	0.63932	4.08621	4.38476e-05	0.001029	0.001029
ZNF121	81.7956	17.9119	2.1911	1.31713	4.08529	4.4021e-05	0.00103188	0.00103188
MDH2	1393.77	632.585	1.13966	0.265686	4.08213	4.46255e-05	0.00104484	0.00104484
MAZ	1607.18	739.214	1.12047	0.246499	4.08061	4.49186e-05	0.00105049	0.00105049
SLC35E2	395.337	150.391	1.39436	0.520391	4.07397	4.62188e-05	0.00107966	0.00107966
C20orf3	750.892	317.555	1.2416	0.367628	4.07301	4.64085e-05	0.00108285	0.00108285
RDH10	103.643	98.9379	0.0670324	-0.806937	-4.07095	4.68218e-05	0.00109124	0.00109089
GAS1	95.1331	92.7736	0.0362344	-0.837735	-4.07076	4.68605e-05	0.00109089	0.00109089
S100A4	491.042	352.994	0.476204	-0.397765	-4.06912	4.71903e-05	0.00109731	0.00109731
STK19	196.383	163.154	0.267431	-0.606538	-4.06836	4.73458e-05	0.00109967	0.00109967
HKR1	552.455	223.37	1.30642	0.432451	4.06364	4.83131e-05	0.00112085	0.00112085
C19orf42	490.206	194.298	1.33512	0.461146	4.06159	4.87406e-05	0.00112948	0.00112948
MUC1	252.505	200.285	0.33426	-0.539709	-4.05769	4.95609e-05	0.00114718	0.00114718
RPL10L	76.0068	16.0678	2.24196	1.36799	4.05424	5.0298e-05	0.00116292	0.00116292
CPNE6	29.1876	41.2413	-0.498734	-1.3727	-4.05354	5.0448e-05	0.00116506	0.00116506
MIR5047	2108.62	993.012	1.08641	0.212444	4.05237	5.07023e-05	0.00116961	0.00116961
EFHD2	289.598	224.427	0.367802	-0.506167	-4.05184	5.08158e-05	0.00117089	0.00117089
ITGA7	198.16	163.987	0.27309	-0.600879	-4.04463	5.24048e-05	0.00120614	0.00120614
AADAT	181.829	57.0122	1.67324	0.799274	4.04328	5.27088e-05	0.00121177	0.0012116
PPAPDC1B	643.793	266.954	1.27	0.396034	4.04279	5.28185e-05	0.00121292	0.0012116
CALR	6499.48	3266.27	0.992681	0.118712	4.04277	5.28233e-05	0.00121166	0.0012116
GUSBP9	621.025	256.142	1.27771	0.403741	4.04252	5.28806e-05	0.0012116	0.0012116
ZDHHC9	222.597	74.2808	1.58337	0.709404	4.03297	5.50766e-05	0.0012605	0.0012605
PDLIM4	145.938	128.213	0.186814	-0.687155	-4.02914	5.59814e-05	0.00127976	0.00127932
SLC39A6	1276.34	575.784	1.14841	0.274443	4.02896	5.60248e-05	0.00127932	0.00127932
STK39	342.253	127	1.43024	0.556269	4.0268	5.65415e-05	0.00128967	0.00128815
SULF2	103.655	98.4188	0.0747815	-0.799188	-4.02667	5.6573e-05	0.00128894	0.00128815
BHLHE40	828.588	559.617	0.566215	-0.307754	-4.02655	5.66016e-05	0.00128815	0.00128815
GPX4	1539.57	984.263	0.645411	-0.228558	-4.02101	5.79487e-05	0.00131733	0.00131733
SNORD54	74.987	15.8863	2.23886	1.36489	4.02	5.81992e-05	0.00132154	0.00132154
VSIG2	297.877	229.148	0.378438	-0.495532	-4.0156	5.92939e-05	0.0013449	0.0013449
PRSS22	129.009	116.214	0.150693	-0.723276	-4.01241	6.01024e-05	0.00136172	0.00136053
WSB2	440.648	172.119	1.35622	0.482255	4.01235	6.01169e-05	0.00136053	0.00136053
SEL1L3	294.959	106.062	1.47561	0.601641	4.01147	6.0343e-05	0.00136413	0.00136413
HOXC6	65.7932	12.8426	2.35701	1.48304	4.00853	6.10973e-05	0.00137965	0.00137965
GHR	151.631	44.97	1.75353	0.87956	4.00702	6.14894e-05	0.00138696	0.00138696
TSC22D3	924.113	616.605	0.583723	-0.290246	-3.99832	6.37948e-05	0.00143736	0.00143736
SCNN1G	31.7883	43.0378	-0.437108	-1.31108	-3.99745	6.40287e-05	0.00144104	0.00144104
GLUD2	896.601	389.858	1.20152	0.327548	3.99316	6.5198e-05	0.00146573	0.00146573
SNORD19B	63.0315	12.0073	2.39216	1.51819	3.9921	6.5492e-05	0.00147071	0.00147071
SNORD79	65.3479	12.7922	2.35288	1.47891	3.98667	6.70062e-05	0.00150305	0.00150305
ULK3	388.299	148.48	1.3869	0.512929	3.98479	6.75386e-05	0.00151333	0.00151333
SEL1L	313.623	114.713	1.451	0.577032	3.9842	6.77068e-05	0.00151542	0.00151542
CMPK1	776.439	331.781	1.22664	0.352672	3.98355	6.78924e-05	0.00151791	0.00151791
PCSK7	553.526	389.93	0.505436	-0.368533	-3.98258	6.81713e-05	0.00152247	0.00152247
ZNF511	350.148	131.214	1.41605	0.542081	3.97887	6.92422e-05	0.00154469	0.00154469
ZNF613	246.565	85.2005	1.53303	0.659062	3.97789	6.95288e-05	0.00154938	0.00154875
BICD1	82.5651	18.746	2.13895	1.26498	3.97773	6.95768e-05	0.00154875	0.00154875
CD9	3064.62	1870.63	0.712184	-0.161785	-3.9703	7.17814e-05	0.00159608	0.00159608
RANBP2	244.031	84.1944	1.53527	0.6613	3.9693	7.20853e-05	0.00160108	0.00160108
TSPAN4	178.025	149.29	0.253963	-0.620006	-3.9688	7.2236e-05	0.00160268	0.00160268
ZNF207	572.493	234.591	1.28711	0.413144	3.96525	7.33191e-05	0.00162493	0.00162493
SLC12A4	240.049	190.535	0.333269	-0.5407	-3.96427	7.36214e-05	0.00162986	0.00162986
CCDC124	306.274	233.623	0.390643	-0.483326	-3.96313	7.39726e-05	0.00163585	0.00163585
FZD1	172.92	145.729	0.246819	-0.627151	-3.96144	7.44979e-05	0.00164567	0.00164567
ALOX15	44.5327	6.41239	2.79593	1.92196	3.9609	7.46687e-05	0.00164766	0.00164766
TMEM158	106.335	99.5336	0.0953628	-0.778607	-3.95922	7.51943e-05	0.00165746	0.00165746
MMP14	388.763	286.231	0.441712	-0.432258	-3.95813	7.5539e-05	0.00166325	0.00166325
LMAN1	535.95	217.486	1.30117	0.427203	3.9575	7.57375e-05	0.00166581	0.00166581
TES	373.795	276.709	0.43388	-0.44009	-3.95686	7.59405e-05	0.00166847	0.00166847
IDH2	1031.26	679.623	0.601598	-0.272371	-3.95142	7.76897e-05	0.00170506	0.00170332
EPHA2	56.5804	62.6682	-0.147431	-1.0214	-3.9514	7.76941e-05	0.00170332	0.00170332
SNORD88B	147.778	43.8975	1.75122	0.877251	3.94698	7.91442e-05	0.00173324	0.00173324
PEX14	219.512	176.642	0.313473	-0.560496	-3.94319	8.04052e-05	0.00175896	0.00175896
TMC5	291.647	105.465	1.46746	0.593494	3.94043	8.13372e-05	0.00177744	0.00177744
CYR61	2198	1366.71	0.685483	-0.188486	-3.93507	8.31739e-05	0.00181562	0.00181562
WISP2	17.6875	29.9357	-0.759133	-1.6331	-3.92737	8.58789e-05	0.00187266	0.00187266
BRP44	626.059	260.747	1.26365	0.389681	3.92708	8.5982e-05	0.0018729	0.0018729
RPSAP9	581.829	239.811	1.27869	0.404725	3.92172	8.79197e-05	0.00191305	0.00191305
TMTC4	172.081	54.0724	1.67012	0.796155	3.92017	8.84868e-05	0.00192333	0.00192333
LOC100507246	317.344	117.21	1.43695	0.562984	3.91973	8.86484e-05	0.00192479	0.00192479
KDELR2	1333.23	607.411	1.13418	0.26021	3.91388	9.08244e-05	0.00196993	0.00196993
CBLC	239.11	82.6667	1.5323	0.658329	3.91344	9.0992e-05	0.00197146	0.00197146
SLC16A5	142.951	124.571	0.19856	-0.675409	-3.91156	9.17e-05	0.00198468	0.00198468
SYNJ2BP	199.134	65.5256	1.60361	0.729642	3.90958	9.2456e-05	0.00199892	0.00199892
MAP7	234.453	80.7445	1.53786	0.663891	3.90411	9.4574e-05	0.00204254	0.00204254
LGALS3	431.128	311.811	0.467445	-0.406524	-3.90265	9.51452e-05	0.00205269	0.00205256
CLIC1	1894.96	890.231	1.08991	0.215944	3.90241	9.52402e-05	0.00205256	0.00205256
ANGPTL4	57.2116	62.68	-0.131697	-1.00567	-3.90153	9.55877e-05	0.00205787	0.00205787
THBS4	292.811	106.529	1.45873	0.584761	3.89607	9.77642e-05	0.0021025	0.0021025
TNFRSF1A	456.011	327.183	0.478971	-0.394999	-3.89213	9.93675e-05	0.00213472	0.00213472
ADRA2C	105.656	98.2339	0.105083	-0.768887	-3.89073	9.99416e-05	0.00214479	0.00214378
RABAC1	909.088	604.382	0.588959	-0.28501	-3.89059	0.0001	0.00214378	0.00214378
SND1	1095.53	490.095	1.16049	0.286526	3.88879	0.000100743	0.00215743	0.00215743
ACLY	845.31	367.308	1.20249	0.328522	3.88811	0.000101027	0.00216123	0.00216123
CS	753.632	322.842	1.22303	0.349062	3.88686	0.00010155	0.00217014	0.00217014
CCT4	535.379	218.505	1.29289	0.418924	3.88431	0.000102622	0.00219074	0.00219074
TXLNG2P	190.902	62.2845	1.61589	0.741916	3.88403	0.000102737	0.0021909	0.0021909
HOXD9	110.449	101.54	0.12133	-0.752639	-3.883	0.000103176	0.00219795	0.00219795
SNORD96A	72.6991	15.7815	2.2037	1.32973	3.87979	0.000104547	0.00222483	0.00222483
PGC	719.234	306.406	1.23101	0.357045	3.87857	0.000105071	0.00223363	0.00223363
VWF	190.026	155.944	0.285168	-0.588801	-3.87302	0.000107497	0.00228282	0.00228282
SNORD73A	59.7944	11.4611	2.38327	1.5093	3.87143	0.000108199	0.00229532	0.00229532
TTLL12	418.386	164.021	1.35095	0.476983	3.87047	0.000108626	0.002302	0.002302
ITGB2	179.699	148.975	0.270512	-0.603457	-3.86987	0.000108894	0.00230526	0.00230526
CHRM3	58.5798	11.0763	2.40292	1.52895	3.86861	0.000109457	0.00231476	0.00231476
JPH4	79.5283	79.0506	0.00869265	-0.865277	-3.86269	0.000112143	0.00236912	0.00236912
C17orf28	947.891	418.073	1.18097	0.306996	3.86192	0.0001125	0.00237419	0.00237419
PPIA	797.505	344.719	1.21007	0.336105	3.85865	0.000114014	0.00240364	0.00240139
OAS2	112.597	30.6264	1.87832	1.00435	3.85847	0.000114098	0.00240291	0.00240139
OR51E1	241.733	84.412	1.5179	0.643926	3.85837	0.000114144	0.00240139	0.00240139
CSPG4	73.7792	74.7362	-0.0185948	-0.892564	-3.85597	0.000115271	0.00242259	0.00242259
SNORD76	141.108	41.9535	1.74993	0.875965	3.85208	0.00011712	0.00245891	0.00245891
PKD1	327.889	245.425	0.417925	-0.456045	-3.8509	0.000117685	0.00246823	0.00246577
CBX7	466.764	333.008	0.487138	-0.386832	-3.85089	0.000117689	0.00246577	0.00246577
CTSZ	1140.12	741.473	0.620722	-0.253248	-3.85031	0.000117966	0.00246903	0.002468
ST6GAL1	1068.13	477.57	1.16131	0.287336	3.85017	0.000118038	0.002468	0.002468
EIF2S3	597.011	248.425	1.26495	0.390978	3.84678	0.000119682	0.00249979	0.00249901
MAFK	316.013	237.749	0.410545	-0.463424	-3.8466	0.000119767	0.00249901	0.00249901
RAB3D	518.941	211.457	1.2952	0.421233	3.84374	0.000121173	0.00252573	0.00252573
APCDD1	427.614	308.355	0.471715	-0.402254	-3.84304	0.000121519	0.00253036	0.00253036
CD46	1322.02	603.951	1.13024	0.256273	3.84105	0.000122508	0.00254834	0.00254834
LY6D	10.7958	22.5838	-1.06482	-1.93879	-3.84076	0.000122655	0.00254878	0.00254878
SLC29A4	40.0165	48.5443	-0.278707	-1.15268	-3.83644	0.000124833	0.0025914	0.0025914
MAOB	399.44	290.507	0.459403	-0.414566	-3.83613	0.000124988	0.00259198	0.00259198
CLIC4	392.075	285.859	0.455828	-0.418142	-3.83575	0.000125181	0.00259332	0.00259332
BGN	1491.71	689.1	1.11418	0.240215	3.8352	0.000125464	0.00259655	0.00259655
GAPDH	5364.33	3178.52	0.755042	-0.118927	-3.83386	0.000126148	0.00260804	0.00260804
PDK4	150.848	128.93	0.226507	-0.647462	-3.83327	0.000126449	0.0026116	0.0026116
CNN3	744.425	503.143	0.56516	-0.30881	-3.83033	0.000127973	0.0026404	0.0026404
LOC100505989	75.5546	17.0296	2.14948	1.27551	3.82979	0.000128254	0.00264351	0.00264351
CD82	258.001	199.963	0.367644	-0.506325	-3.8257	0.0001304	0.00268501	0.00268501
SLC25A42	229.926	79.6442	1.52953	0.655561	3.82324	0.000131711	0.00270927	0.00270927
SGCA	91.4485	87.2618	0.0676102	-0.806359	-3.82083	0.000133002	0.00273307	0.00273307
HIST2H2BE	866.108	379.093	1.19199	0.318023	3.81683	0.000135178	0.00277498	0.00277498
TTC3P1	346.969	131.997	1.39431	0.520336	3.81624	0.000135502	0.00277882	0.00277882
SDS	34.9942	44.2599	-0.338882	-1.21285	-3.81448	0.000136472	0.00279588	0.00279588
LOC100131047	69.6652	15.085	2.20733	1.33336	3.80594	0.000141265	0.00289117	0.00289117
SEMA4B	364.574	267.885	0.444596	-0.429373	-3.80552	0.000141507	0.00289321	0.00289321
DLK2	57.7345	62.1415	-0.106123	-0.980092	-3.80276	0.000143095	0.00292272	0.00292272
SRF	437.086	313.43	0.479776	-0.394194	-3.80221	0.000143412	0.00292626	0.00292626
FBXW5	702.131	476.684	0.558708	-0.315261	-3.80187	0.00014361	0.00292737	0.00292737
DSG2	293.599	108.051	1.44213	0.568162	3.80149	0.000143828	0.00292888	0.00292888
ANXA6	466.233	331.59	0.491648	-0.382322	-3.80085	0.000144198	0.00293347	0.00293347
SPEG	92.0058	87.4185	0.0737852	-0.800184	-3.79904	0.000145257	0.00295206	0.00295206
HEBP2	826.63	360.264	1.19819	0.324217	3.79735	0.000146253	0.00296934	0.00296934
CCL20	17.9161	29.262	-0.707771	-1.58174	-3.79443	0.000147981	0.00300142	0.00300142
IL4R	238.125	186.487	0.352647	-0.521322	-3.79409	0.000148188	0.00300261	0.00300261
THSD1P1	97.5836	25.3212	1.94629	1.07232	3.79024	0.000150502	0.00304647	0.00304647
ARHGEF25	225.262	177.983	0.339867	-0.534103	-3.78903	0.000151235	0.00305827	0.00305827
KIAA0907	351.009	134.245	1.38664	0.512668	3.78686	0.000152565	0.00308209	0.00308209
CYP1B1	430.638	309.041	0.478679	-0.395291	-3.78528	0.000153537	0.00309863	0.00309863
AMOTL2	205.108	164.632	0.317139	-0.55683	-3.78428	0.000154155	0.00310802	0.00310802
C19orf6	804.667	538.352	0.579841	-0.294128	-3.78336	0.000154728	0.00311648	0.00311648
PDE9A	595.94	249.132	1.25825	0.384285	3.78192	0.000155623	0.00313141	0.00313054
DNAJB5	150.973	128.316	0.234582	-0.639387	-3.78174	0.000155734	0.00313054	0.00313054
LUST	145.766	44.4416	1.71367	0.839702	3.77673	0.000158903	0.00319109	0.00319109
ARPC3	772.798	334.576	1.20776	0.333787	3.77371	0.000160837	0.00322673	0.00322673
HS3ST2	20.1558	31.1691	-0.628924	-1.50289	-3.7721	0.000161877	0.0032444	0.0032444
MLEC	1063.44	477.313	1.15573	0.281759	3.77078	0.000162739	0.00325846	0.00325846
PMEPA1	1922.18	909.057	1.0803	0.206335	3.76172	0.000168751	0.00337552	0.00337552
NCL	1958.38	927.59	1.0781	0.204135	3.75794	0.00017132	0.00342354	0.00342354
RPS27	2654.7	1283.67	1.04827	0.174304	3.75562	0.000172915	0.00345202	0.00345202
GABRP	109.892	99.6119	0.141691	-0.732279	-3.75513	0.000173248	0.00345527	0.00345527
COL9A1	113.328	102.005	0.151862	-0.722107	-3.7538	0.00017417	0.00347026	0.00347026
BZW2	194.598	65.1057	1.57964	0.705672	3.75338	0.000174464	0.0034727	0.0034727
COL4A1	308.262	231.055	0.415916	-0.458054	-3.75161	0.000175706	0.003494	0.003494
DHX15	494.928	201.788	1.29438	0.420411	3.74696	0.000178992	0.00355587	0.00355587
STEAP1B	152.408	47.4165	1.68447	0.810505	3.74644	0.000179362	0.00355973	0.00355973
MYH9	1756.26	1101	0.673692	-0.200277	-3.74497	0.000180419	0.00357722	0.00357722
GABRB3	93.9843	24.2767	1.95284	1.07888	3.73817	0.000185365	0.0036717	0.0036717
RBM38	160.311	134.01	0.258532	-0.615437	-3.73545	0.00018738	0.00370801	0.00370801
AFMID	272.317	99.3441	1.45478	0.58081	3.73442	0.000188152	0.00371966	0.00371966
FAM46B	58.7641	62.2594	-0.0833556	-0.957325	-3.73264	0.000189485	0.00374238	0.00374238
ATP11B	190.708	63.6578	1.58296	0.70899	3.73101	0.000190713	0.00376297	0.00376297
NXPH4	75.8482	74.9399	0.0173806	-0.856589	-3.72877	0.000192419	0.00379295	0.00379295
COL18A1	247.533	191.532	0.370031	-0.503938	-3.72807	0.000192952	0.00379977	0.00379977
POR	341.786	251.955	0.439926	-0.434043	-3.72775	0.000193198	0.00380094	0.00380094
FKBP5	295.815	109.989	1.42734	0.553367	3.72599	0.00019455	0.00382384	0.00382384
SEC16A	502.76	205.857	1.28823	0.414257	3.72518	0.000195175	0.00383241	0.00383215
DKK3	451.266	320.639	0.493028	-0.380942	-3.72495	0.00019535	0.00383215	0.00383215
TUG1	452.114	182.022	1.31258	0.438608	3.72445	0.00019574	0.0038361	0.0038361
ZCCHC6	220.912	76.7999	1.52429	0.650324	3.72098	0.000198453	0.00388551	0.00388551
CUX2	247.657	88.5549	1.4837	0.609728	3.71994	0.000199273	0.00389781	0.00389781
OST4	1821.75	1138.23	0.678537	-0.195432	-3.71879	0.000200182	0.00391183	0.00391183
ZNF587	275.711	101.054	1.44803	0.574065	3.71833	0.000200544	0.00391514	0.00391514
SNORD116-4	46.9759	7.96932	2.55939	1.68542	3.71669	0.000201847	0.00393679	0.00393679
FBXO25	281.495	103.723	1.44038	0.566407	3.71193	0.000205682	0.00400774	0.00400774
AIP	432.399	308.585	0.486697	-0.387273	-3.71091	0.000206515	0.00402012	0.00402012
CERS4	568.516	237.36	1.26013	0.386157	3.71065	0.000206727	0.0040204	0.0040204
ARFIP2	484.187	197.355	1.29477	0.420801	3.70926	0.00020787	0.00403875	0.00403875
CPE	1873.63	1168	0.681801	-0.192169	-3.70632	0.000210295	0.00408197	0.00408197
FAM129B	710.63	479.246	0.568331	-0.305638	-3.70188	0.000214005	0.00415001	0.00415001
ASB2	111.119	99.7832	0.155231	-0.718738	-3.69753	0.000217704	0.00421773	0.00421773
MVP	391.926	282.962	0.469973	-0.403997	-3.69622	0.000218835	0.0042356	0.0042356
LOC647859	121.809	35.3848	1.78342	0.909453	3.6943	0.000220492	0.00426362	0.00426362
NOP56	445.38	179.393	1.31191	0.43794	3.69141	0.000223017	0.00430833	0.00430833
INO80E	314.33	233.806	0.426967	-0.447003	-3.68989	0.000224355	0.00433007	0.00433007
C13orf15	152.846	128.298	0.252584	-0.621386	-3.68648	0.000227375	0.00438419	0.00438419
TIMP3	903.552	594.997	0.602726	-0.271243	-3.68257	0.000230894	0.00444782	0.00444782
ANXA5	2083.47	994.139	1.06747	0.193503	3.68106	0.000232269	0.00447008	0.00447008
MIR22HG	214.721	169.344	0.34251	-0.531459	-3.67932	0.000233858	0.0044964	0.0044964
TNFSF14	18.0291	28.6028	-0.665827	-1.5398	-3.67861	0.00023451	0.00450468	0.00450468
HIST1H4E	67.6452	14.9944	2.17356	1.29959	3.67683	0.000236149	0.00453188	0.00453188
GMPR	693.894	468.375	0.567052	-0.306917	-3.67415	0.000238641	0.00457538	0.00457538
GDI2	818.25	358.997	1.18857	0.314601	3.67212	0.00024055	0.00460762	0.00460762
COX7A2	686.11	294.669	1.21934	0.345375	3.67179	0.00024086	0.00460922	0.00460922
PRR16	174.037	57.1794	1.60583	0.731858	3.66461	0.000247718	0.00473601	0.00473444
RAMP1	659.851	447.447	0.560424	-0.313545	-3.66445	0.000247869	0.00473444	0.00473444
CHRM1	376.359	272.504	0.465833	-0.408136	-3.6618	0.000250449	0.00477923	0.00477923
C10orf137	135.526	41.1735	1.71879	0.844816	3.66059	0.000251637	0.00479738	0.00479339
SNORA63	104.758	28.8902	1.8584	0.984434	3.66056	0.000251663	0.00479339	0.00479339
SMARCD3	175.017	142.803	0.293476	-0.580494	-3.6592	0.000253005	0.00481444	0.00481444
INSM1	34.032	4.3594	2.96469	2.09072	3.65804	0.000254155	0.00483181	0.0048276
KCTD3	399.387	158.422	1.33402	0.460047	3.65802	0.000254172	0.0048276	0.0048276
GLIPR2	327.881	241.794	0.43939	-0.434579	-3.65597	0.000256214	0.00486185	0.00486185
QARS	1024.49	460.997	1.15208	0.278107	3.65541	0.000256772	0.00486789	0.00486789
TAF7	642.803	274.089	1.22974	0.355766	3.65435	0.000257839	0.00488357	0.00487741
PHLDA3	259.466	198.027	0.389851	-0.484118	-3.65419	0.00025799	0.00488188	0.00487741
RSL1D1	256.15	93.0734	1.46055	0.58658	3.65419	0.000257994	0.00487741	0.00487741
ISYNA1	144.627	122.265	0.242323	-0.631646	-3.65169	0.000260521	0.0049206	0.0049206
FAM84A	125.307	109.048	0.200497	-0.673472	-3.65047	0.000261761	0.00493942	0.00493942
COPZ1	850.827	375.462	1.1802	0.306229	3.65016	0.000262082	0.0049409	0.0049409
PDXDC1	883.991	391.792	1.17394	0.299975	3.6486	0.00026367	0.00496623	0.00496623
SERPINB1	142.489	120.761	0.238699	-0.635271	-3.64769	0.00026461	0.00497932	0.00497932
CYP4F30P	280.803	104.199	1.43022	0.556252	3.64731	0.000264996	0.00498197	0.00498197
LOC100130872	58.5209	12.0065	2.28513	1.41116	3.64237	0.000270143	0.00507404	0.00507404
PTGIS	129.476	111.78	0.212023	-0.661946	-3.63992	0.000272724	0.0051178	0.0051178
FAM107A	127.811	110.571	0.209043	-0.664926	-3.6346	0.000278409	0.00521966	0.00521966
SET	784.151	343.239	1.19192	0.317949	3.63092	0.00028241	0.00528979	0.00528632
CCND1	720.552	483.398	0.575892	-0.298077	-3.63067	0.00028269	0.00529016	0.00528632
RNASE1	424.347	301.895	0.4912	-0.38277	-3.63062	0.000282745	0.00528632	0.00528632
INMT	174.962	142.354	0.297553	-0.576417	-3.63036	0.000283029	0.00528676	0.00528676
PARK7	1642.89	771.96	1.08964	0.215669	3.62904	0.000284477	0.00530893	0.00530893
CNDP2	852.547	376.879	1.17768	0.303708	3.62535	0.000288575	0.00538047	0.00538047
SNORD51	17.3525	0	5.00213	4.12816	3.62337	0.000290785	0.0054167	0.0054167
RPS15	3828.47	2290.26	0.741257	-0.132712	-3.62221	0.000292102	0.00543626	0.00543626
SEMG2	12.0188	22.5349	-0.906866	-1.78084	-3.62182	0.000292532	0.00543928	0.00543928
MRPL45	244.792	88.3959	1.46951	0.595537	3.62117	0.000293269	0.00544799	0.00544799
GPRC5A	94.2331	87.0046	0.115143	-0.758827	-3.62	0.000294604	0.0054678	0.0054678
SOX4	273.173	101.106	1.43394	0.559975	3.61915	0.00029557	0.00548072	0.00548072
CYP39A1	149.539	47.3168	1.6601	0.786126	3.61463	0.000300781	0.00557225	0.00557225
MVD	183.647	147.879	0.312511	-0.561459	-3.61347	0.000302121	0.005592	0.005592
IVD	453.52	184.512	1.29745	0.423479	3.61103	0.000304981	0.00563978	0.00563978
DUS1L	719.608	312.212	1.20468	0.330715	3.60991	0.000306301	0.00565904	0.00565904
TAF1D	201.353	69.4304	1.53609	0.662119	3.60948	0.000306816	0.00566342	0.00566342
TTC3	371.683	146.272	1.34542	0.471452	3.6092	0.000307143	0.0056643	0.0056643
SECTM1	70.6913	69.9338	0.0155435	-0.858426	-3.60864	0.000307802	0.00567131	0.00567131
RETN	0	9.16844	-3.4383	-4.31227	-3.6076	0.000309038	0.00568893	0.00568059
SNHG7	182.884	61.4786	1.57277	0.698803	3.60753	0.000309127	0.00568542	0.00568059
IQGAP2	202.602	69.9926	1.53337	0.659406	3.60751	0.000309144	0.00568059	0.00568059
RPL32	1932.76	920.213	1.07062	0.19665	3.60104	0.000316944	0.00581865	0.00581438
KDM1A	390.58	155.173	1.33174	0.457774	3.601	0.000316997	0.00581438	0.00581438
LAPTM4B	220.263	171.688	0.359435	-0.514535	-3.59726	0.000321584	0.0058932	0.0058932
DPP4	831.119	367.043	1.17911	0.305138	3.59545	0.000323835	0.00592909	0.00592909
DDOST	1171.73	536.018	1.12829	0.254321	3.58974	0.000331007	0.00605495	0.00605495
TOM1L1	206.256	71.8106	1.52217	0.648199	3.585	0.000337079	0.00616048	0.00616048
TRPV6	948.022	424.969	1.15756	0.283593	3.58227	0.000340623	0.00621965	0.00621965
BMPR1B	278.088	103.782	1.42199	0.548022	3.58103	0.000342236	0.00624351	0.00624351
SNORA9	54.3536	10.8648	2.32271	1.44874	3.58037	0.000343104	0.00625373	0.00625373
MALT1	229.76	82.2091	1.48276	0.608791	3.57808	0.000346131	0.00630325	0.00630325
SLC37A1	375.613	148.599	1.33782	0.46385	3.57443	0.000350997	0.00638613	0.00638613
H1F0	1879.03	893.927	1.07176	0.197792	3.57053	0.000356254	0.00647598	0.00647598
TGFBI	340.329	247.956	0.45685	-0.417119	-3.56428	0.00036485	0.00662632	0.00662632
C19orf60	290.57	216.408	0.425131	-0.448838	-3.56337	0.00036612	0.00664344	0.00664344
ANXA8L2	65.9077	65.9489	-0.000902512	-0.874872	-3.56129	0.000369031	0.00669029	0.00669029
TRNT1	146.096	46.3361	1.65671	0.782739	3.55947	0.000371609	0.00673102	0.00673102
PSAP	6214.48	3641.19	0.771224	-0.102745	-3.55539	0.000377415	0.0068301	0.0068301
VAMP5	287.17	214.092	0.423676	-0.450294	-3.55485	0.000378198	0.00683818	0.00683818
RELB	95.2338	86.943	0.131404	-0.742565	-3.55116	0.000383537	0.00692855	0.00692662
RPL22L1	118.481	35.0746	1.75616	0.882191	3.551	0.000383771	0.00692662	0.00692662
KIFC3	75.072	72.5285	0.0497257	-0.824244	-3.54961	0.000385805	0.00695716	0.00695253
SNORA26	47.9938	8.8965	2.43154	1.55757	3.54955	0.00038589	0.00695253	0.00695253
ANAPC5	560.471	236.479	1.24493	0.37096	3.54864	0.000387224	0.00697037	0.00697037
LCAT	176.643	142.239	0.312522	-0.561448	-3.54383	0.000394361	0.00709257	0.00709257
NT5C	169.605	137.563	0.302082	-0.571887	-3.54347	0.000394896	0.00709591	0.00709591
NCALD	186.126	63.4926	1.55162	0.677652	3.54217	0.000396842	0.00712458	0.00712458
C16orf45	166.053	135.178	0.296778	-0.577191	-3.54194	0.000397195	0.00712462	0.00712462
SERPINB6	1054.26	478.751	1.13889	0.264916	3.54035	0.00039959	0.00716125	0.00715936
HIPK2	263.848	97.8513	1.43104	0.557073	3.54019	0.000399836	0.00715936	0.00715936
FAM198B	242.577	88.3441	1.45724	0.58327	3.53802	0.000403139	0.00721215	0.00720837
ITGBL1	67.8029	15.7157	2.10914	1.23517	3.53793	0.000403283	0.00720837	0.00720837
TNFRSF12A	153.703	126.851	0.277006	-0.596963	-3.5365	0.000405461	0.00724094	0.00724094
AHCY	858.505	381.904	1.16862	0.294649	3.53503	0.000407722	0.00727493	0.00727493
HNRNPF	899.877	402.346	1.16129	0.287323	3.53372	0.000409759	0.00730485	0.00730485
LILRA5	6.81101	16.6188	-1.28687	-2.16084	-3.53345	0.000410171	0.0073058	0.0073058
PCAT1	18.0905	0	4.46544	3.59147	3.53234	0.000411899	0.00733014	0.00733014
RASA4	151.198	125.111	0.273233	-0.600736	-3.53206	0.000412343	0.00733163	0.00733163
CAV2	85.7056	79.9542	0.100217	-0.773753	-3.52934	0.000416597	0.00740078	0.00740078
MDH1B	32.5203	4.2927	2.92138	2.04741	3.52818	0.000418428	0.00742682	0.00742682
SLC26A2	170.606	56.9687	1.58242	0.708455	3.52654	0.00042102	0.0074663	0.0074663
FTL	9399.34	4833.33	0.959543	0.0855738	3.52601	0.000421872	0.0074749	0.0074749
CITED4	108.626	96.0085	0.17813	-0.69584	-3.52533	0.000422955	0.00748755	0.00748755
D4S234E	168.061	55.8979	1.58812	0.714147	3.52479	0.000423825	0.00749643	0.00749643
HBB	75.0327	72.2135	0.0552504	-0.818719	-3.52152	0.000429078	0.00758274	0.00758274
ANP32A	567.392	240.308	1.23946	0.365492	3.52119	0.000429614	0.00758561	0.00758561
PCGEM1	118.457	35.2796	1.74745	0.873482	3.52089	0.000430104	0.00758769	0.00758769
F2R	127.191	38.8341	1.7116	0.837629	3.52044	0.000430832	0.00759393	0.00759212
SIDT2	415.926	294.387	0.498614	-0.375355	-3.52026	0.000431131	0.00759262	0.00759212
TUBB2B	280.894	209.487	0.42317	-0.450799	-3.52004	0.000431477	0.00759212	0.00759212
EBF4	213.2	165.861	0.362233	-0.511736	-3.51816	0.000434556	0.0076397	0.0076397
HSPA9	752.408	330.2	1.18817	0.314205	3.51706	0.000436359	0.00766475	0.00766475
GCHFR	86.4276	80.3229	0.105681	-0.768288	-3.51581	0.000438408	0.00769409	0.00769409
MICALL1	170.914	138.017	0.308421	-0.565549	-3.51384	0.000441687	0.00774495	0.00774495
PGRMC1	747.343	496.459	0.590094	-0.283876	-3.51274	0.000443518	0.00777036	0.00777036
DOPEY2	223.953	80.4147	1.47766	0.603694	3.50608	0.000454756	0.00796038	0.00796038
RBM6	588.081	250.615	1.23054	0.356575	3.50277	0.000460438	0.00805291	0.00804734
SNORD49A	89.3394	23.9099	1.90169	1.02772	3.50273	0.000460515	0.00804734	0.00804734
NKTR	349.945	137.731	1.34527	0.471304	3.50105	0.000463433	0.00809137	0.00809137
FAM21B	336.549	131.552	1.35519	0.481219	3.49959	0.000465974	0.00812875	0.00812622
FERMT2	270.441	202.462	0.417664	-0.456306	-3.49944	0.000466229	0.00812622	0.00812622
ANXA2P1	232.051	177.792	0.384256	-0.489714	-3.49908	0.000466875	0.0081305	0.0081305
RAB25	684.593	297.496	1.20238	0.328406	3.4978	0.000469112	0.00816247	0.00816247
COPB1	577.281	245.522	1.23343	0.359456	3.49675	0.000470963	0.00818766	0.00818766
ALDOA	1946.39	1201.65	0.695777	-0.178192	-3.4944	0.000475127	0.00825299	0.00825299
C9orf91	234.956	85.4454	1.45931	0.585344	3.49312	0.000477418	0.00828571	0.00828571
PLN	121.701	104.62	0.218182	-0.655787	-3.49237	0.000478746	0.00830166	0.00830166
ICA1	263.802	98.4037	1.42267	0.548703	3.49176	0.000479847	0.00831367	0.00830733
ITIH5	93.2075	84.8564	0.135422	-0.738547	-3.49174	0.00047989	0.00830733	0.00830733
CSTA	60.3571	61.1608	-0.0190826	-0.893052	-3.48983	0.000483327	0.00835971	0.00835971
POLB	204.625	72.118	1.50455	0.630581	3.48436	0.000493315	0.00852521	0.00851987
MIR663A	82.4915	21.4081	1.94609	1.07212	3.4843	0.000493425	0.00851987	0.00851987
CCDC125	174.922	59.2455	1.56194	0.687968	3.47995	0.0005015	0.00865194	0.00864862
TNFRSF19	132.686	111.943	0.245247	-0.628723	-3.47974	0.000501901	0.00865152	0.00864862
CCDC69	140.495	117.22	0.261292	-0.612677	-3.4796	0.000502158	0.00864862	0.00864862
SLC44A5	25.0148	2.44466	3.35507	2.48111	3.47834	0.000504521	0.00868194	0.00866827
GPRC5B	102.228	91.0195	0.167545	-0.706425	-3.47834	0.000504532	0.0086748	0.00866827
C11orf10	1450.88	679.628	1.09411	0.22014	3.47831	0.000504579	0.00866827	0.00866827
CDKN1A	349.156	251.823	0.471459	-0.40251	-3.47496	0.000510934	0.00877002	0.00877002
GRHL2	503.555	210.588	1.25773	0.383759	3.47196	0.000516669	0.00886098	0.00885653
ALDH1B1	283.93	210.584	0.431136	-0.442833	-3.47168	0.00051721	0.00886277	0.00885653
TRIP10	304.689	223.753	0.445433	-0.428536	-3.47164	0.000517281	0.00885653	0.00885653
PPP1R12B	461.262	321.397	0.521231	-0.352739	-3.47017	0.000520127	0.00889776	0.00889776
SNORD31	48.3271	9.30751	2.37637	1.5024	3.46869	0.000523011	0.00893957	0.00893957
MIR1304	38.2156	6.12953	2.64031	1.76634	3.4643	0.000531608	0.00907887	0.00907728
AVL9	98.742	27.7998	1.82859	0.954621	3.46412	0.000531961	0.00907728	0.00907728
DKC1	269.149	101.175	1.41155	0.53758	3.46214	0.000535896	0.00913676	0.00913676
DAPK1	158.215	52.2796	1.59757	0.7236	3.45958	0.000541019	0.00921637	0.00921637
ADSL	344.343	135.795	1.34242	0.468447	3.45357	0.000553225	0.00941641	0.00941641
KRT6B	25.3184	33.4689	-0.402636	-1.2766	-3.45303	0.000554319	0.00942713	0.00942713
AP2S1	692.077	461.579	0.584356	-0.289614	-3.45209	0.00055626	0.00945223	0.00945223
SLC43A2	79.9044	74.9814	0.0917422	-0.782227	-3.45018	0.000560203	0.00951128	0.00951128
NTN4	298.55	219.473	0.443929	-0.430041	-3.44945	0.000561724	0.00952915	0.00952915
BEND4	68.9759	16.5792	2.05672	1.18275	3.44812	0.000564494	0.00956815	0.00956815
IFI27	153.854	125.747	0.291031	-0.582939	-3.44673	0.000567413	0.00960961	0.00960585
MIB2	207.463	161.036	0.36547	-0.5085	-3.44661	0.000567664	0.00960585	0.00960585
ATP2B4	282.116	208.978	0.432941	-0.441029	-3.44539	0.000570226	0.00964118	0.00964118
SPG21	537.867	227.542	1.24112	0.36715	3.44291	0.000575487	0.00972205	0.00972205
GFPT1	255.999	95.46	1.42317	0.5492	3.44254	0.000576271	0.0097272	0.0097272
METRNL	146.998	121.094	0.279671	-0.594299	-3.44148	0.000578541	0.00975742	0.00975742
MXRA7	525.195	359.997	0.544871	-0.329098	-3.4406	0.000580427	0.00978111	0.00978078
GABARAPL1	706.333	469.872	0.588082	-0.285888	-3.44038	0.000580888	0.00978078	0.00978078
ACP5	240.274	182.117	0.399811	-0.474159	-3.43816	0.000585684	0.00985336	0.00985336
CORO1C	304.851	223.222	0.449628	-0.424341	-3.43608	0.000590197	0.00992106	0.00992106
LSAMP	72.2344	69.3236	0.0593381	-0.814631	-3.43554	0.000591369	0.00993256	0.00993256
