# Supplementary material for: Characterization of kinase gene expression and splicing profile in prostate cancer with RNA-Seq data
Source: BMC Genomics. 2018 Aug 13;19(Suppl 6):564. doi: 10.1186/s12864-018-4925-1 (PMC6101066; doi:10.1186/s12864-018-4925-1)
Supplement: Supplementary file 2 — Table S2. DE kinase genes with p-value < 0.05 and FDR < 0.01. (XLSX 20 kb) [file 12864_2018_4925_MOESM2_ESM.xlsx]

## Sheet: DE kinases with p-value<0.05
Table S2: DE kinase genes with p-value < 0.05 and FDR < 0.01
GeneNames	Cancer_value	Benign_value	log2(Fold_change)	log2(Fold_change) normalized	z-score	p-value	q-value(Benjamini et al. 1995)	q-value(Storey et al. 2003)
MYLK	1478.56	1200.44	0.300627	-0.573342	-10.4936	9.2389e-26	1.31302e-23	1.31302e-23
CAMKK2	502.389	179.223	1.48705	0.61308	5.3244	1.01289e-07	3.76325e-06	3.76325e-06
DAPK3	372.491	303.266	0.296624	-0.577345	-5.30661	1.11682e-07	4.13427e-06	4.12386e-06
TRIB1	924.734	376.27	1.29727	0.423301	5.15458	2.54203e-07	8.84618e-06	8.84618e-06
ILK	1276.77	867.104	0.558224	-0.315745	-5.13548	2.81429e-07	9.74357e-06	9.74052e-06
ERBB3	586.931	225.404	1.38068	0.506709	4.84501	1.26605e-06	3.99534e-05	3.99534e-05
DMPK	262.189	210.984	0.313476	-0.560493	-4.30949	1.63632e-05	0.000426893	0.000426893
ROR2	117.523	111.358	0.0777326	-0.796237	-4.26957	1.95851e-05	0.000502562	0.000502562
STK19	196.383	163.154	0.267431	-0.606538	-4.06836	4.73458e-05	0.00109967	0.00109967
STK39	342.253	127	1.43024	0.556269	4.0268	5.65415e-05	0.00128967	0.00128815
ULK3	388.299	148.48	1.3869	0.512929	3.98479	6.75386e-05	0.00151333	0.00151333
EPHA2	56.5804	62.6682	-0.147431	-1.0214	-3.9514	7.76941e-05	0.00170332	0.00170332
PDK4	150.848	128.93	0.226507	-0.647462	-3.83327	0.000126449	0.0026116	0.0026116
BMPR1B	278.088	103.782	1.42199	0.548022	3.58103	0.000342236	0.00624351	0.00624351
HIPK2	263.848	97.8513	1.43104	0.557073	3.54019	0.000399836	0.00715936	0.00715936
DAPK1	158.215	52.2796	1.59757	0.7236	3.45958	0.000541019	0.00921637	0.00921637
BRSK2	40.1937	6.84563	2.55371	1.67974	3.42973	0.000604184	0.0101394	0.0101394
TRIB3	139.314	46.4508	1.58457	0.710598	3.19521	0.00139728	0.0207732	0.0207732
PRKACB	186.471	68.2446	1.45016	0.576192	3.06809	0.00215432	0.0297636	0.0297636
PTK6	80.9914	23.2746	1.79902	0.925046	3.05576	0.00224489	0.0307639	0.0307639
CDK4	440.003	187.374	1.2316	0.357627	3.03819	0.00238002	0.0322461	0.0322438
FGR	29.1289	33.4725	-0.200521	-1.07449	-3.0101	0.00261163	0.0346676	0.0346676
PINK1	459.107	309.631	0.568279	-0.305691	-2.97592	0.00292109	0.0378123	0.0378123
MAP2K2	387.397	264.726	0.549315	-0.324654	-2.91276	0.00358248	0.0448594	0.0448594
FGFR2	104.859	85.804	0.289337	-0.584632	-2.85457	0.00430948	0.0525069	0.0525069
MAPK6	160.199	58.7887	1.44625	0.572283	2.82637	0.00470789	0.0566144	0.0566144
FGFR1	214.811	154.919	0.471553	-0.402416	-2.72491	0.00643188	0.0725792	0.0725692
TESK2	238.246	95.8418	1.31373	0.439758	2.71015	0.00672535	0.0752225	0.0752225
EPHA10	31.8544	6.57419	2.27661	1.40264	2.67499	0.00747322	0.081875	0.081875
RPS6KC1	208.105	82.3161	1.33807	0.464096	2.66184	0.00777148	0.0842795	0.0842795
TRIM33	112.028	39.1026	1.51853	0.644561	2.62891	0.00856601	0.0907176	0.0907176
OSR1	52.8359	47.5264	0.152789	-0.72118	-2.55939	0.0104857	0.106391	0.106391
MAP3K6	124.062	94.8717	0.387007	-0.486962	-2.54284	0.0109955	0.110515	0.110515
BRD2	717.077	334.537	1.09996	0.225992	2.50757	0.0121565	0.11872	0.11872
LATS1	64.1279	19.6368	1.70739	0.833425	2.48898	0.0128111	0.123804	0.123804
HCK	41.8105	38.9365	0.10274	-0.77123	-2.45595	0.0140512	0.133005	0.132987
IKBKB	310.259	133.812	1.21326	0.33929	2.42809	0.0151787	0.140281	0.140281
PIM3	618.264	391.966	0.657495	-0.216474	-2.40808	0.0160369	0.146414	0.146414
STK36	193.921	78.5933	1.30299	0.429023	2.38982	0.0168566	0.15165	0.15162
DDR1	780.119	485.954	0.682875	-0.191095	-2.37741	0.0174346	0.155269	0.155269
IGF1R	384.65	171.222	1.16768	0.293709	2.35893	0.0183278	0.160827	0.160827
MAPK4	39.1355	35.9854	0.121068	-0.752901	-2.31227	0.0207629	0.176481	0.176481
FES	82.5665	65.0758	0.343435	-0.530534	-2.27718	0.0227755	0.189777	0.189777
SLK	129.568	49.9053	1.37644	0.502473	2.25893	0.0238878	0.196467	0.196467
PRKCD	477.477	219.193	1.12323	0.249262	2.24774	0.0245926	0.20056	0.20056
CSNK1A1	680.329	322.231	1.07814	0.204166	2.21494	0.0267642	0.213138	0.213138
TAOK3	336.063	149.454	1.16902	0.295055	2.21449	0.026795	0.2133	0.2133
MAPK3	235.161	159.576	0.559407	-0.314562	-2.19496	0.0281664	0.220673	0.220673
MAPKAPK5	158.038	64.3341	1.29662	0.42265	2.12771	0.0333613	0.249449	0.249373
MATK	26.3898	6.39691	2.04453	1.17057	2.1153	0.0344046	0.253979	0.253979
TRIB2	181.813	125.431	0.535557	-0.338412	-2.08491	0.0370775	0.266829	0.266829
TGFBR2	252.412	168.302	0.584724	-0.289246	-2.08187	0.037354	0.268155	0.268155
AXL	134.008	95.7933	0.484317	-0.389652	-2.07933	0.0375867	0.269065	0.269065
MAPK11	91.5524	68.8051	0.412081	-0.461888	-2.06295	0.0391176	0.277871	0.277871
AATK	21.6117	21.7266	-0.0076459	-0.881615	-2.05742	0.0396454	0.280151	0.280151
MAPKAPK3	247.945	108.495	1.19239	0.318417	2.04443	0.040911	0.286208	0.286208
ADCK4	150.504	105.497	0.51259	-0.361379	-2.03373	0.0419792	0.29058	0.29058
IKBKE	27.8055	26.0811	0.0923681	-0.781601	-2.03341	0.0420114	0.290704	0.290704
CLK1	438.701	203.595	1.10753	0.233565	2.02435	0.0429338	0.295177	0.295078
HIPK3	115.946	45.6206	1.34569	0.471723	2.01683	0.0437136	0.298921	0.298921
NEK3	97.5727	37.4846	1.38018	0.50621	1.97357	0.0484302	0.32102	0.32102
INSRR	5.63954	8.62767	-0.613394	-1.48736	-1.96936	0.048912	0.323369	0.323369

## Sheet: DE kinases with FDR<0.01
GeneNames	Cancer_value	Benign_value	log2(Fold_change)	log2(Fold_change) normalized	z-score	p-value	q-value(Benjamini et al. 1995)	q-value(Storey et al. 2003)	Signature(p-value < 0.05)
MYLK	1478.56	1200.44	0.300627	-0.573342	-10.4936	9.2389e-26	1.31302e-23	1.31302e-23
CAMKK2	502.389	179.223	1.48705	0.61308	5.3244	1.01289e-07	3.76325e-06	3.76325e-06
DAPK3	372.491	303.266	0.296624	-0.577345	-5.30661	1.11682e-07	4.13427e-06	4.12386e-06
TRIB1	924.734	376.27	1.29727	0.423301	5.15458	2.54203e-07	8.84618e-06	8.84618e-06
ILK	1276.77	867.104	0.558224	-0.315745	-5.13548	2.81429e-07	9.74357e-06	9.74052e-06
ERBB3	586.931	225.404	1.38068	0.506709	4.84501	1.26605e-06	3.99534e-05	3.99534e-05
DMPK	262.189	210.984	0.313476	-0.560493	-4.30949	1.63632e-05	0.000426893	0.000426893
ROR2	117.523	111.358	0.0777326	-0.796237	-4.26957	1.95851e-05	0.000502562	0.000502562
STK19	196.383	163.154	0.267431	-0.606538	-4.06836	4.73458e-05	0.00109967	0.00109967
STK39	342.253	127	1.43024	0.556269	4.0268	5.65415e-05	0.00128967	0.00128815
ULK3	388.299	148.48	1.3869	0.512929	3.98479	6.75386e-05	0.00151333	0.00151333
EPHA2	56.5804	62.6682	-0.147431	-1.0214	-3.9514	7.76941e-05	0.00170332	0.00170332
PDK4	150.848	128.93	0.226507	-0.647462	-3.83327	0.000126449	0.0026116	0.0026116
BMPR1B	278.088	103.782	1.42199	0.548022	3.58103	0.000342236	0.00624351	0.00624351
HIPK2	263.848	97.8513	1.43104	0.557073	3.54019	0.000399836	0.00715936	0.00715936
DAPK1	158.215	52.2796	1.59757	0.7236	3.45958	0.000541019	0.00921637	0.00921637
