# Supplementary material for: Characterization of kinase gene expression and splicing profile in prostate cancer with RNA-Seq data
Source: BMC Genomics. 2018 Aug 13;19(Suppl 6):564. doi: 10.1186/s12864-018-4925-1 (PMC6101066; doi:10.1186/s12864-018-4925-1)
Supplement: Supplementary file 3 — Table S3. DS genes detected by both DSGseq and DEXseq. (XLSX 374 kb) [file 12864_2018_4925_MOESM3_ESM.xlsx]

## Sheet: DS genes
Table S3: DS genes detected by both DSGseq and DEXseq
gene_name	ID	num_exons	exons_length	gene_count_mean	NB_stat	NB_stat_exon	diff_exon
LOC550112	NR_015439	2	207,2081,	199.867	12.2689	23.36,1.18	1
LSMD1	NM_032356	2	159,840,	444.367	12.106	21.15,3.06	1
LOC387647	NR_003930	3	87,56,1880,	175.267	11.3934	17.72,14.94,1.52	1
ZBTB37	NM_032522	7	51,196,2,949,100,73,1001,	20.9333	10.6413	20.03,0.04,NA,21.95,0.55,NA,NA	4
HBB	NM_000518	3	261,223,142,	60.2333	10.432	5.09,3.01,23.19	3
C1QA	NM_015991	3	78,170,850,	603.633	10.2481	0.16,29.75,0.83	2
NME3	NM_002513	5	447,113,102,131,221,	964.733	10.2125	4.4,2.47,1.23,31.18,11.79	4
CRIP3	NM_206922	8	403,58,95,72,132,58,95,43,	52.6667	9.8622	49.04,0.02,5.04,0.01,8.13,0.16,11.09,5.42	1
PLAC2	NR_027064	3	3231,130,330,	186.467	9.73171	0.23,3.73,25.24	3
SCGB1A1	NM_003357	3	100,188,137,	57.6667	9.15524	16.41,8.59,2.47	1
LOC100286793	NR_027469	5	356,122,209,121,387,	136.167	9.14559	8.04,0,13.31,13.02,11.35	3
SNX12	NM_013346	4	181,125,96,240,	159.367	9.07185	1.88,19.68,0,14.72	2
SLC26A2	NM_000112	3	243,724,7108,	1135.83	8.93966	0.05,26.75,0.02	2
APEX1	NM_080649	7	198,9,55,126,188,193,777,	1499	8.4777	11.15,6.3,15.8,10.46,13.41,2.09,0.14	3
COMT	NM_000754	9	158,116,133,91,19,269,194,132,1438,	1636.43	8.30019	1.91,32.94,37.59,0.11,0.86,0.99,0.19,0,0.09	3
UBL5	NM_024292	6	93,79,67,84,38,157,	391.433	8.19639	7.64,1.39,9.66,15.47,12.47,2.55	4
MT1G	NM_005950	3	230,66,100,	628.633	8.19271	0.38,16.31,7.89	2
TIMM13	NM_012458	3	1423,69,464,	683.467	8.16364	4.06,5.56,14.87	3
RNF181	NM_016494	5	136,131,110,75,264,	441.3	7.9074	29.92,5.51,3.93,0.16,0.01	1
PPP1R11	NM_021959	9	325,109,1228,325,109,1228,325,109,1228,	755.133	7.89947	NA,NA,NA,NA,NA,NA,20.19,2.17,1.33	7
PPAN	NM_020230	12	124,171,102,51,171,77,108,124,79,130,170,355,	48.0667	7.79675	0.77,5.09,17.53,NA,NA,NA,NA,NA,NA,NA,NA,NA	3
ALKBH2	NR_026931	6	325,199,281,149,102,139,	168.767	7.4674	0.08,0,0.72,29.67,1.65,12.68	4
PSMB5	NM_001130725	6	524,85,307,427,34,74,	1072.17	7.37045	0.05,0.05,9.69,33.2,0.09,1.14	4
GNB2L1	NM_006098	8	115,111,141,111,96,148,172,215,	12131.6	7.33985	17.12,9.23,0.08,0.62,5.77,0,18.54,NA	7
HRAS	NM_176795	8	281,106,125,82,160,179,164,135,	464.6	7.26823	4.32,0.01,0.11,25.31,20.5,0.09,3.86,3.93	4
FBXO6	NM_018438	6	163,289,127,96,136,736,	153.8	7.22354	6.41,6.4,24.12,5.33,0.97,0.11	3
LSM11	NM_173491	4	452,140,84,1885,	69.7667	7.19457	11.48,3.77,12.44,1.09	3
MLST8	NM_022372	9	64,184,52,163,76,153,125,164,659,	632.233	7.04296	10.24,11.52,1.06,5.43,2.12,8.57,22.95,0.35,1.14	7
C12orf24	NM_013300	7	592,41,122,130,184,83,369,	59.7	6.66691	12.47,0.05,16.73,2.95,4.35,3.33,6.79	3
DHDH	NM_014475	7	130,112,164,253,125,151,146,	88.1	6.66051	6.44,1.08,4.23,3.18,12.79,2.48,16.42	7
MGMT	NM_002412	5	107,137,149,140,732,	292.133	6.55308	0.39,2.97,8.05,9.39,11.97	5
GMPPB	NM_013334	10	385,79,183,128,79,159,143,49,81,354,	877.1	6.54392	0.19,15.92,5.95,3.76,2.81,0.99,22.46,10.4,0.04,2.92	7
GNAZ	NM_002073	3	88,1172,1948,	265.333	6.52098	3.7,10.74,5.12	2
PPPDE2	NM_015704	6	259,123,110,70,22,161,	153.567	6.4947	14.97,0.36,2.08,7.17,0.08,14.31	1
LRRIQ4	NM_001080460	5	1020,174,139,197,294,	1.83333	6.49186	4.39,NA,NA,NA,8.59	5
POMP	NM_015932	6	84,98,61,102,94,920,	327.1	6.44945	8.8,4.34,18.04,5.29,0.96,1.26	3
IGBP1	NM_001551	7	73,413,294,196,80,113,491,	669.733	6.44555	1.06,3.57,14.52,13.71,9.32,0.32,2.61	3
C1orf172	NM_152365	4	582,75,1071,57,	236.933	6.39404	17.89,0.32,7.24,0.12	1
MRPS18A	NM_018135	6	602,70,124,108,32,124,	428.7	6.39379	4.64,15.17,0.5,12.99,1.52,3.54	2
GEMIN4	NM_015721	2	3612,129,	918.967	6.39004	0,12.78	2
HSPB1	NM_001540	3	519,64,313,	3744.57	6.38787	1.24,14.92,3.01	2
THOC6	NM_024339	13	335,116,65,104,38,49,72,103,50,63,111,135,179,	295.3	6.37656	8.49,10.47,15.74,5.72,0.13,1.05,27.93,0.44,0.02,0.89,0,1.15,10.85	7
TPPP	NM_007030	4	5435,154,315,118,	215.567	6.37479	1.5,1.25,22.69,0.06	3
EIF3K	NM_013234	8	246,99,121,75,67,78,126,67,	1182.5	6.28885	19.77,8.78,0.3,3.34,12.03,0.74,4.69,0.66	1
CYGB	NM_134268	4	1254,164,232,301,	281.467	6.25349	2.97,1.52,0.53,19.99	4
NDUFA13	NM_015965	5	123,79,72,70,198,	1606.6	6.23992	1.06,9.29,5.6,15.24,0.01	4
ERH	NM_004450	4	518,121,88,74,	601.167	6.23749	0.08,15.89,8.2,0.78	2
ZMAT1	NM_032441	7	2532,100,3489,175,102,111,311,	439.333	6.23365	1.57,2.86,14.27,NA,NA,NA,NA	3
C19orf71	NM_001135580	4	104,239,126,201,	122.933	6.20339	12.63,1.56,9.07,1.55	1
MRRF	NM_199177	7	71,228,156,119,92,160,924,	286.3	6.13671	3.95,0.61,21.77,15.27,0.2,0.35,0.8	3
MAP1S	NM_018174	7	127,102,83,141,2344,236,243,	519.267	6.12463	9.31,10.42,6.58,3.72,0.13,0.05,12.66	7
MPND	NM_001159846	13	74,287,237,133,85,97,73,77,169,71,90,93,170,	339.967	6.0961	3.52,51.56,0.29,2.34,4.96,0.88,0.39,4.25,2.65,0.03,0.02,7.7,0.66	2
TIMM8B	NM_012459	3	651,333,159,	305.233	6.07573	0.03,9.6,8.6	2
MT1L	NR_001447	3	130,66,230,	63.4333	6.06648	2.49,15.63,0.08	2
C10orf116	NM_006829	3	175,63,434,	1449.93	6.06053	13.6,0.28,4.3	1
PRELP	NM_201348	4	174,9,989,4646,	2311.83	6.03371	18.3,5.68,0,0.15	1
U2AF2	NM_007279	13	1104,136,45,104,152,117,139,80,123,87,11,249,783,	2248.97	6.03033	0.16,0.43,0.87,0.73,0.86,28.44,24.41,1.11,4.85,0.03,5.71,10.78,0.01	6
FAM173A	NM_023933	5	279,105,141,51,282,	140.733	6.02415	11.15,0.22,17.95,0.04,0.76	3
C22orf23	NM_032561	7	721,101,132,183,63,112,248,	208.367	6.01487	0.54,7.2,3.77,17.81,0.76,NA,NA	4
POP5	NM_198202	6	368,84,150,143,52,3,	294.633	6.00076	0.45,8.75,1.79,10.07,8.95,NA	4
SERF1A	NM_021967	12	1589,384,109,214,214,109,384,1589,214,109,387,1589,	208	5.99777	NA,NA,NA,NA,1.78,20.7,0.58,0.93,NA,NA,NA,NA	6
DFFB	NM_004402	7	437,127,189,80,171,101,1923,	125.8	5.99771	15.34,5.2,6.55,0.27,0.63,6.32,7.68	1
RARRES2	NM_002889	6	121,127,96,105,194,97,	621.233	5.9972	4.57,0.39,1.93,3.13,1.01,24.95	6
S100A16	NM_080388	3	802,179,87,	307.833	5.99637	1.54,3.31,13.14	3
PNPLA7	NM_152286	35	524,104,85,111,153,149,117,70,117,157,119,183,169,64,150,70,114,124,132,206,78,147,101,141,127,81,129,81,160,141,92,80,88,75,367,	3173.2	5.98674	4.91,1.37,0.15,0.49,6.11,1.25,1.14,0.75,0.22,0.09,0.76,1.17,15.12,0,1.45,0.06,5.74,0.48,5.53,3.04,2.61,4.23,7.22,18.74,22.68,20.44,0.02,15.23,2.25,9.17,11.71,14.17,6.29,16.39,8.57	25
OAZ1	NM_004152	5	224,146,173,86,517,	3104.57	5.94334	2.13,17.97,4.66,4.59,0.37	2
NDUFA4	NM_002489	4	505,58,89,171,	771.867	5.94055	0.09,19.1,1.19,3.38	2
FAM46B	NM_052943	2	1936,436,	206.867	5.9338	0.32,11.54	2
TUBA1A	NM_006009	4	1191,149,223,102,	3722.53	5.89087	0.24,2,2.25,19.06	4
PSMB3	NM_002795	6	81,185,108,178,95,107,	654.733	5.88989	0.05,3.54,3.98,9.71,17.64,0.42	5
SEPW1	NM_003009	6	230,25,54,75,99,397,	1213.6	5.8515	9.17,14.9,0.88,7.28,2.88,0.02	2
KLHL11	NM_018143	2	1775,551,	45.4667	5.82312	1.12,10.53	2
COX7A2	NM_001865	4	202,85,90,93,	462.267	5.75445	0,8.5,7.65,6.87	2
CUEDC2	NM_024040	9	328,61,62,183,131,62,144,84,141,	463.267	5.72498	1.26,1.54,2.85,0.64,0.44,7.65,5.98,17.99,13.17	8
RPL22L1	NM_001099645	4	1649,122,93,98,	204.767	5.64697	1.23,17.92,0.59,2.84	2
MRPL20	NM_017971	4	361,78,111,183,	654.867	5.63902	0.06,11.74,5.48,5.28	2
C4orf27	NM_017867	8	242,173,88,151,99,190,160,113,	76.7333	5.63628	1.29,0.04,16.67,7.84,3.35,1.75,1.65,12.5	3
CCL14	NM_032963	4	233,115,48,158,	181.867	5.63491	0.13,14.47,0.17,7.77	2
FAM133B	NM_152789	12	1611,48,93,51,93,63,33,75,79,98,99,125,	167.133	5.62337	0.91,0.06,0.5,NA,12.08,0.01,NA,1.79,0.01,0.16,NA,35.1	12
OCEL1	NM_024578	6	71,177,206,166,54,417,	235.6	5.61747	7.62,1.87,0.11,13.75,0.76,9.6	4
MORN1	NM_024848	14	323,47,80,134,167,124,111,97,88,91,111,99,72,97,	130.5	5.61587	17.47,0.92,1.76,10.07,1.9,0.96,0.8,0.32,0.01,0.57,3.8,14.75,2.45,22.84	14
RRP1	NM_003683	13	226,83,58,86,62,130,65,194,80,98,20,114,591,	306.267	5.58572	0.33,10.66,3.72,13.11,0.9,6.45,0.63,1.48,8.75,0.12,4.15,4.69,17.61	13
ARVCF	NM_001670	20	848,120,86,54,91,112,199,151,128,72,18,172,118,184,500,527,159,228,54,198,	766.733	5.58397	1.2,12.91,4.46,8.45,3.09,0.63,1.06,2.61,11.43,14.31,0.03,1.62,0.6,2.17,24.95,0.51,0.61,16.24,0.18,4.62	15
ZBED3	NM_032367	3	1189,135,95,	79.5	5.58199	0.6,10.56,NA	2
SELK	NM_021237	5	363,87,84,91,193,	295.3	5.5715	0.43,4.64,18.71,0.01,4.07	3
SLC5A8	NM_145913	15	1186,80,104,206,87,68,113,89,130,141,155,68,52,66,741,	31.6	5.53527	0.5,6.86,1.02,1.5,1.05,0.05,3.75,3.51,2.71,1.5,2.21,3.85,2.78,NA,46.2	15
TESC	NM_017899	8	288,48,108,62,140,81,70,222,	222.933	5.53293	9.35,1.79,0.82,0.22,1.55,22.02,6.84,1.68	6
CGREF1	NM_001166240	12	487,127,1192,101,125,71,66,91,430,70,60,221,	212.967	5.52859	40.64,0.31,8.2,1,0.77,0.32,0.04,0.88,5.42,1.77,0.07,6.92	1
RPL36	NM_033643	5	67,170,95,135,136,	3198.57	5.52387	0.14,8.32,4.19,8.81,6.16	4
GABARAP	NM_007278	4	501,119,79,194,	2719.7	5.51197	0.08,0.27,18.45,3.26	3
C1orf88	NM_181643	6	99,140,99,131,118,1759,	181.167	5.50753	15.38,0.03,3.73,11.58,1.74,0.59	1
ENY2	NM_020189	5	68,77,71,75,278,	162.733	5.49489	17.45,0.86,0.78,0.21,8.18	1
GTF2H4	NM_001517	42	204,140,105,132,97,89,112,69,84,133,131,48,79,293,204,140,105,132,97,89,112,69,84,133,131,48,79,293,204,140,105,132,97,89,112,69,84,133,131,48,79,293,	198	5.49394	NA,NA,NA,NA,NA,NA,NA,NA,NA,NA,NA,NA,NA,NA,NA,NA,NA,NA,NA,NA,NA,NA,NA,NA,NA,NA,NA,NA,21.83,12.35,4.79,1.65,2.99,6.87,0.7,0.76,2.81,5.07,6.17,2.58,2.14,6.21	29
TMEM147	NM_032635	7	174,70,60,137,85,122,203,	673.433	5.49132	5.56,0.03,6.95,15.55,0,0.79,9.56	4
HS1BP3	NM_022460	7	1442,136,161,217,208,166,73,	524.633	5.45868	0,2.18,4.35,8.12,2.78,15.29,5.48	6
THOC7	NM_025075	8	330,70,67,58,87,128,118,150,	231.033	5.43222	0,3.93,26.28,0.12,0.13,0.01,6.84,6.14	3
CAPNS1	NM_001749	12	142,2,221,34,90,58,65,69,79,117,59,541,	4096.2	5.40831	23.09,0.83,24.01,9.75,0.16,0.06,0,0.2,0,3.46,3.34,0	3
BCKDHA	NM_000709	10	147,180,87,109,162,207,2,139,172,567,	783.933	5.38465	3.19,31.61,2.96,0.17,6.4,5.23,0.71,0.19,3.02,0.35	2
TMEM91	NM_001098825	10	130,322,60,239,150,153,147,10,11,197,	136.3	5.37389	7.18,2.17,3.95,12.86,0.12,0.23,17.01,1.47,3.64,5.1	7
KLHDC9	NM_152366	7	41,259,397,160,18,199,286,	138.467	5.35829	1.18,12.84,10.9,0.38,0,9.39,2.81	2
MYL5	NM_002477	7	108,108,76,105,79,49,136,	135.3	5.34241	4.6,13.17,2.99,0.03,1.72,2,12.89	2
TRAPPC2L	NM_016209	5	86,173,88,80,202,	322.1	5.34158	6.12,1.4,10.31,6.68,2.19	3
ITGAE	NM_002208	31	318,111,96,96,57,108,64,78,80,99,133,74,129,164,131,131,225,141,143,145,68,151,154,152,116,165,118,68,92,121,133,	100	5.34087	0.04,0.85,2.94,4.39,18.48,NA,NA,NA,NA,NA,NA,NA,NA,NA,NA,NA,NA,NA,NA,NA,NA,NA,NA,NA,NA,NA,NA,NA,NA,NA,NA	5
WDR52	NM_001164496	36	4819,135,161,202,117,131,111,196,204,501,178,175,197,131,279,163,56,271,146,246,162,111,210,95,100,48,156,165,115,217,103,163,154,153,105,62,	530.3	5.33614	7.99,18.56,22.51,12.68,0.5,6.75,1,4.55,5.62,19.27,15.18,4.21,13.04,6.66,1.5,10.24,0.09,10.71,2.32,2.55,7.81,0.23,6.8,0.45,1.04,0.02,1.7,3.02,0.11,0.29,0,1.49,1.07,1.46,0.48,0.21	3
WFDC2	NM_006103	4	107,144,153,162,	804.933	5.3349	10.65,3.19,5.5,2.01	1
LOC653113	NR_024254	5	1558,172,134,83,195,	73.1	5.32842	2.72,0.04,15.18,2.49,6.21	3
ASNA1	NM_004317	7	175,148,149,151,108,198,351,	645.033	5.3271	20.56,0.34,3.34,2.17,0,9.58,1.29	1
KHK	NM_006488	9	609,117,135,135,73,147,89,158,1087,	85.4333	5.31399	16.06,7.57,1.27,0.19,0.06,2.29,7,0.09,13.29	1
ZNF772	NM_001144068	5	4835,123,127,39,294,	148.8	5.31292	1.77,0.03,0.44,0.06,24.27	5
HINT2	NM_032593	5	186,73,105,141,147,	228.533	5.30129	0.54,3.9,3.01,0.78,18.29	5
FADS2	NM_004265	12	357,111,198,102,126,61,77,98,97,80,126,1716,	2733.27	5.28769	15.92,0.11,0.12,6.42,0.12,5.14,2.3,13.21,5.83,1.58,12.36,0.36	1
COX16	NM_016468	4	1368,63,72,209,	401.9	5.26568	0.28,13.27,2.8,4.72	2
TUBA4A	NM_006000	4	1045,149,223,61,	542	5.26533	0.42,4.88,7.16,8.6	4
POLR2G	NM_002696	8	122,110,160,51,66,72,34,220,	530.667	5.25264	1.55,10.15,2.54,3.09,0,10.94,13.23,0.53	7
PPP1R16A	NM_032902	10	728,71,146,104,125,126,76,130,166,602,	672.7	5.24743	13.71,1.29,0.12,0.68,0.12,0.68,7.48,12.08,16.12,0.19	9
BCL7C	NM_004765	6	196,86,162,109,79,226,	232.4	5.24389	1.35,1.25,12.75,0.93,12.54,2.65	3
SMPDL3B	NM_001009568	9	252,214,98,144,173,181,134,397,677,	167.967	5.22366	2.39,0.08,7.01,19.45,1.02,3.42,0.19,8.23,NA	4
LHX6	NM_014368	10	2202,104,175,96,101,221,122,183,72,84,	55.7333	5.21294	11.13,4.71,4.08,0.16,0.8,6.89,4.37,14.75,NA,0.03	8
RPS24	NM_033022	10	145,66,210,111,2,18,2,22,99,2282,	6434.4	5.21263	6.82,0.07,2.65,4.36,3.24,13.45,0.52,11.7,4.11,NA	6
PGD	NM_002631	13	98,76,180,66,119,70,135,190,131,134,100,123,515,	900.6	5.20224	0.08,2.21,5.55,3.23,2.22,0.1,5.25,0.06,8.12,0.11,26.68,12.26,1.76	11
METRNL	NM_001004431	4	295,386,60,591,	277.067	5.20052	7.65,0.14,10.05,2.96	3
PPP1CA	NM_206873	8	465,135,224,105,231,132,32,178,	1536.43	5.19811	7.16,9.17,4.24,0.06,14.97,5.93,0.05,0.01	5
FBXW4	NM_022039	9	747,142,141,66,95,133,186,96,606,	1303	5.18105	2.63,0.03,3.92,12.29,5.35,0.27,3.77,0.98,17.39	9
NAT9	NM_015654	7	1312,95,60,144,113,86,65,	632.267	5.17867	0.32,4.86,0.5,1,0.17,23.41,5.99	6
MAPK3	NM_001109891	10	604,155,101,110,132,115,117,190,183,270,	718.933	5.17022	0.44,0.11,1.32,1.56,3.85,4.32,3.7,3.74,5.62,27.03	10
TMEM208	NM_014187	6	112,96,60,137,85,304,	233.533	5.13567	0.87,4.71,21.22,0.68,3.33,0.01	3
PPP4C	NM_002720	9	32,161,52,51,102,174,127,190,442,	807.067	5.12493	3.38,11.57,0.11,0.9,20.24,1.17,6.16,2.2,0.39	5
C16orf7	NM_004913	15	822,105,100,209,130,425,86,88,53,63,112,163,93,76,224,	389.967	5.12263	0.09,6.52,0.51,2.58,0.23,4.16,6.3,0.03,1.07,0,0.49,27.77,18.43,7.26,1.41	12
PPP5C	NM_006247	13	181,242,148,122,66,99,106,143,88,41,179,82,565,	679.267	5.121	0.42,1,2.78,0.18,2.28,39.72,9.86,1.76,2.51,0.03,0.31,3.7,2.02	6
POLR2F	NM_021974	5	141,70,131,72,1687,	321.5	5.1147	4.1,1.5,12.15,0.1,7.73	3
GDI1	NM_001493	11	387,108,100,135,199,132,100,172,145,55,949,	2548.37	5.11322	26.84,3.6,14.62,0.4,0.02,6.39,1.67,1.02,0,1.06,0.63	1
ISG20	NM_002201	4	269,252,201,234,	136.433	5.11246	4.32,3.62,4.6,7.9	4
SECISBP2L	NM_014701	17	4157,220,155,221,163,133,170,142,168,81,116,25,230,136,325,179,158,	838.933	5.0555	0.25,2.06,2.26,2.41,0.46,6.06,10.49,4.95,6.5,5.76,1.22,NA,0.46,20.75,6.54,8.72,1.99	14
AUP1	NM_181575	12	189,119,116,120,103,67,74,73,185,151,138,268,	1247.47	5.0455	8.63,0.12,0,2.6,3.05,0.35,1.3,12.56,22.14,0.3,7.35,2.14	9
GCAT	NM_014291	9	216,131,102,147,155,83,172,122,331,	456.167	5.04361	7.99,1.75,23.12,3,0.04,1.15,0.04,8.05,0.25	3
DNAJB1	NM_006145	3	1401,581,251,	1374.67	5.03934	0.07,0.41,14.65	3
ARAF	NM_001654	16	73,155,104,103,155,99,142,28,146,203,177,47,119,132,135,599,	1334.9	5.03844	0,11.06,3.21,6.15,9.97,0.4,21.34,1.19,1.01,9.92,6.25,0.41,0.01,3.21,6.44,0.04	7
ROGDI	NM_024589	11	534,127,50,114,99,96,81,55,83,72,147,	579.8	5.01967	5.14,0.13,3.08,15.73,0.36,2.64,0,0.22,3.8,7.58,16.53	11
CABP4	NM_145200	6	443,31,144,110,148,586,	55.9333	5.00643	3.07,0.27,9.54,4.65,5.61,6.9	3
IRF3	NM_001571	8	262,116,381,193,71,172,173,245,	996.2	4.99504	0.04,0.02,5.12,6.22,22.35,3.94,2.12,0.15	5
TMEM102	NM_178518	3	254,233,1486,	50.3	4.97937	14.25,0.02,0.67	1
AP4M1	NM_004722	15	266,89,107,97,111,81,63,67,54,107,95,45,51,112,523,	312.4	4.95987	4.21,0,3.11,4.75,3.5,0.41,20.46,4.06,1.24,1.25,4.77,2.67,17.17,1.75,5.06	7
SRM	NM_003132	8	294,123,146,84,154,93,121,258,	721.267	4.95896	3.71,6.27,0,18.73,9.04,1.26,0.46,0.18	4
MGAT4B	NM_054013	16	470,113,88,79,194,108,131,115,76,114,47,134,141,186,905,466,	1022.5	4.95339	6.64,3.15,0.98,1.54,1.25,2.1,8.45,0.91,2.76,1,2.15,19.36,18.34,1.43,4.22,NA	12
UBE2J2	NM_194458	9	1576,81,139,103,41,48,128,131,189,	506.467	4.95323	0.29,13.48,2.68,3.37,NA,NA,NA,NA,NA	2
B9D1	NM_015681	7	292,68,63,97,112,69,227,	101.467	4.94478	2.24,4.44,17.96,2.86,0.88,0.56,5.68	3
FGF12	NM_004113	7	2233,199,104,111,1025,143,116,	26.5667	4.93819	4.3,0.97,0.03,0.34,19.67,4.32,NA	5
TOMM22	NM_020243	4	147,119,118,994,	480.133	4.93078	4.25,9.49,5.93,0.06	2
PQBP1	NM_001032381	11	103,67,10,91,143,85,112,113,285,64,216,	679.067	4.9194	2.69,23.31,0.76,0.33,8.02,0.21,1.54,10.81,1.12,5.2,0.14	2
CORO1B	NM_020441	13	455,279,58,146,105,120,182,130,123,203,62,46,40,	2716.4	4.91617	3.79,0.01,1.53,1.9,1.91,44.37,1.36,2.22,1.75,0.06,0.09,0,NA	6
SAP18	NM_005870	4	168,110,123,1899,	1080.27	4.8921	2.58,0.06,16.91,0.01	3
NCRNA00176	NR_027686	5	1704,2066,153,122,1340,	34.8	4.87444	14.05,3.15,0.32,NA,1.98	1
CC2D1A	NM_017721	29	359,136,116,66,135,235,125,73,72,131,73,134,112,173,123,59,117,74,59,52,100,91,138,65,64,127,77,48,506,	643.767	4.87433	14.76,7.75,3.79,0.32,8.78,0.12,0.41,0.63,8.74,9.38,4.01,0.49,31.94,1.19,1.29,0.05,8.51,1.95,0.83,1.72,0.51,1.79,5.32,0.64,1.82,17.11,5.07,0.87,1.56	13
C21orf91	NM_001100421	6	4612,2,63,537,134,84,	97.0333	4.86649	0.95,0.1,0.01,22.29,5.82,0.04	4
MLX	NM_198204	9	107,161,37,90,107,100,100,202,1657,	629.667	4.85771	1.17,7.23,4.38,1.77,11.78,8.31,6.77,0.67,1.65	5
G6PD	NM_001042351	14	700,93,77,236,187,94,126,159,218,109,38,128,230,105,	597.967	4.85703	14.36,7.76,2.02,0.08,0.22,0.82,4.15,3.95,7.88,20.64,0.02,2.08,2.04,1.96	10
PRDX1	NM_002574	8	380,131,123,154,117,25,193,109,	1525.93	4.85103	0.9,5.79,0.34,10.24,6.36,NA,9.27,1.04	4
ZNF391	NM_001076781	3	331,109,1156,	29.2	4.83012	12.41,0.02,2.06	1
MRPS17	NM_015969	3	13,140,432,	106.433	4.80648	1.46,10.91,2.05	2
C3orf63	NM_015224	27	3435,276,165,179,109,160,123,800,122,60,145,404,702,72,73,104,104,106,32,473,125,162,92,73,93,146,432,	530.4	4.80212	4.55,0.31,4.2,4.29,10.58,2.52,9.12,0.07,1.41,0.16,9.08,9.19,27.6,0.79,0,4.52,1.43,0.26,1.16,NA,NA,NA,NA,NA,NA,NA,NA	13
LTB4R2	NM_019839	7	1215,85,100,240,457,621,375,	180.733	4.80024	15.76,1.19,0.02,2.68,7.36,6.48,0.11	1
TRAPPC1	NM_021210	4	386,139,71,210,	630.5	4.79277	0.01,9.7,0.05,9.42	2
CDH12	NM_004061	15	1372,252,118,122,137,254,188,168,120,295,417,146,95,95,565,	9.53333	4.77378	3.63,NA,NA,NA,NA,4.44,NA,NA,NA,7.89,3.13,NA,NA,NA,NA	10
C9orf142	NM_183241	7	145,61,50,191,69,85,211,	235.433	4.77034	3.74,6.43,5.26,11.68,5.66,0.19,0.44	4
KIAA1539	NM_025182	9	1254,176,69,159,106,59,969,144,92,	379.133	4.76743	1.77,1.91,2.1,0.05,0.02,1.31,1.8,26.99,6.96	8
ALDH3B2	NM_000695	11	1238,100,167,387,82,86,121,111,163,195,39,	437.4	4.75545	6.99,0,22.72,3.14,0.38,0.13,0.87,3.26,1.17,8.9,NA	3
EIF4H	NM_031992	7	67,188,65,97,60,138,1931,	4575.93	4.75033	10.56,0.84,14.05,1.41,6.32,0.07,0	3
ERGIC3	NM_015966	14	157,71,88,120,94,166,58,15,32,97,65,137,56,210,	2725.73	4.73616	18.81,6.13,1.33,2.16,0.41,25.27,3.96,0.07,0.3,0,0.68,4.23,0.14,2.81	6
TUT1	NM_022830	9	1200,93,111,110,470,101,316,191,234,	606.033	4.72351	2.97,0.42,0.53,0.15,2.59,19.3,1.43,7.3,7.81	6
TALDO1	NM_006755	8	147,124,108,132,176,198,146,212,	1401.47	4.7232	8.54,1.16,19.93,2.58,1.84,0.12,2.84,0.78	3
XIAP	NM_001167	7	96,909,100,79,43,201,6985,	503.7	4.71774	0.07,28.86,0.05,0.13,0.97,2.75,0.21	2
CTU2	NM_001012762	15	116,75,79,60,61,110,284,136,132,92,104,151,67,59,197,	126.433	4.70345	0.79,3.97,2.61,7.18,1.91,2.27,13.31,0.33,0.05,0.37,2.18,2.61,14.58,1.11,17.31	15
MAPRE1	NM_012325	7	136,124,146,208,122,153,1733,	940.033	4.7023	17.61,13.02,0.39,0.27,0.82,0.02,0.8	1
ZNF500	NM_021646	6	2245,97,65,184,512,149,	343.4	4.68039	0.8,20.52,0.78,0.23,1.69,4.06	2
HUS1	NM_004507	8	1253,120,100,75,108,177,128,182,	138.167	4.67254	0.18,9.33,3.27,3.12,0.32,5.9,7.86,7.4	2
UBA1	NM_153280	27	151,223,117,59,169,135,107,91,133,98,147,177,105,81,156,166,197,65,196,75,190,89,93,192,102,101,335,	1511.5	4.66189	0.58,24.01,6.04,1.31,0.37,1.15,3.2,10.44,15.14,5.52,1.03,0.01,0.02,0.81,0.3,NA,NA,NA,NA,NA,NA,NA,NA,NA,NA,NA,NA	2
MUS81	NM_025128	16	488,130,86,99,69,86,141,93,122,98,117,96,129,104,84,458,	462.633	4.65356	0.82,3.75,1.05,1.71,1.37,3.48,1.54,14.43,3.65,0.8,3.93,0.38,6.18,6.78,1.1,23.48	16
LOC100288778	NR_028269	26	180,287,138,41,27,69,153,152,162,69,92,86,19,175,3,132,136,34,34,34,136,199,162,153,69,472,	1846.57	4.64584	NA,6.42,0.04,1.14,16.01,0.56,5.99,0.09,7.08,18.19,7.97,0.89,1.58,0.01,0.06,1.16,13.97,0.01,2.46,NA,NA,NA,NA,NA,NA,NA	10
TUG1	NR_002323	3	2132,747,4225,	2728.3	4.64324	12.02,1.65,0.27	1
PALM	NM_002579	9	199,52,81,131,151,22,60,132,2046,	600.9	4.63256	1.24,0.15,6.07,12.51,0.19,1.56,3.99,14.26,1.71	8
DPP7	NM_013379	13	244,71,65,157,119,61,167,82,136,164,140,114,97,	1721.63	4.6214	2.82,0.54,0.66,0.35,0.39,0.77,0.5,3.51,7.76,13.61,0.91,16.8,11.47	12
RRAS	NM_006270	6	366,119,109,103,88,198,	791.267	4.6175	2.72,1.23,0.16,0.02,15.46,8.11	5
PRDX2	NM_005809	7	347,131,123,302,154,112,141,	2066.37	4.61434	0.43,0.49,0.39,0.04,8.48,2.28,20.2	7
RSPH1	NM_080860	9	384,150,154,72,136,91,106,114,159,	99.2333	4.61301	13.36,2.75,8.89,0.23,1.77,0.14,0.36,6.37,7.65	1
MCAT	NM_173467	4	1281,218,88,472,	234.133	4.60315	0.05,9.52,1.03,7.81	2
DNAJC3	NM_006260	12	190,111,125,75,153,182,120,106,121,133,149,4115,	1852.63	4.58868	3.85,0.5,4.45,5.57,2.97,4.71,0.89,7.77,7.9,5.63,10.73,0.08	11
MPP3	NM_001932	20	1079,123,109,94,81,165,42,21,65,197,75,86,82,138,81,78,119,62,59,70,	115.333	4.58352	10.38,10.23,5.03,2.11,0.13,13.37,0.89,0.46,1.25,27.83,0.16,0.21,3.83,1.96,2.9,5.39,0,1.5,3.37,0.67	10
TOMM7	NM_019059	3	553,49,126,	1114.57	4.57715	0.05,11.81,1.88	2
TIRAP	NM_148910	8	67,153,15,124,159,579,120,1266,	122.967	4.57588	1.31,8.06,3.64,10.78,0.31,2.38,5.55,NA	4
NUPR1	NM_012385	4	329,150,53,379,	1905.07	4.56844	0,3.43,10.65,4.19	3
CLDN10	NM_182848	7	392,56,281,162,82,108,1857,	29.9333	4.56842	NA,NA,7.37,7.78,6.86,0.64,0.19	4
XRCC1	NM_006297	17	194,76,91,140,55,133,94,117,259,112,110,112,75,159,111,93,171,	385.7	4.55963	0.38,0.99,5.41,0.2,2.25,1.19,3.01,9.01,0.02,22.91,2.05,0.25,8.79,11.39,3.71,5.58,0.37	10
SPATA20	NM_022827	17	85,48,171,65,155,144,202,131,105,75,210,193,169,212,200,81,361,	1922.3	4.55203	2.66,0.16,0,5.41,3.5,0.03,2.09,2.06,0.23,7.87,18.55,0.09,0.71,0.06,14.35,0.36,19.25	17
C1orf151	NM_001032363	4	137,48,110,2294,	591.533	4.55146	7.02,0.26,10.7,0.23	3
RPS6KA4	NM_001006944	18	138,72,219,116,108,81,104,151,165,129,17,116,94,174,195,160,164,933,	480.033	4.55033	1.22,10.4,3.6,0.13,0.9,0,1.9,4.69,19.31,0.04,1.22,5.5,4.73,5.2,3.52,1.12,2.57,15.86	9
SNPH	NM_014723	6	82,107,97,108,150,4450,	306.8	4.54851	0.18,0.32,1.5,21.42,2.66,1.22	4
ACTG2	NM_001615	9	86,162,129,111,85,162,192,182,222,	25035.9	4.54155	11.18,12.68,0.68,2.62,2.3,2.06,5.08,0.75,3.53	2
KPTN	NM_007059	12	402,183,136,76,78,110,74,76,55,85,83,330,	136.467	4.54095	0.09,1.85,3.93,3.41,4.23,0.75,1.16,11.78,0,14.79,11.91,0.59	10
LMF1	NM_022773	11	1073,113,184,154,181,168,66,154,4,312,197,	400.233	4.53712	1.64,0.1,0.3,7.57,0.22,0.01,1.69,22.55,NA,11.24,0.06	8
PARP14	NM_017554	17	246,134,34,243,237,2246,237,222,79,150,63,168,207,600,134,175,2533,	1012.43	4.53344	0.02,1.41,NA,13.01,1.5,17.95,0.75,7.36,4.09,15.6,0.42,6.88,1.53,0.4,0.87,0,0.77	6
CDC73	NM_024529	17	374,106,70,63,53,89,217,99,79,65,58,36,88,162,101,142,4135,	207.6	4.52251	15.34,1.66,8.31,1.17,0.18,0.11,7.3,0.09,0.1,10.96,NA,NA,NA,NA,NA,NA,NA	1
CPLX3	NM_001030005	3	258,88,1666,	2567.73	4.51987	6.77,6.42,0.37	1
SSR1	NM_003144	8	8877,94,79,77,263,88,113,267,	1957.97	4.51256	0.02,1.81,7.35,0.11,3.3,1.15,0.36,22	8
TOMM40	NM_001128917	12	95,90,2,280,68,93,102,106,123,77,103,660,	290.4	4.48899	23.12,0.1,0.02,16.42,6.88,0.08,4.45,0.66,0.39,1.2,0.05,0.48	1
PFDN5	NM_145897	6	189,103,32,75,106,182,	1913.43	4.47575	4.33,4.53,1.83,4.39,11.6,0.18	5
TPRG1L	NM_182752	5	282,92,177,154,1722,	914.7	4.46488	13.24,7.59,0.04,1.31,0.15	1
MRTO4	NM_016183	8	283,59,104,82,68,152,77,1448,	305.467	4.46116	9.77,0.46,0,0.84,3.44,8.22,5.36,7.6	1
GRLF1	NM_004491	6	3681,145,78,132,106,4746,	2291.27	4.4547	2.12,0.23,12.17,7.89,3.35,0.96	3
NDUFA4L2	NM_020142	5	717,61,89,307,14,	70.7667	4.45208	1.65,4.97,1.39,9.8,NA	4
VWA2	NM_198496	12	311,62,75,134,110,195,134,133,56,108,573,1055,	283.6	4.45066	0.48,3.57,0.53,6.49,11.52,1.5,8.29,5.51,0,2.28,8.18,5.05	5
UQCRC2	NM_003366	14	169,84,150,65,57,125,98,58,96,200,81,77,154,260,	1503.2	4.44976	2.81,0.28,7.85,3.11,0.06,4.15,5.47,0.89,0.07,17.75,5.9,9.68,4.06,0.2	10
NDUFA8	NM_014222	4	320,166,164,193,	423.033	4.44063	0.11,0.01,5.67,11.98	4
ARHGEF12	NM_015313	41	39,24,86,57,99,50,58,179,78,120,141,75,93,111,99,43,106,138,33,115,106,213,133,36,155,147,86,126,115,101,78,76,168,88,87,80,234,471,317,70,4870,	1833.07	4.43998	0.16,0.41,2.68,0.56,0.05,1.88,0.42,2.67,7.28,1.28,4.01,13.04,10.38,13.81,12.5,0.1,17.09,12.46,0.13,3.87,0.99,0.01,11.89,0.01,22.7,14.87,1.3,8.75,4.15,1.05,0.04,3.97,0.01,0.55,1.38,2.77,1.4,0.4,0.04,0.59,0.39	25
RSU1	NM_012425	9	2879,133,115,83,119,121,51,112,140,	538.5	4.43589	0.02,6.46,3.9,5.39,4.04,0.75,0.02,2.56,16.79	9
GTF2F1	NM_002096	13	917,118,139,74,120,62,154,185,171,194,73,47,297,	1255.77	4.43479	2.79,2.89,0.29,3.32,0,1.11,1.01,19.43,0.51,3.06,22.73,0.24,0.28	11
SUCLG1	NM_003849	9	245,189,152,84,58,213,117,104,290,	659.4	4.42999	1.28,0.53,12.69,0.52,0.76,3.59,1.2,0.1,19.21	9
CORT	NM_001302	2	409,526,	12.9667	4.42584	4.48,4.37	1
GSTM2	NM_000848	10	130,76,65,82,101,96,111,539,26,790,	1064.13	4.41249	7.35,1.48,7.92,4.87,4.49,7.89,0.83,0.48,NA,NA	3
SUSD2	NM_019601	15	120,211,152,168,175,202,86,269,144,159,249,273,177,103,695,	150.367	4.40185	1.37,0.21,2.19,3.62,2.48,1.22,9.88,15.84,3.7,0.35,3.12,1.13,5.19,0.01,15.73	8
SPPL2B	NM_152988	16	146,120,183,90,140,143,96,117,82,75,63,100,78,161,62,2157,	1166.87	4.39087	0.88,1.94,0.15,3.04,4.16,30.77,2.11,0.32,0,1.04,0.27,13.63,4.05,0.09,7.77,0.02	6
NUP37	NM_024057	9	273,94,51,182,91,95,73,125,221,	130.233	4.37962	4.44,1.1,0.41,15.97,1.58,0.28,15.22,0.03,0.39	4
PTRH2	NM_016077	2	673,125,	206.6	4.37327	0.13,8.62	2
CCNYL1	NM_152523	12	146,250,179,75,35,101,36,52,120,167,163,2583,	194.6	4.37269	0.46,14.47,27.83,0.08,0.18,0.1,NA,0,3.39,0.67,0.24,0.67	3
HPN	NM_182983	15	40,151,578,70,102,42,130,123,41,166,191,96,143,165,323,	2149.8	4.37024	NA,16.22,6.21,9.42,7.79,4.04,1.77,2.05,1.1,2.85,0.36,0.03,3.25,0.68,5.41	2
B3GAT3	NM_012200	5	504,291,361,175,111,	535.733	4.36797	0.14,12.99,1.07,0.63,7.01	2
SEMA6B	NM_032108	16	1942,59,78,147,183,150,132,218,89,120,91,102,63,61,124,155,	150.267	4.35563	25.6,1.1,3.56,1.56,0.24,0.13,5.38,3.13,4.87,1.99,0.57,0.73,2.97,1.67,0.09,16.11	1
TTC38	NM_017931	14	109,78,82,172,174,76,120,60,39,82,166,160,74,1218,	896.2	4.35278	3.52,6.72,0.36,8.09,19.85,10.58,1.12,1.63,0.07,0.32,4.38,1.95,2.34,0.02	5
ASL	NM_000048	19	57,10,180,55,195,84,57,98,78,78,53,63,115,85,60,84,81,107,575,	421.667	4.35259	0.76,0.66,12.44,0.16,1.43,0.04,1.81,2.04,3.99,0.18,0.1,0.35,0.17,20.77,20.96,1.2,2.88,4.15,8.6	15
LRRC26	NM_001013653	2	426,769,	2855.63	4.35222	6.44,2.27	1
AATK	NM_001080395	14	1147,201,148,2623,150,122,85,134,88,119,80,145,134,135,	195.3	4.34675	30.16,8.63,4.13,5.31,0.19,0,2.69,2.05,0.07,2.72,2.76,1.94,0.11,0.1	1
YARS	NM_003680	13	853,142,194,98,136,86,136,93,81,130,176,147,845,	766.633	4.34567	0.04,3.89,17.94,1.17,8.42,0.21,5.13,1.45,3.1,0,4.32,0,10.84	3
C10orf18	NM_017782	21	338,96,92,125,20,100,101,104,73,63,717,243,880,430,3849,126,154,106,182,115,1952,	713.9	4.341	2.04,0.34,0.55,0.02,NA,0.04,0.01,1.08,0.41,0.01,34.51,0.15,17.32,22.56,0.06,0.03,0.21,0.08,6.91,0.46,0.04	11
PDE2A	NR_026572	36	1453,107,39,113,100,75,48,88,123,71,123,78,113,178,73,64,40,112,131,66,42,75,53,154,60,56,110,89,90,62,73,116,16,129,55,314,	239.067	4.33745	17.94,0.04,2.79,0.51,0.26,3.11,0.81,0.19,3.36,0.28,9.66,11.09,1.63,33.47,5.48,2.35,0.43,0.22,10.63,0.88,1.47,0.01,0.13,2.7,1.02,0,0.01,1.92,16.91,0.31,3.39,5.8,NA,NA,NA,NA	14
LOC728407	NR_029388	13	60,129,148,76,61,80,158,93,87,75,84,184,184,	73.9667	4.32623	1.09,2.1,30.13,0.03,0.11,0.18,4.36,2.12,0.19,1.19,1.08,0.22,13.42	3
COLQ	NM_080539	18	1581,103,121,120,140,97,81,36,45,27,63,72,27,45,102,113,361,232,	133.667	4.32152	15.61,34.21,12.77,1.42,0.87,1.27,0,NA,0.27,NA,0.51,0.22,0.19,0.46,0,0.03,0,1.31	2
RAB17	NM_022449	6	807,94,126,152,160,627,	459	4.32132	2.64,0.03,11.87,7.08,4.06,0.25	3
ZNF414	NM_001146175	9	186,174,152,51,344,106,108,313,121,	241.7	4.32117	0.61,24.6,0.94,3.45,0.22,1.97,3.52,2.55,1.03	2
CCDC17	NM_001114938	12	390,111,211,204,98,119,108,119,84,163,223,322,	55.5333	4.31823	12.87,1.48,4.37,18.66,1.23,1.48,4.45,0.53,0.7,0.21,1.94,3.91	4
PRRT1	NM_030651	12	1036,186,539,135,1036,186,539,135,1036,186,539,135,	65.7333	4.31645	NA,NA,NA,NA,NA,NA,NA,NA,3.01,2.47,8.73,3.05	11
DHRS4	NM_021004	8	161,178,102,71,52,135,56,523,	396.133	4.31427	1.88,9.03,0.05,3.46,11.44,7.63,0.93,0.1	5
RPS21	NM_001024	6	72,68,64,72,56,64,	1825	4.31191	3.43,1.55,6.66,8.11,0.49,5.63	4
ZFP36	NM_003407	2	82,1663,	5685.73	4.30569	8.58,0.03	1
STAC3	NM_145064	12	452,138,52,86,50,67,98,73,98,268,67,194,	57.8	4.30102	7.39,8.95,3.61,4.23,0,2,2.31,1.43,0.01,6.34,0.15,15.19	12
EIF2S3	NM_001415	12	90,64,128,122,95,159,135,95,145,170,173,2092,	1845.93	4.28609	3.8,27.37,12.78,1.19,0.4,0.07,0.42,3.21,2.16,0,0.03,0	2
KIF12	NM_138424	16	363,119,101,105,91,87,91,103,105,119,157,92,136,135,76,123,	232.933	4.28466	0.78,0.33,8.46,5.08,17.98,1.44,2.23,4.08,0.33,0.53,1.56,1.43,14.7,0.06,0.71,8.85	5
NAB2	NM_005967	7	461,874,134,52,133,192,865,	478.067	4.28376	18.12,1.11,2.32,3.21,1.09,1.79,2.34	1
PPP1R1B	NM_032192	9	548,207,61,23,76,204,120,809,0,	2336.77	4.28117	25.01,3.92,0.23,0.1,2.92,0.14,0.15,1.78,NA	1
ATP5O	NM_001697	7	187,87,113,130,111,51,127,	728.367	4.27594	0.01,4.41,0.11,4.05,0.35,8.9,12.1	7
THG1L	NM_017872	6	317,177,170,89,108,444,	140.433	4.27213	3.85,2.8,5.76,4.5,8.33,0.4	5
RSPRY1	NM_133368	15	123,505,53,113,127,59,67,132,116,144,112,103,153,105,157,	301.833	4.27079	10.1,2.1,0,0.29,0.01,0.24,3.97,6.01,0.05,0.07,1.33,7.98,28.33,3.49,0.09	13
HNRNPH3	NM_021644	11	206,135,139,140,44,87,116,136,96,93,1219,	1471.83	4.26852	0.31,0.19,4.59,2.17,0.09,1.17,0,29.79,3.48,2.53,2.64	8
EXD3	NM_017820	22	368,39,94,132,54,168,173,163,110,211,136,167,39,74,101,140,54,168,174,65,102,149,	454.733	4.26844	0.29,1.99,0.72,0.16,0.53,3.74,0.2,12.29,0.02,4.35,10.61,9.64,0.77,0.47,0.81,16.87,0.49,2.17,17.66,4.07,6.05,0	19
LGALS1	NM_002305	4	106,80,172,200,	2322.93	4.26829	8.02,8.82,0.14,0.09	2
PRMT1	NM_198319	13	78,54,3,115,102,156,64,143,88,116,151,122,286,	1417.47	4.25983	4.73,0.04,0.38,0.43,2.55,0.23,10.62,0.79,10.58,19.81,0.42,4,0.8	10
PNN	NM_002687	9	210,72,69,73,95,76,156,139,2716,	2095.6	4.2503	8.66,0.9,0.12,1.38,0.47,20.59,0.45,5.69,0	6
DHPS	NM_001930	11	214,62,26,36,104,106,87,97,122,165,304,	745.333	4.24251	0.78,0.91,0.99,2.68,14.5,5.7,6.1,14.39,0.17,0.43,0.02	5
ZNF791	NM_153358	4	165,127,61,2142,	156.933	4.24231	14.05,2.61,0.01,0.3	1
C11orf10	NM_014206	4	106,137,110,58,	751.533	4.23834	2.68,5.71,8.17,0.4	3
U2AF1L4	NM_001040425	7	277,96,57,76,99,88,88,	170.133	4.23525	12.26,0.5,3.58,9.9,1.4,0.47,1.54	1
FLT4	NM_182925	31	1885,532,86,121,149,106,100,112,123,95,151,89,114,105,136,107,132,147,363,109,127,163,155,118,169,140,163,113,245,97,137,	191.067	4.23377	24.58,2.54,1.36,0.01,0.84,0.03,0.02,3.83,4.15,1.93,2.39,1.41,9.81,6.67,0.23,2.28,17.5,2.33,1.81,0.89,6.66,4.23,1.45,0,0.61,8.07,2.75,6.38,16.06,0.33,0.08	1
RTN4IP1	NM_032730	9	1076,93,184,137,49,125,69,152,751,	55.5333	4.22691	28.99,1.73,1.27,2.13,0.57,0.31,0.41,1.09,1.55	1
PLOD3	NM_001084	19	460,126,147,105,69,114,142,126,105,122,126,102,98,64,113,164,137,92,565,	667.3	4.22235	0.02,0.55,1.69,4.28,0.04,7.05,2.29,1.24,7.08,0.09,24.09,6.71,0,19.87,0.6,1.15,0.11,1.33,2.05	11
WDR74	NM_018093	12	220,57,146,56,101,102,147,76,122,107,153,79,	295.333	4.21804	10.43,11.59,0.64,1.93,0.62,0.27,1.43,0.22,1.15,13.35,8.08,0.91	10
CCL5	NM_002985	3	973,112,144,	211.8	4.21561	2.67,0.03,9.95	3
ZNF707	NM_173831	7	91,74,98,67,127,114,1715,	177.233	4.21392	3.96,NA,3.04,3.3,10.33,3.88,0.78	5
CCL3	NM_002983	3	506,115,175,	39.9	4.20588	0.18,8.07,4.37	2
SMOX	NM_175842	10	175,234,227,174,235,157,366,161,90,453,	410.567	4.1948	0.29,1.39,21.59,10.87,0.19,3.56,0.39,3.47,0.14,0.07	3
HGD	NM_000187	28	385,72,89,106,60,92,35,80,100,125,105,127,182,362,362,182,127,105,125,100,80,35,92,60,106,89,72,385,	720	4.1937	NA,NA,NA,NA,NA,NA,NA,NA,NA,NA,NA,NA,NA,NA,4.1,10.44,2.66,0,12.25,0.79,5.43,0.01,11.06,2.78,7.23,1.91,0.03,0	19
TMEM50A	NM_014313	7	137,106,113,68,93,61,1702,	1106.27	4.19316	9.31,1.38,2.95,3.71,3.27,8.68,0.05	1
AKT1	NM_005163	16	1071,103,88,215,129,126,69,66,132,148,112,129,125,84,390,260,	3438.63	4.19227	4.61,8.33,0.19,0.02,9.34,4.46,0.15,1.5,0.13,4.14,0.65,3.35,6.98,0.2,18.85,NA	15
ARL16	NM_001040025	5	686,116,114,59,232,	267.6	4.18468	0.17,2.6,0.03,10.14,7.98	4
XKR9	NM_001011720	5	174,82,550,221,2147,	7.43333	4.18445	7.3,0.11,1.1,12.24,0.17	4
DRG1	NM_004147	9	173,124,176,70,170,131,168,123,315,	364.267	4.18107	11.25,5.37,0.4,1.07,1.11,0.6,3.67,14.15,0.01	8
TREM2	NM_018965	5	273,194,91,351,142,	44.5	4.17792	0.85,6.92,8.76,0.52,3.84	3
FAM108A1	NM_001130111	6	450,180,195,153,570,168,	597.833	4.17249	3.33,7.92,2.75,0.19,0.41,10.44	6
PFAS	NM_012393	28	62,221,136,106,190,106,141,125,129,132,129,74,157,62,162,126,132,231,181,84,156,120,146,208,92,115,324,1537,	470	4.16184	0.12,1.62,0.02,2.13,7.64,16.13,0.48,1.18,0.03,1.08,3.39,0.34,0.23,5.56,0.56,0.16,0,0.06,24.74,0.91,0.21,0.01,12.69,1.71,1,6.14,16.34,12.07	19
ZNF671	NM_024833	4	1947,123,127,237,	162.533	4.16108	0.04,2.55,2.42,11.64	4
PNKP	NM_007254	17	162,62,88,110,62,97,93,71,49,72,108,58,80,300,47,164,93,	594.267	4.15451	0,0.23,0.81,12.26,4.14,0.68,0.15,0.17,2.34,14.2,0,8.2,3.26,12.56,5.17,0.47,5.98	10
MT2A	NM_005953	3	118,66,234,	1055.2	4.1503	5.75,6.23,0.47	2
KLK3	NM_001648	10	87,160,307,128,18,121,17,137,441,793,	214277	4.14987	0.65,0.03,28.1,0.22,1.41,0.05,0.23,0.01,10.65,0.15	3
WBSCR22	NM_017528	12	106,38,96,83,97,97,51,86,46,59,90,381,	471	4.14922	0.46,0.85,1.22,0.55,5.68,17.5,0.06,0.5,8.52,4.24,10.14,0.06	6
MRPS23	NM_016070	5	455,127,78,171,72,	422.133	4.14809	0.07,0.38,15.06,2.89,2.34	3
PPM1G	NM_177983	13	612,103,130,235,141,416,133,86,70,208,51,19,46,	1149.83	4.14522	1.62,4.33,7.58,1.5,12.31,0.32,6.34,2.9,0.4,NA,NA,NA,NA	5
TPR	NM_003292	51	2373,96,119,157,96,107,95,69,185,91,132,201,84,149,273,209,62,206,199,144,211,131,132,138,148,185,204,117,153,167,166,141,135,163,149,134,164,227,108,198,92,141,88,81,93,165,104,97,74,105,448,	1339.2	4.14351	2.45,6.21,0.08,1.04,0.93,0,0.66,1.42,0.52,0.4,8.81,0.11,0.09,0.01,0.04,0.37,0.04,0.01,2.04,0.01,0.16,0.46,0.03,4.38,5.84,1.98,1.7,5.03,3.15,12.7,12.61,10.47,11.6,13.81,7.72,5.95,13.05,14.75,14.33,16.44,2.66,6.33,0.02,1.48,3.14,7.75,1.15,0.28,0.01,5.69,1.41	40
CNIH4	NM_014184	5	101,69,113,141,199,	149.8	4.14331	18.59,0.11,0.12,1.64,0.26	1
CTSD	NM_001909	9	916,99,145,123,233,119,124,160,201,	7532.87	4.13783	0.61,1.96,1.21,10.81,2.46,0.01,1.72,0.87,17.59	9
VSIG10L	NM_001163922	10	1098,155,114,297,279,255,285,294,855,40,	197.767	4.13721	6.15,0.04,7.81,2.9,1.94,5.14,5.31,9.65,0.47,1.96	8
XKRX	NM_212559	3	1642,269,940,	10.2667	4.13074	4.53,1.39,6.47	3
ZNF295	NM_001098403	5	5059,601,1616,65,136,	233.733	4.12928	0.48,13.66,3.07,0.31,3.12	2
NME1	NM_198175	6	104,220,130,102,113,362,	545.6	4.12866	6.73,0.4,0.31,4.89,11.06,1.39	5
ADK	NM_006721	12	137,201,75,54,79,173,109,171,36,115,87,982,	174.967	4.12619	8.42,12.16,2.03,0.85,1.48,4.42,6.47,3.57,0.64,3.15,3.57,2.76	2
FDFT1	NM_004462	8	251,98,184,129,192,177,153,922,	1581.1	4.11907	14.12,0.22,1.79,5.15,3.43,0.83,5.5,1.92	1
ZNF485	NM_145312	5	140,78,127,96,1613,	52.8	4.11561	7.12,5.22,3.81,0.25,4.18	1
BRMS1	NM_015399	11	475,81,40,65,93,97,80,128,91,146,140,	389.833	4.11326	5.22,3.08,1.53,8.6,0.36,2.01,6.75,16.38,1.09,0.01,0.22	8
SLC2A11	NM_030807	14	120,111,176,99,161,125,130,149,188,111,102,76,128,890,	228.4	4.11325	0.52,1.43,7.99,0.53,0.91,0.26,0.05,1.06,1.84,8.16,13.22,8.5,1.65,11.46	11
DMPK	NM_001081560	18	923,86,3,47,98,158,112,86,14,249,207,94,149,96,84,92,733,365,	1345.13	4.11145	0.02,1.33,NA,11.34,0.85,1.15,1.71,1.65,0.24,1.14,0.17,1.64,0,11.9,15.6,0.8,19.47,0.87	17
IREB2	NM_004136	22	181,87,166,138,219,70,184,140,172,101,117,160,136,85,157,125,105,143,148,123,186,3424,	554.4	4.10504	4.86,0,6.34,3.78,5.79,4.7,3.56,1.34,12.21,8.67,5.3,2.02,3,0.49,8.29,0.41,4.43,1.65,7.19,2.68,2.32,1.27	9
NAGK	NM_017567	10	435,85,99,142,111,113,88,98,79,324,	647.4	4.10405	2.69,7.62,0.19,0,5.45,4.77,16.89,3.31,0.09,0.05	7
WASH3P	NR_003659	11	829,154,99,147,133,136,202,159,153,69,473,	1840.7	4.09635	2.64,7.06,3.79,5.19,0.14,6.87,4.8,13.35,0.18,0.03,1.01	8
NUTF2	NM_005796	5	70,128,72,99,517,	509.833	4.09627	0.08,3.08,1.61,14.39,1.32	4
PPM1B	NM_177969	9	414,860,118,104,112,58,419,1060,2288,	617.633	4.09072	6.12,0,0.05,0.43,0,15.28,10.75,0.09,NA	6
TSSC1	NM_003310	9	538,168,168,137,100,157,133,84,235,	248.733	4.08916	3.56,0,0.61,5.87,11.06,0.77,4.17,0.04,10.73	5
CPNE2	NM_152727	16	193,215,180,75,72,84,90,99,87,60,134,55,52,134,237,414,	412.367	4.08486	1.04,1.93,0.75,0.09,1.07,15.59,3.33,1.15,8.3,9.29,15.65,1.2,0.03,0.15,5.77,0	11
WISP1	NM_080838	6	145,280,261,194,400,1517,	23.2	4.08349	0.22,0.01,12.16,0.08,7.95,NA	3
PCGF2	NM_007144	11	1704,81,96,55,109,51,56,97,152,93,110,	1025.87	4.08028	0.56,1.1,5.7,5.89,9.19,4.33,8.9,3.47,1.73,0.38,3.63	5
CHD3	NM_001005271	41	279,250,113,171,125,284,131,151,194,234,204,212,132,100,192,201,138,122,174,142,132,118,125,232,167,178,66,86,134,145,163,122,136,102,126,109,133,196,164,127,1294,	4382.3	4.07756	25.2,3.49,0,0.41,0.18,0.14,5.87,0.62,5.55,12.41,0.65,0.84,3.58,10.1,2.13,1.92,0.11,19.25,1.47,5.03,3.87,1.2,3.09,0.16,5.41,0.47,2.02,2.75,0.34,NA,NA,NA,NA,NA,NA,NA,NA,NA,NA,NA,NA	1
COPZ1	NM_016057	9	55,69,82,92,56,78,52,39,1374,	1609.27	4.07608	1.54,1.55,0.65,21.23,11,0.64,0,0.01,0.06	4
PRKCD	NM_006254	19	222,112,134,200,61,163,32,86,130,101,97,101,174,92,63,139,189,129,610,	1485.07	4.0744	6.7,0,8.39,16.33,5.51,0.29,0,1.1,0.02,8.1,1.08,0.36,2.38,1.05,2.62,0.18,2.32,20.88,0.09	18
AHSA1	NM_012111	9	240,191,83,118,89,129,102,52,388,	1013.87	4.07134	8.1,0.02,0.66,4.53,5.54,2.44,13.49,0.31,1.55	7
RABAC1	NM_006423	5	253,102,98,213,140,	947.233	4.05966	0.08,4.43,6.01,0.07,9.7	5
C13orf15	NM_014059	5	351,186,108,63,400,	198.2	4.05934	11.81,3.71,1.23,1.24,2.31	1
PSMA5	NM_002790	9	241,87,103,59,108,68,127,67,114,	534	4.05804	2.22,0.18,4.9,5.74,3.79,3.44,0.5,1.22,14.54	9
C11orf67	NM_024684	4	80,150,96,178,	174.933	4.05235	7.47,7.54,1.2,0	2
BTAF1	NM_003972	38	112,124,115,147,164,137,130,69,90,96,177,141,125,121,105,150,143,175,204,427,191,154,110,202,149,153,122,168,78,130,142,131,126,153,212,160,171,1534,	741.5	4.04494	0.3,2.14,7.88,7.6,10.32,12.25,10.29,0.13,7.3,2.52,2.74,9.32,16.43,9.94,1.68,0.02,0.79,18.95,4.82,3.55,7.79,2.62,2.31,0.03,0.01,0.5,0.16,0.01,1.12,1.21,0.58,0.1,0.07,0.79,2.47,2.08,0.08,2.83	18
C6orf108	NM_006443	5	253,149,111,69,213,	393.467	4.03845	4.01,6,0.27,0.61,9.31	5
EPHX2	NM_001979	19	182,85,160,191,123,75,96,79,35,27,86,112,72,34,103,70,81,59,526,	1302.77	4.03782	22.94,0.45,1.07,1.57,4.12,0.73,0.01,9.69,0.38,1.08,0.13,9.96,1.28,3.58,11.51,3.69,2.45,0.24,1.85	1
PRR12	NM_020719	14	86,113,162,3317,667,428,117,134,473,126,98,147,96,979,	1101.4	4.03401	2.34,4.54,1.26,1.65,0.73,5.36,8.05,16.91,0.78,1.6,0,2.94,5.69,4.64	8
RBM5	NM_005778	25	95,70,166,156,70,74,84,61,66,161,98,88,78,73,86,85,92,162,150,72,180,75,98,130,629,	2700.67	4.03012	0.25,0.24,0.39,4.25,4.1,17.16,13.21,11.83,1.66,4.07,6.68,5.51,1.99,1.71,3.73,0.04,2.69,0.12,8.37,0.43,0.58,0.63,4.46,6.53,0.11	6
ATXN10	NM_013236	12	373,192,83,97,159,81,166,109,170,64,188,1281,	1213.9	4.02899	14.16,1.37,4.33,2.73,15.33,2.76,1.77,0.43,2.08,0.91,2.03,0.43	5
TRAP1	NM_016292	18	194,73,146,86,139,186,148,70,121,156,74,110,161,72,141,83,159,177,	1173.87	4.02286	0.02,2.85,10.18,1.76,0.38,5.31,12.12,1.6,0.83,1.46,0,9.54,11.07,0.8,1.83,2.26,1.81,8.58	7
ZGPAT	NM_001083113	11	118,10,80,69,612,134,153,59,120,406,362,	464.1	4.0221	1.37,NA,0,0.04,1.02,0.59,26.57,0.1,2.71,5.76,2.06	7
IK	NM_006083	20	126,67,93,60,168,115,71,47,164,109,40,226,19,79,81,58,89,109,35,179,	700.167	4.02096	0.32,3.95,13.53,4.2,5.75,0.52,10.2,7.58,0.15,1.41,5.27,4.05,0.26,0.29,1.39,0.04,10.27,7.19,0.16,3.89	3
LOC400927	NR_002821	5	77,162,54,54,147,	19.1667	4.01643	0,7.59,0,0.03,12.45	5
TRPT1	NM_001033678	12	168,111,2,57,175,5,170,82,84,0,12,192,	461.1	4.01322	12.33,6.01,0.34,1.34,3.46,2.24,2.37,0.54,0.03,NA,5.73,9.75	1
SCPEP1	NM_021626	13	129,149,90,156,75,73,38,129,94,114,138,164,596,	965.133	4.00627	15.54,0.47,10.13,0.22,1.26,9.87,2.07,4.17,0.07,1.42,2.88,2.28,1.68	1
MAOB	NM_000898	15	1009,63,112,98,58,54,97,160,150,142,92,105,138,95,222,	1103.77	4.00552	0.05,0,0.01,7.24,16.22,0.47,0.07,3.24,0.2,0.06,0.85,1.89,1.07,7.72,21.01	15
NT5DC2	NM_001134231	15	363,65,141,87,82,102,103,61,129,94,56,75,185,272,545,	805.033	4.00508	1.61,0.06,0.01,3.21,6.21,1.68,0.1,0.47,0.14,17.21,12.69,11.41,0.83,0.45,NA	10
JAG2	NM_002226	26	1432,157,132,243,116,114,86,28,117,114,114,114,153,151,174,47,114,114,114,120,131,61,252,58,351,470,	748.3	3.99325	13.1,0.37,0.04,0.59,0.13,1.31,8.52,0.07,0.01,13.07,7.57,0.24,0.09,0.98,0.19,1.66,2.3,1.19,0.23,5.89,0.82,3.53,1.89,8.21,28.65,3.19	25
HSD17B14	NM_016246	9	332,97,68,105,92,67,83,39,354,	163.4	3.99227	0.16,7.12,1.16,2.58,1.15,1.85,2.46,4.62,14.83	9
LDHD	NM_194436	12	662,112,91,128,129,200,68,160,142,142,113,119,	213.067	3.98852	10.51,4.43,0.07,6.84,0,15.66,0.16,0,1.45,5.97,2.62,0.16	6
TPM1	NM_000366	16	305,126,126,271,134,118,71,76,76,63,70,79,47,198,763,825,	4507.83	3.98116	4.72,2.24,0.51,4.22,0,0.89,0.09,11.72,0.06,0.27,0.56,3.61,14.48,12.35,NA,NA	13
GSTM4	NM_147148	9	350,76,65,82,101,96,111,544,491,	355.833	3.98045	3.91,1.25,12.61,3.09,1.21,0.02,0.49,0.21,13.03	9
AGER	NM_001136	39	271,127,27,142,28,131,183,88,65,154,41,107,76,271,127,27,142,28,131,183,88,65,154,41,107,76,271,127,27,142,28,131,183,88,65,154,41,107,76,	133.1	3.97752	NA,NA,NA,NA,NA,NA,NA,NA,NA,NA,NA,NA,NA,NA,NA,NA,NA,NA,NA,NA,NA,NA,NA,NA,NA,NA,21.82,0.11,0.96,0.02,0.75,2.73,9.76,5.14,0.12,0.02,5.03,0.29,4.97	27
EMID2	NM_133457	13	350,123,98,62,157,99,153,84,53,36,51,85,1654,	144.067	3.97598	10.28,2.35,7.92,4.36,4.17,5.74,0,1.08,0.34,0.68,0.41,1.59,12.79	13
RGS11	NM_183337	18	1073,83,139,88,116,114,62,30,69,82,77,59,52,107,51,97,10,66,	458.933	3.97054	2.13,0.59,5.17,2.85,13.38,2,0.61,2.4,4.76,4.24,7.24,0.82,0,8.03,5.16,11.41,0.24,0.44	5
AP2S1	NM_021575	5	383,60,114,150,183,	804.133	3.9664	1.44,4.4,9.62,0.49,3.89	3
SNRPD1	NM_006938	4	145,77,192,1186,	153.833	3.96096	10.77,0.05,4.93,0.1	1
BTN2A3	NR_027795	7	234,109,827,282,237,143,651,	34.8667	3.9492	5.36,2.15,3.57,0,2.17,0.25,14.13	7
BCAM	NM_001013257	16	126,122,229,71,97,183,137,157,116,142,137,145,145,626,118,506,	8091.73	3.94288	0.9,0.79,1.05,0.78,2.56,0,2.98,0,0.37,1.02,0.19,1.62,0.31,42.63,NA,NA	14
RHBDD3	NM_012265	7	383,288,163,384,190,152,178,	339.467	3.94155	2.05,0.48,0.96,3.89,5.77,9.44,5.01	6
ZNF135	NM_001164527	10	72,62,127,96,394,35,358,468,838,1333,	26.8	3.93959	2.04,2.93,4.88,2.37,7.48,NA,NA,NA,NA,NA	5
YY1	NM_003403	5	1159,163,61,159,1050,	596.567	3.93736	3.8,7.26,6.06,1.96,0.6	2
SLC27A5	NM_012254	10	357,131,98,199,91,195,125,159,210,798,	101.1	3.93506	12.15,0.6,10.4,8.52,0.54,0.78,0.16,3.94,2.25,0	1
LRP12	NM_013437	7	2301,133,1105,203,136,57,174,	188.7	3.93271	0.29,1.88,0.91,7.05,0.47,1.3,15.62	7
ACTA1	NM_001100	7	397,182,192,162,325,141,93,	704.133	3.93231	0.57,0.92,16.67,4.13,0,2.88,2.36	3
C16orf13	NM_001040165	6	216,79,68,60,163,254,	455.167	3.93188	0.68,6.67,8.37,0.3,0.4,7.17	3
ATP6V0B	NM_004047	8	178,49,84,78,70,52,191,320,	1182.67	3.93173	2.21,0.02,3.5,14.27,1.57,1.68,3.94,4.27	4
TRPM4	NM_017636	25	96,68,175,181,164,184,62,192,100,113,345,135,130,146,113,78,435,133,175,178,197,133,73,106,343,	3671.93	3.93117	6.76,4.46,10.32,2.69,13.24,1.98,2.31,1.99,0.59,0.25,1.27,1.8,5.47,7.3,2.99,0.35,6.82,4.16,0.4,4.64,4.4,6.85,0.34,1.54,5.36	5
PRKCSH	NM_002743	20	259,156,117,96,58,118,130,85,79,87,159,20,29,67,70,90,75,100,163,322,	3438.7	3.92681	6.02,0.37,2.11,19.54,7.01,1.57,5.11,0.62,0.04,5.53,0.94,4.67,10.35,1.49,0,1.16,1.59,0.84,8.91,0.65	4
TTLL11	NM_001139442	10	954,107,252,116,96,283,576,134,97,920,	89.6667	3.92463	0.55,0.72,0.55,5.45,1.04,13.84,4.49,0,1.86,10.75	6
PAOX	NM_152911	7	261,487,200,253,113,158,383,	281.767	3.92351	7.45,0.35,2.93,0.12,3.48,11.42,1.71	6
TRIM29	NM_012101	9	1191,77,99,93,102,199,234,96,928,	1535.8	3.89821	2.21,2,9.53,4.28,0.03,0.85,2.32,0.09,13.77	9
UBE2J1	NM_016021	8	3333,120,130,106,85,132,74,362,	1479.87	3.88926	0.22,2.05,12.03,6.43,0.08,1.73,2.77,5.81	3
C19orf10	NM_019107	6	540,73,82,62,51,243,	1313.6	3.88875	0.18,9.45,3.31,0,0.49,9.9	6
WWOX	NM_130791	11	232,312,65,58,179,107,94,89,186,265,1060,	54.1	3.88428	4.54,0.07,2.82,5.6,9.03,1.25,NA,NA,NA,NA,NA	5
PFDN6	NM_014260	15	28,151,71,125,219,28,151,71,125,219,28,151,71,125,219,	204.1	3.8841	NA,NA,NA,NA,NA,NA,NA,NA,NA,NA,NA,0.18,9.6,0.08,5.68	13
GPAA1	NM_003801	12	184,180,112,148,102,197,197,154,96,191,171,335,	1564.57	3.8767	24.44,1.54,0.49,0.31,2.59,1.58,2.82,3.21,6.69,2.83,0.01,0	1
CLTC	NM_004859	32	485,208,269,162,114,174,198,201,153,123,138,165,181,164,126,143,235,123,146,184,193,158,165,108,168,150,132,111,171,222,76,3229,	4673.43	3.87326	0.34,4.14,11.59,1.53,8.6,12.08,7.12,4.98,9.82,5.11,8.31,7.83,6.46,6.57,0.88,1.83,7.77,2.06,3.03,0.58,4.81,0.68,0.33,1.91,0.2,0.45,0.08,0.01,0.19,0.01,2.22,2.41	6
GLS2	NM_013267	18	692,64,77,62,93,132,177,51,67,59,33,59,164,80,130,122,100,461,	142.667	3.87146	12.84,3.43,3.25,3.35,0.16,1.2,18.17,0.01,4.21,1.06,0.42,0.48,0.01,6,0.25,0.75,0.53,13.57	7
SAR1B	NM_001033503	8	638,132,104,66,120,76,119,110,	392.367	3.85972	0.59,0.42,2.27,0.88,0.41,5.97,3.12,17.21	8
NDUFS8	NM_002496	7	107,58,51,90,173,129,186,	832.3	3.85859	3.22,4.41,9.13,0.99,0.02,7.87,1.38	3
KIAA1033	NM_015275	33	148,140,54,66,46,68,83,43,104,121,124,128,161,127,126,108,147,80,106,117,169,155,75,105,135,109,67,87,148,97,197,100,2265,	350	3.85726	8.45,0.36,0.28,0.05,0.1,3.89,0.08,0.11,2.29,2.96,13.98,10.63,6.82,1.76,0.05,0,14.84,10.46,0.11,3.48,7.14,0.34,0.58,3.94,8.93,0.03,0.18,7.59,1.93,13.64,0.33,0,1.95	17
AKAP11	NM_016248	13	76,50,100,117,48,135,265,4501,156,84,47,161,4179,	454.467	3.85535	0.5,NA,0.02,1.59,0.62,0.32,1.95,26.71,1.38,10,1.34,0.03,1.81	8
C7orf36	NM_020192	3	138,122,596,	91.3	3.85374	6.32,5.07,0.16	1
PHB2	NM_007273	10	361,81,78,104,130,185,80,85,312,24,	1953.87	3.84801	2.78,0.87,0.43,10.07,0.03,1.39,0.65,0.32,18.09,NA	9
TMEM205	NM_198536	6	345,164,109,377,118,179,	1263.23	3.84665	1.89,0.12,0.87,10.94,8.76,0.5	4
MST1	NM_020998	18	242,140,107,147,78,121,36,137,103,131,169,119,121,137,115,113,148,166,	270.667	3.84393	4.4,0.31,0.4,3.2,1.11,0.09,0.37,0.56,4.92,3.64,26.91,2.56,0.09,13.63,0.28,1.04,1.59,4.08	11
VARS	NM_006295	68	129,101,85,125,139,135,420,390,143,326,112,207,156,128,79,69,105,126,71,106,91,159,104,125,91,95,109,120,82,165,128,101,85,125,139,135,420,390,143,326,112,207,156,128,79,69,105,126,71,106,91,159,104,125,91,95,109,120,82,165,128,101,85,125,139,135,420,390,	980	3.84251	NA,NA,NA,NA,NA,NA,NA,NA,NA,NA,NA,NA,NA,NA,NA,NA,NA,NA,NA,NA,NA,NA,NA,NA,NA,NA,NA,NA,NA,NA,NA,NA,NA,NA,NA,NA,NA,NA,1.88,0.74,3.92,6.37,0.84,1.62,3.69,2.31,0.68,5.8,0.56,0.08,2.3,15.47,2.6,0.51,0,0.28,0.47,10.34,11.13,0.31,1.28,1.33,17.62,9.9,2.01,1.68,7.6,1.94	63
TPM2	NM_213674	14	171,316,70,63,76,76,71,118,20,113,44,81,353,0,	8348.63	3.83519	0.07,5.32,12.34,7.88,7.63,3.53,0.39,0.92,2.69,1.25,2,0.05,5.77,NA	3
EIF2B5	NM_003907	16	559,125,186,178,81,78,313,146,142,102,108,91,124,126,111,428,	1119.3	3.83198	0.49,4.7,0.43,0.25,1.08,18.61,0.88,4.89,0.47,2.13,0.69,5.37,0.61,11.21,8.1,1.39	6
AP1M2	NM_005498	12	417,76,126,159,72,143,127,148,131,68,157,126,	883.467	3.82519	0,4.73,7.63,1.84,6.52,5.39,0.02,0.34,1.2,0.53,13.03,4.66	11
NFIB	NM_005596	9	6479,185,135,119,121,69,54,532,465,	1887.43	3.82161	0.04,0.2,0.64,11.4,2.95,0.79,5.36,9.48,3.54	4
THRA	NM_199334	12	96,186,350,68,101,148,206,147,259,128,703,848,	560.133	3.82147	NA,3.91,12.76,2.86,0.01,0.04,0.85,3.38,0.02,8.83,5.54,NA	3
TTF1	NM_007344	11	619,86,66,90,235,131,79,186,224,1374,45,	153.567	3.82092	0.02,2.86,0.06,0,23.5,0.01,0.06,7.35,0.01,8.07,0.09	5
EIF3D	NM_003753	15	151,284,143,130,86,131,148,133,113,73,86,137,46,133,155,	2760.87	3.82086	2.77,0.01,0.25,4.73,0,1.84,0.94,0.06,5.11,11.86,2.67,0.31,2.82,5.5,18.44	15
ENO1	NM_001428	12	426,59,109,202,198,223,134,70,59,96,94,142,	4841.1	3.82074	0.96,2.78,1.56,0.03,0.06,0.01,0.13,2.81,15.94,5.31,2.51,13.75	9
ANKRD50	NM_020337	4	3204,3551,230,778,	483.6	3.81722	0.38,0.12,2.54,12.23	4
PTP4A3	NM_007079	5	439,93,131,75,594,	958.2	3.80737	1.59,15.94,0.66,0.01,0.83	2
NOS1AP	NM_014697	12	492,72,93,14,59,109,142,167,177,2420,166,2972,	80.0333	3.8066	9.15,5.79,2.18,NA,0.16,0.07,3.65,0.06,0.56,15.64,0.03,4.58	10
MANSC1	NM_018050	4	1675,141,323,158,	559.667	3.80327	0,2.27,1.12,11.82	4
RASSF6	NM_177532	12	3166,98,119,52,102,185,95,143,79,99,130,185,	131.733	3.80185	0.92,0.68,1.05,0,4.82,7.66,16.89,4.66,0.16,2.72,2.25,NA	7
MPZL3	NM_198275	6	300,64,166,211,167,75,	58.8667	3.79702	4.9,2.8,1.54,6.72,3.85,2.97	4
SNUPN	NM_005701	11	599,81,78,98,94,105,145,163,104,335,140,	209.1	3.78786	0.05,0.13,13.92,2.55,1.44,6.07,0.17,5.9,5.24,2.41,NA	3
ILK	NM_004517	15	89,202,45,135,166,96,97,84,86,110,128,122,100,131,407,	3184.67	3.78523	0.37,5.4,0.11,21.93,3.3,3.56,6.07,1.3,1.31,6.93,0.05,0.53,0.04,4.97,0.91	4
MCOLN1	NM_020533	14	172,206,168,166,109,97,100,107,150,102,123,216,131,250,	299.933	3.78186	15.36,17.01,2.13,0.96,1.69,1.61,3.81,2.67,0.1,0.7,1.94,0.01,0.99,3.97	2
ACVR1B	NM_020328	11	133,240,249,231,168,157,125,404,131,348,3092,	208.2	3.78081	5.88,3.34,0.02,1.16,0.09,0.3,13.13,6.32,NA,NA,NA	7
SLC45A3	NM_033102	5	1819,266,786,402,109,	20769.3	3.77033	0.45,0.18,0.83,1.12,16.27	5
ASCC2	NM_032204	20	573,80,103,131,100,120,215,193,75,69,108,75,113,111,68,130,171,159,98,88,	1033.3	3.76318	0.52,0.07,1.73,2.34,8.53,1.58,0,0.52,0.02,0.54,9.99,17.29,8.52,1.02,0.31,11.49,3.87,4.57,2.34,0	12
ADRM1	NM_007002	11	75,3,214,117,124,87,82,233,158,103,208,	910	3.76153	0.01,NA,10.05,7.19,0.48,0.14,0.35,0.51,6.37,2.87,9.63	3
DCTN3	NM_007234	8	321,60,96,59,84,87,85,131,	502.033	3.75783	1.9,0.26,0.26,1.22,1.86,6.33,0,18.24	8
PCBP4	NM_033008	17	892,170,53,64,45,75,129,163,132,117,221,33,24,145,331,83,128,	824.1	3.75589	0.06,0.55,2.28,15.66,1.1,1.33,1.62,0.23,6.52,2.53,0.16,0.71,1.05,17.77,7.25,4.3,0.73	14
EDN3	NM_000114	9	421,313,177,46,34,3,144,219,1297,	49.2	3.75136	2.35,15.63,5.44,0.59,0.17,NA,0.55,1.57,3.7	2
RPL35	NM_007209	4	189,82,137,52,	2125.83	3.75021	0.45,12.3,0.28,1.97	2
RNF187	NM_001010858	4	512,93,222,2305,	1857.7	3.74963	12.56,1.48,0.67,0.29	1
ZNF528	NM_032423	7	37,253,69,82,127,129,3281,	336.267	3.74787	0.01,0.18,3.57,2.49,19.72,0.02,0.24	5
HNRNPH1	NM_005520	14	782,50,93,90,60,136,134,72,179,139,144,156,128,86,	4661.27	3.74768	1.67,3.05,0.63,0.17,0.89,2.32,0.14,0.39,0.11,1.76,7.45,18.88,10.94,4.07	12
PI4KA	NM_058004	56	408,84,90,160,121,126,105,110,71,73,71,130,121,54,168,91,194,80,120,128,108,152,159,113,128,157,93,120,90,84,82,125,71,83,134,137,109,51,169,104,184,96,133,130,101,192,97,66,149,67,260,73,89,94,117,213,	2001.5	3.74461	1.15,2.49,3.96,17.95,5.16,5.43,2.68,0,10.88,0.62,2.27,17.92,12.29,1.38,2.42,0.2,0.57,2.43,0.06,15.54,0.11,0.03,1.52,13.02,0.51,0.19,4.68,0.47,0.42,0.27,2.47,3.28,0.04,0.39,0.01,1.93,3.82,NA,NA,NA,NA,NA,NA,NA,NA,NA,NA,NA,NA,NA,NA,NA,NA,NA,NA,NA	4
CDK5RAP3	NM_176096	14	90,46,132,101,49,179,140,145,111,79,89,206,172,345,	2457.03	3.74447	1.54,8.24,2.07,16.35,10.82,0.48,2.56,1.69,0.69,1.07,4.34,0.02,1.78,0.75	4
TGFA	NM_003236	7	3582,110,150,118,2,54,246,	114.933	3.74395	2.23,2.18,15.63,2.3,NA,0.08,0.04	3
USP10	NM_005153	14	163,69,61,1041,92,110,56,104,100,178,166,145,66,1027,	944.467	3.73674	6.12,0.56,0.24,0.18,0.86,1.52,0.38,7.49,1.49,0.58,10.52,5.16,14.64,2.58	13
CLIC1	NM_001288	18	423,182,107,126,110,303,423,182,107,126,110,303,423,182,107,126,110,303,	2519	3.73512	NA,NA,NA,NA,NA,NA,NA,NA,NA,NA,NA,NA,0.5,0.01,13.89,0.02,5.91,2.08	15
SLC7A8	NM_182728	12	2049,178,150,97,104,124,154,126,143,152,205,877,	1767.8	3.73284	0.05,0.03,12.78,0.09,5.01,0.95,8.62,5.38,0.69,NA,NA,NA	3
ILKAP	NM_030768	12	275,82,120,122,88,94,107,127,120,57,66,185,	304.167	3.7287	3.85,3.27,0,0.07,5.23,16.44,5.94,1.79,1.18,2.64,4.28,0.04	6
TMEM54	NM_033504	6	285,135,189,60,194,130,	725.433	3.72826	5.98,0.16,4.3,0.58,7.67,3.68	5
MAFF	NM_001161572	5	281,25,65,67,2089,	597.267	3.71867	9.03,0.47,0,8.61,0.48	1
NAT6	NM_012191	2	1126,69,	133.967	3.71861	0.37,7.06	2
RPS5	NM_001009	6	71,109,210,129,99,123,	4478.2	3.71706	10.96,0.02,1.67,5.01,1.14,3.52	1
DSN1	NM_024918	14	1106,88,148,75,60,88,73,74,321,49,86,180,90,75,	136.867	3.71196	0,0.25,13.14,0.36,0.6,0.99,2.23,1.14,0.37,4.73,0.25,11.12,13.09,NA	3
SCYL1	NM_020680	19	188,141,123,227,91,156,159,108,114,156,189,76,165,50,92,72,216,55,270,	1414.5	3.71079	2.99,1.17,2.86,0.09,4.47,11.04,6.05,0.49,3.06,1.52,2.7,0.71,0.22,2.94,10.7,8.3,2.9,6.21,2.1	6
EIF2B2	NM_014239	8	245,121,149,164,96,138,67,560,	324.567	3.70933	9.14,5.52,2,0.3,6.1,0.01,5.18,1.43	1
AIMP2	NM_006303	4	248,207,232,532,	327.4	3.70701	6.19,8.61,0.03,0	2
PTK6	NM_005975	8	1301,154,182,162,154,164,122,270,	204.2	3.70544	3.6,0,1.03,1.37,0.1,18.91,1.2,3.43	6
ARL1	NM_001177	6	2534,179,112,82,138,153,	1215.5	3.70437	0.07,0.02,0.26,1.03,5.64,15.2	6
GRAMD1A	NM_001136199	20	145,211,21,85,104,96,81,113,151,199,144,119,143,104,174,88,12,108,121,421,	1192.13	3.70267	28.01,0.31,9.21,1.56,7.5,0.67,2.87,0.09,7.22,0.03,0.27,0.18,0.09,0.34,1.7,1.6,0.61,3.42,8.3,0.08	1
RUFY3	NM_001130709	21	358,773,174,118,102,124,62,66,70,93,84,168,98,303,2331,120,100,65,28,69,2103,	98.4	3.70228	11.53,0.14,0.1,9.31,10.68,0.44,0.17,0.04,1.97,0.05,0,4.83,8.98,3.59,NA,NA,NA,NA,NA,NA,NA	1
RGS10	NM_002925	6	433,144,87,119,70,121,	442.2	3.70116	5.26,1.76,1.98,7.48,2.03,NA	4
TRAF1	NM_005658	8	2845,149,178,411,66,88,366,346,	390.767	3.69809	0,0.36,8.49,3.21,0.59,1.23,4.45,11.26	8
SOLH	NM_005632	14	174,53,114,1471,209,184,224,126,153,162,230,167,179,1298,	790.1	3.69327	0.54,0.72,0.08,0.26,0.03,27.77,1.57,0.75,0,0.85,0.57,5.58,6.25,6.73	6
HN1	NM_016185	7	1002,19,98,143,95,338,0,	267.933	3.69202	1.31,0.29,4.98,13.72,1.85,0,NA	4
PTGR1	NM_001146109	12	77,263,119,109,156,118,168,57,46,116,93,253,	774.1	3.69119	0.07,4.37,10.59,6.65,4.31,4.33,0.74,4.08,1.77,1.63,0.73,5.01	3
C14orf166	NM_016039	8	191,125,100,87,89,69,49,341,	648.567	3.68767	5.37,7.26,3.36,9.78,1.21,1.41,0.76,0.36	4
RBMX2	NM_016024	6	69,116,52,130,178,983,	162.7	3.68363	3.58,13.87,0.14,2.34,2.13,0.03	2
PKP3	NM_007183	13	308,80,632,124,205,175,118,171,186,154,193,88,375,	796.233	3.68321	4.74,2.86,1.38,2.76,0.52,23.64,1.5,1.39,1.06,2.03,5.26,0.4,0.33	6
CAMK2B	NM_172078	26	2373,235,17,77,76,129,129,114,49,45,72,38,2,75,43,84,123,95,84,103,73,66,55,60,95,275,	381	3.67952	2.96,10.53,1.11,3.24,1.54,0.23,4.49,1.19,6.34,0.44,0,0.36,NA,0.48,2.23,3.64,20.25,4.81,1.25,1.81,10.8,7.88,0.84,2.09,2.15,1.33	17
OCIAD2	NM_152398	7	178,118,48,54,97,128,141,	252.767	3.67751	0.13,2.61,8.85,1.59,2.44,0.02,10.12	7
PRPF40B	NM_012272	27	551,82,144,66,28,26,111,121,25,207,124,65,165,109,151,134,115,92,20,96,138,96,90,175,62,144,567,	495.467	3.67626	1.36,0.68,0.34,5.56,0.01,0.09,12,14.67,0.08,2.14,1.79,1.44,0.41,1.82,1.62,1.09,6.56,10.85,0,0.83,17.59,7.08,1.07,6.27,2.65,1.21,0.07	21
UNK	NM_001080419	17	75,257,210,177,131,136,118,85,143,201,66,175,102,189,182,258,1544,	724.667	3.67436	NA,0.23,2.62,0.16,20.2,11.51,3.74,4.84,1.45,4.51,0.1,0.05,3.11,0,1.84,2.54,1.9	5
TMBIM4	NM_016056	7	1230,46,118,34,106,109,173,	559.9	3.67314	0.2,3.54,3.08,5.45,0.35,9.86,3.24	6
CSNK2B	NM_001320	21	329,83,103,116,76,190,231,329,83,103,116,76,190,231,329,83,103,116,76,190,231,	1274.33	3.67264	NA,NA,NA,NA,NA,NA,NA,NA,NA,NA,NA,NA,NA,NA,7.97,0.66,14.61,0,0.01,1.26,1.19	17
GALNTL4	NM_198516	11	417,165,96,138,186,115,198,184,167,193,656,	369.1	3.66907	1.02,0.1,5.97,6.26,6.11,0.38,9.02,0.16,0.63,0.62,10.08	11
RPL37	NM_000997	4	1246,85,136,103,	3721.97	3.66789	1.04,3.48,1.92,8.24	4
FAM45B	NR_027141	9	81,197,80,149,112,101,108,95,703,	150.733	3.66597	3.48,0.34,1.19,13.08,0.32,9.6,1.19,2.45,1.35	4
RAB13	NM_002870	8	525,54,66,90,78,61,61,218,	875.367	3.66002	0,2.35,10.17,0.31,0.53,0.22,12.9,2.79	7
STAU1	NM_017453	16	1555,86,123,320,76,147,144,213,17,99,166,139,289,75,123,252,	1479.63	3.65837	0.03,1.12,0.02,0.16,1.13,2.08,0.09,2.98,1.05,21.82,0.01,0.01,0.01,25.11,0.06,2.84	14
LOC283922	NR_026950	15	251,95,113,149,134,156,125,193,149,122,164,82,134,259,191,	179.233	3.65593	3.48,0,1.86,0.27,4.66,0,1.71,7.1,26.08,2.51,0.37,1.44,0.17,2.97,2.22	9
CCT2	NM_006431	16	97,75,66,112,77,113,203,101,128,104,120,129,104,100,142,283,	1121.37	3.65484	6.94,5.95,4.1,2.97,6.84,3.22,4.32,7.67,3.65,3.41,0.52,1.23,0.32,3.51,2.79,1.04	8
COMMD2	NM_016094	5	975,174,83,78,114,	99.8667	3.65382	0.44,6.87,0.2,1.54,9.22	5
PARVA	NM_018222	13	185,90,71,103,141,116,59,20,62,69,102,73,2015,	1766.5	3.65148	9.27,17.09,0.73,4.89,7.27,1.89,0.19,1.34,0.17,0.03,2.45,2.14,0	2
TCTEX1D2	NM_152773	5	154,64,70,134,249,	44.5667	3.65135	9.21,0.04,0.9,2.76,5.36	1
ACO2	NM_001098	18	58,137,259,93,159,151,105,92,106,158,74,112,123,156,192,133,122,511,	1780.6	3.6494	3.79,0.19,9.91,13.1,9.81,0.03,2.21,0.02,6.83,9.28,2.53,2.26,0.67,0.3,0.02,0,4.69,0.05	4
TDO2	NM_005651	12	99,106,91,71,128,187,108,112,58,80,91,562,	71.0667	3.64576	5.23,5.32,3.52,3.58,1.3,4.17,0.2,2.55,0.03,0.07,3.45,14.34	12
BCAP31	NM_005745	13	484,101,124,136,148,101,136,507,79,32,132,50,362,	2282.03	3.64483	2.29,0.6,4.02,0.81,4.57,12.37,6.2,3.49,0.21,NA,2.44,3.09,NA	6
HSPB2	NM_001541	2	188,653,	69.1333	3.64147	6.93,0.36	1
SPG20	NM_001142296	13	2993,91,159,195,124,156,198,812,72,88,196,216,92,	545.067	3.64034	0.84,0.1,4.12,2.53,0.12,1.84,0.06,0.72,0.14,18.25,11.32,NA,NA	10
ACTN1	NM_001102	22	895,159,66,81,147,180,135,183,141,109,151,148,231,93,86,82,79,88,87,120,115,415,	6308.13	3.63596	1.27,1.95,0.12,20.95,0,0.31,3.62,9.67,0.87,8.93,0.47,2.31,0.13,0.58,0.79,1.01,5.01,19.84,0.88,0.16,0.02,1.07	4
ORMDL2	NM_014182	4	91,175,152,916,	400.067	3.63248	2.27,2.68,9.55,0.02	3
RRP7A	NM_015703	7	432,199,98,118,126,143,89,	502.5	3.63135	2.6,1.37,0.07,9.89,3.52,7.03,0.93	4
RPL35A	NM_000996	5	41,43,153,145,101,	2630.4	3.6302	4.23,0.31,0.01,0.43,13.18	5
COPS7A	NM_001164094	13	29,64,74,26,70,330,205,76,89,203,106,152,874,	1027.5	3.6299	NA,4.72,0.24,0.45,2.15,1.22,0.32,1.27,2.87,9.74,13.51,1.53,5.53	11
PRDX5	NM_012094	6	290,135,132,39,62,226,	1178.13	3.62456	5.78,0.28,0.15,2.35,13.16,0.03	5
C8orf38	NM_152416	9	213,100,123,57,103,134,102,57,902,	70.3	3.62445	20.43,0.14,1.08,1.74,4.05,1.68,1.48,0.45,1.56	1
PDCD6	NM_013232	6	201,62,45,159,110,558,	1135.43	3.62418	5.93,13.1,2.33,0.06,0.29,0.04	2
FAM124A	NM_145019	5	199,32,108,734,1031,	78.0333	3.61953	8.35,0.79,NA,2.7,2.64	1
SERPINB1	NM_030666	7	513,168,143,118,138,176,36,	207.333	3.61635	1.24,6.04,4.24,1.93,3.55,5.19,3.12	2
PHTF2	NM_001127360	21	180,90,80,57,12,70,159,166,165,187,156,1404,219,129,273,132,87,156,96,126,2647,	29.7333	3.61588	5.01,NA,3.1,0.07,NA,1.39,22.11,0.2,0.63,1.1,2.54,0.01,NA,NA,NA,NA,NA,NA,NA,NA,NA	7
PSMB1	NM_002793	6	289,107,130,82,108,200,	1186.47	3.61478	0.21,2.3,0.57,3.5,9.13,5.99	5
TOMM20	NM_014765	5	2764,143,82,47,347,	2393.87	3.61474	0.12,1.2,10.1,1.81,4.84	3
CYP51A1	NM_000786	12	0,1694,169,96,196,120,175,127,177,99,354,80,	525.233	3.61325	NA,0.03,2.21,6.72,3.81,12.87,0.1,0.88,0.13,1.21,8.18,NA	6
DDX56	NM_019082	14	276,77,106,90,74,95,114,120,245,91,171,161,162,703,	969.3	3.61053	0.47,0.25,0.86,5.31,5.78,0.75,10.49,0.17,4.07,17.04,0.56,0.8,0.01,3.98	10
ZNF649	NM_023074	5	2663,96,127,202,81,	459.633	3.61052	0.2,0.43,0.05,14.62,2.76	4
GPC3	NM_001164617	10	544,160,121,126,134,69,695,47,114,372,	113.5	3.61031	0.57,6.76,3.76,5,0.89,NA,0.17,0.09,0.15,15.09	10
POLR2D	NM_004805	4	1919,96,181,128,	339.233	3.61019	0.39,0.01,13.53,0.5	3
TRMU	NM_018006	11	446,166,107,123,173,54,67,101,145,83,499,	303.867	3.60913	4.23,1.57,1.7,2.95,6.6,4.13,11.63,0.01,3.91,2.96,0.01	7
EIF4A2	NM_001967	11	68,46,133,140,169,110,144,138,90,80,772,	1502.07	3.60237	3.17,13.81,2.33,0.41,0.78,2.5,2.22,NA,NA,NA,NA	2
PFKM	NM_000289	23	162,93,74,78,190,166,45,109,96,93,126,65,64,150,71,88,153,165,62,112,100,106,541,	809.5	3.59606	2.09,4.13,9.42,0.23,0.9,3.76,0.07,2.27,1.23,0,0.05,3.27,0.24,25.17,0.63,1.2,6.18,0.03,1.46,3,0.25,7.49,9.61	14
DNAL1	NM_031427	8	168,39,110,56,56,127,141,6045,	222.633	3.59178	0.33,0.92,0.2,0.31,0.36,5.46,20.64,0.51	7
POGK	NM_017542	6	118,134,127,99,1486,1888,	613.167	3.58472	10.24,0.02,9.8,0.64,0.49,0.33	1
LMAN1L	NM_021819	14	177,155,108,59,100,121,56,133,152,72,68,124,128,283,	1756.1	3.58374	2.75,13.09,0.27,9.67,6.64,1.1,0.01,1.62,6.24,0.23,7.73,0.25,0.55,0.02	2
RPH3AL	NM_006987	10	1421,149,114,175,87,130,144,113,176,74,	128.133	3.58041	1.11,0.15,2.96,7.3,2.98,4.11,7.81,0.9,4.8,3.69	7
HAUS6	NM_017645	17	3262,1041,136,186,67,82,103,127,194,171,49,66,148,133,79,96,381,	131.467	3.57466	4.89,4.18,7.47,0.92,0.42,NA,NA,NA,NA,NA,NA,NA,NA,NA,NA,NA,NA	3
CDC42	NM_044472	8	116,126,155,73,110,198,861,1516,	214.5	3.57456	3.46,8.73,0.62,0.14,0,0.01,12.06,NA	7
ADCY5	NM_183357	21	185,125,205,264,133,30,176,165,117,88,98,145,23,141,142,159,128,112,122,150,1134,	685.4	3.56752	0.4,2.2,16.51,0.49,0.74,0.57,3.83,1.49,7.65,0.22,1.59,8.01,0.04,5.5,2.9,2.78,1.73,9.97,0.02,3.33,4.94	3
TAF13	NM_005645	4	318,98,79,82,	87.8333	3.56542	1.27,1.66,6.58,4.75	3
CBX5	NM_012117	8	10960,101,187,179,238,37,40,124,	1479.53	3.56539	0,0.74,10.4,2.89,0.8,NA,NA,6.56	3
MBP	NM_002385	12	1639,120,33,36,105,78,4048,268,168,88,76,239,	812.2	3.56434	11.39,1.39,0.91,1.61,1.6,NA,0.43,7.62,NA,NA,NA,NA	1
FASTK	NM_033015	10	212,115,136,92,160,214,140,180,423,180,	997.767	3.56094	8.95,5.9,7.99,1.11,0,9.06,1.36,0.63,0.4,0.2	6
FAHD2A	NM_016044	8	173,251,217,60,163,109,88,237,	239.3	3.55853	0.79,4.36,5.2,0.46,0.44,5.6,7.92,3.68	7
KANK3	NM_198471	11	339,99,201,146,217,85,207,100,1293,62,38,	142.133	3.55673	16.79,4.21,7.11,0.02,1.52,2.08,1.28,1.11,4.72,0.01,0.28	1
FLRT3	NM_198391	4	3562,194,211,9,	288.4	3.54997	0,9.1,2.74,2.36	2
OXSR1	NM_005109	18	412,113,109,142,56,110,102,134,49,66,123,36,147,65,53,69,65,2672,	713.633	3.54836	30.98,2.78,1.55,0.31,0,0.12,1.81,5.5,2.36,4.85,0.67,0.44,0,7.34,0.78,4.16,0.12,0.08	1
KLHDC4	NM_017566	12	264,117,403,209,76,160,93,137,99,79,92,145,	242.7	3.54709	5.24,3.01,3.31,2.94,0.01,2.09,2.63,0.11,6.35,3.71,6.48,6.71	12
MBOAT7	NM_001146056	9	1019,440,177,361,160,127,130,79,545,	874.633	3.54533	0.4,11.88,5.7,0.74,1.53,2.62,2.66,0.02,6.36	2
RPS18	NM_022551	18	48,99,87,102,92,114,48,99,87,102,92,114,48,99,87,102,92,114,	4381.03	3.54499	NA,NA,NA,NA,NA,NA,NA,NA,NA,NA,NA,NA,0.74,3.17,2.23,0.16,13.71,1.27	17
STARD8	NM_001142503	16	259,34,176,72,82,64,1418,174,160,199,211,115,225,218,177,1531,	306.267	3.54159	0.01,NA,12.04,0.03,6.6,0.46,2.9,1.11,4.08,3,0.48,0.34,2.84,4.23,3.47,11.54	3
R3HCC1	NM_001136108	8	59,128,138,604,173,71,96,312,	343.733	3.53987	0.1,4.4,0.03,1.65,9.79,2.89,7.79,1.68	5
MGST2	NM_002413	5	310,100,71,82,237,	487.467	3.53931	7.34,0.06,6.23,2.88,1.18	1
STK4	NM_006282	11	125,81,129,115,165,168,138,129,187,158,4935,	445.233	3.5379	9.7,0.46,6.2,0.08,3.92,4.87,9.01,0.01,3.33,1.33,0.01	1
SNURF	NM_022804	12	64,75,96,151,35,146,152,112,153,139,126,176,	973.067	3.52821	1.65,0.68,4.62,7.15,NA,NA,NA,NA,NA,NA,NA,NA	4
ATP6V0E1	NM_003945	4	205,48,130,499,	1810.37	3.52762	6.33,2.41,5.18,0.19	1
SNX27	NM_030918	12	327,232,193,65,105,79,164,90,150,129,60,5491,	974.5	3.52622	24.62,2.02,0.21,0.11,0,0.76,6.47,0.82,2.59,0.01,4.65,0.06	1
RABL2A	NM_007082	11	161,160,30,80,80,112,95,84,115,1042,209,	470.067	3.52586	4.26,0.68,1.97,11.93,12.12,0.05,3.4,0.33,0.03,3.73,0.29	5
RBP1	NM_002899	6	247,102,117,937,179,370,	204.467	3.52347	2.34,0.87,0.04,14.85,1.53,1.51	4
UTP14A	NM_001166221	15	116,76,71,65,143,156,120,95,124,78,394,401,194,100,426,	209.067	3.51774	0.72,1.58,0.1,1.35,8.25,0.26,0.18,0.28,18.04,0.25,2.81,3.92,13.17,0.07,1.79	9
IMP4	NM_033416	9	20,109,84,110,133,155,95,74,269,	507.6	3.51088	0.03,0,2.78,4.91,1.13,1.02,15.38,3.33,3.02	7
GSTM5	NM_000851	8	107,76,65,82,101,96,111,930,	229.633	3.50926	6.43,6.67,11.75,1.8,0.85,0,0.07,0.49	3
APOL3	NM_145640	9	1735,127,97,114,113,121,139,63,1586,	659.967	3.50606	0.21,14.78,5.14,1.69,1.91,0.36,0.46,NA,NA	2
ATP2C2	NM_014861	27	188,111,117,90,36,62,109,150,69,76,67,125,98,102,90,102,157,171,98,51,167,69,117,148,99,142,574,	1018.8	3.50558	0.01,5.68,1.21,0.12,0.13,3.38,0.89,0.05,4.92,0.29,0.11,0.01,0,2.51,1.6,2.11,0.02,2.58,27.07,3.78,1.25,0.56,0.14,0.04,1.48,24.33,10.39	19
HDGF	NM_001126051	9	1349,227,186,139,77,409,190,4,215,	1955.9	3.5027	0.55,1.41,8.16,0.96,0.07,9.98,3.4,NA,NA	6
ACPP	NM_001099	12	210,96,87,153,99,93,133,83,104,170,1990,597,	65228.4	3.50041	0.19,1.24,5.57,0.11,10.6,12.97,5.57,0.9,0.11,1.17,0.07,NA	6
UBAC2	NM_001144072	11	483,31,627,128,120,110,124,48,246,120,1270,	169.967	3.49343	0.9,0.03,1.25,14.39,1.74,2.14,0.62,10.32,0.06,NA,NA	4
MTAP	NM_002451	8	146,87,59,168,103,240,123,3995,	250.533	3.49	10.98,0.02,3.05,5.96,0.78,0,6.8,0.32	1
TMEM134	NM_025124	8	349,54,45,77,63,26,65,242,	413.133	3.48955	6.75,0.62,1.07,1.74,4.22,5.71,3.07,4.74	1
EFNB1	NM_004429	5	908,278,93,129,1922,	342.067	3.4836	11.98,0.79,1.52,0.41,2.72	1
CD9	NM_001769	8	177,109,98,75,99,90,84,499,	4451.5	3.48114	3.13,0.11,3.67,0.89,19.3,0,0.04,0.72	5
ATP13A3	NM_024524	32	3443,81,89,188,178,73,97,110,43,80,123,176,125,121,154,18,117,151,62,189,158,180,132,73,135,70,81,71,183,174,97,356,	622.867	3.48113	0.53,0.22,0,4.76,3.93,0.78,9.82,0.39,0.34,0.07,1.14,1.9,3.43,2.11,1.42,0.82,9.8,12.89,0.02,5.16,8.52,10.66,3.23,0,6.41,0.17,0,0.56,14.04,3.3,1.5,NA	29
HARS	NM_002109	13	424,147,117,243,128,94,99,108,126,96,120,90,172,	808.1	3.47589	1.28,1.14,0.01,3.54,8.78,0.12,0.02,0.26,3.88,4.52,0.21,0.77,20.67	13
AKR1B1	NM_001628	10	416,83,84,82,107,123,78,117,168,140,	250.1	3.47029	0,1.78,1.51,0.34,2.4,13.39,0,0.03,14.46,0.78	9
PSMA6	NM_002791	7	185,95,82,156,179,95,226,	318	3.46912	5.19,5.09,1.25,0.47,3.64,8.63,0	6
TARDBP	NM_007375	6	122,250,164,141,171,3369,	2130.9	3.46857	10.3,3.15,3.69,1.14,2.53,0	1
SNX21	NM_001042632	8	110,268,151,6,11,142,1250,1243,	470.333	3.4681	1.37,16.65,2.59,0.7,0.01,3.56,0.28,2.59	2
FAM135A	NM_001105531	25	299,86,94,116,80,48,91,71,174,127,154,78,50,156,74,155,587,1768,161,92,98,152,111,114,1457,	662.333	3.46617	6.02,0.57,6.56,2.4,0.21,4.56,4.61,1.88,9.42,2.98,0.34,6.33,0.95,7,4.62,0.88,15.54,1.72,1.16,0.98,0.18,1.82,2.63,0.1,3.19	17
LMAN2L	NM_001142292	9	1467,120,115,162,33,83,118,119,223,	434.7	3.46434	0.99,0.61,0.05,3.09,0.06,0.61,3.98,3.15,18.64	9
HHLA3	NM_001031693	7	298,3,96,94,52,404,1,	50.0667	3.4625	0.59,2.03,2.54,18.83,0.01,0.23,0.03	4
ACAT2	NM_005891	9	186,135,182,118,144,123,155,111,397,	556.167	3.45616	7.66,0.56,0.53,0,3.36,6.54,1.28,10.33,0.85	8
PDE9A	NM_002606	23	132,71,78,76,44,79,180,55,71,85,82,75,87,105,83,157,114,105,129,96,82,227,1,	1499.13	3.4559	0.24,8.52,10.36,0.27,1.37,0.18,0.04,0.77,3.41,1.35,2.07,0.83,4.01,0.05,0.94,0.05,10.08,16.15,5.31,1.25,0.15,11.25,0.85	18
PNCK	NM_001039582	13	396,145,88,79,113,76,124,139,75,132,70,67,433,	261.333	3.45476	6.03,0,2.07,15.82,11.21,0.29,4.27,0,1.34,0.24,3.39,0.04,0.2	4
CCDC111	NM_152683	14	296,78,239,98,130,148,288,163,89,90,109,83,47,437,	101.8	3.45197	13.24,0.02,0.04,2.42,0.06,1.46,5.75,7.6,2.02,0.6,10.36,0.11,3.64,1.01	1
RNF34	NM_025126	7	120,66,219,408,93,202,967,	283.333	3.45137	0.37,1.12,3.44,1.81,0.09,17.04,0.29	6
PSMC5	NM_002805	12	65,72,70,98,57,231,127,191,99,111,87,112,	1469.63	3.45034	2.93,0.7,1.96,0.75,3.92,1.62,0.1,1.84,1.35,4.29,21.51,0.45	11
PCSK1N	NM_013271	3	360,473,140,	141.433	3.4481	0.05,0.17,10.12	3
PPIC	NM_000943	5	621,185,94,114,222,	266.667	3.44677	0.28,0.22,5.05,4.6,7.08	5
DNAJB6	NM_005494	12	0,128,91,110,60,111,132,142,71,712,207,1424,	302.867	3.44674	NA,20,0.12,0.37,2.44,0.29,5.76,0.07,1.67,0.3,NA,NA	2
FLNA	NM_001110556	48	505,204,219,177,133,116,138,267,123,153,204,162,174,129,141,103,96,248,24,190,157,124,171,161,163,174,598,263,118,170,91,161,124,144,114,194,137,124,138,201,163,78,119,148,98,249,489,133,	76412.2	3.44497	1.02,11.2,0.96,4.46,12.85,0.64,8.81,0.78,7.14,2.95,9.95,0.16,0,0.07,6.08,3.28,4.47,3.84,4.76,8.93,3.47,3.03,1.53,0.19,1.49,0.6,0.77,0.04,0.78,2.09,15.41,3,1.79,1.47,1.83,2.28,0.73,0.02,0,6.36,7.39,3.3,0.95,3.61,0.4,1.11,2.24,7.14	31
MAP4K2	NM_004579	32	488,56,71,87,69,178,104,59,118,61,80,85,42,89,106,34,39,44,59,79,108,82,63,132,73,43,48,56,65,91,58,188,	241.933	3.4426	36.27,0,0.92,1.84,0.76,1.71,0.05,3,14.92,3.07,0.13,0.47,1.14,1.91,1.98,0.13,0.77,0.29,0.01,2.69,3.36,8.87,2.5,10.76,0.17,0.2,0.02,0,1.22,4.95,2.18,3.87	1
ELMOD2	NM_153702	9	83,151,29,98,130,134,69,134,462,	76.6333	3.44068	11.53,3.69,0.27,6.67,0.13,3.76,4.09,0.73,0.1	1
LYSMD4	NM_152449	6	2325,26,65,290,100,77,	129.033	3.43465	1.39,0,1.71,15.76,1.14,0.61	4
WDR13	NM_017883	9	525,241,110,131,308,181,142,119,339,	1698.47	3.43418	0.95,4.46,0.16,5.57,0.1,6.5,10.29,0.07,2.81	7
LASS5	NM_147190	10	897,157,107,129,93,51,58,131,106,214,	471.467	3.43378	0.15,0.88,11.85,0.11,3.98,0.05,6.18,2.16,0.42,8.54	3
RANBP1	NM_002882	6	164,137,158,129,66,230,	189.4	3.42946	1.4,2.49,0.76,5.25,4.1,6.58	6
ASCC3	NM_006828	43	802,176,210,148,152,225,135,112,126,133,121,138,143,121,146,167,86,221,169,99,155,226,177,87,165,120,225,192,135,72,177,165,141,201,126,142,205,121,560,2900,151,131,288,	454.533	3.42811	0.98,0.37,0.33,0.02,0.06,4.9,2.58,0.29,2.8,0.09,3.05,0.32,0.15,0.05,0.04,4.89,1.39,3.3,0.98,1.65,0.53,11.28,0.18,0.05,3.66,2.31,13.36,6.44,5.62,0.12,19.19,1.03,3.61,7.42,4.01,10.92,7.57,0.5,5.33,9.06,0.19,0.86,5.91	31
TCF25	NM_014972	18	274,162,75,119,66,83,131,100,94,93,106,160,88,159,91,80,73,305,	1974.7	3.42727	0.07,4.89,13.24,0.01,0.15,0.68,0.67,3.85,3.7,0.65,0.06,13.82,1.25,9.8,0.01,0.51,1.34,7.01	12
CRELD1	NM_015513	13	99,497,193,83,111,92,177,96,84,96,135,194,1042,	1015.87	3.42363	0.36,8.53,0.98,2.43,1.74,3.83,3.31,2.59,1.57,3.15,3.33,12.38,0.3	12
SSNA1	NM_003731	3	177,200,564,	481.2	3.42174	4.62,3.3,2.34	1
OBFC2B	NM_024068	7	101,102,139,72,82,64,840,	263.033	3.42143	1.35,0.05,0.33,17.57,3.19,1.33,0.13	4
RGL2	NR_028387	54	659,115,291,112,96,122,33,75,69,85,104,252,298,51,179,84,197,530,659,115,291,112,96,122,33,75,69,85,104,252,298,51,179,84,197,530,659,115,291,112,96,122,33,75,69,85,104,252,298,51,179,84,197,530,	2992.83	3.41969	NA,NA,NA,NA,NA,NA,NA,NA,NA,NA,NA,NA,NA,NA,NA,NA,NA,NA,NA,NA,NA,NA,NA,NA,NA,NA,NA,NA,NA,NA,NA,NA,NA,NA,NA,NA,0.65,0.11,3.05,0.11,0.82,6.47,5.08,0.19,14.31,6.79,0.19,1.16,0,0.01,1.08,14.31,0.46,6.76	45
CAT	NM_001752	13	155,172,111,131,105,126,192,153,139,131,108,84,692,	1006.6	3.41769	16.22,2.5,6.79,5.05,4.92,1.16,3.33,1.97,0.38,0.72,0.38,0.23,0.79	1
IRAK2	NM_001570	13	170,183,147,104,195,65,115,110,196,63,201,292,1628,	101.967	3.41443	9.4,15.92,0.02,0.72,0.24,0.16,0,1.1,0.23,0.09,5.55,0,10.95	2
PLK1S1	NM_018474	13	222,63,163,90,637,310,93,166,66,105,97,44,140,	224.567	3.41303	21.36,0.03,0.05,1.85,0.14,0.34,7.93,0.05,2.12,0.42,1.26,4.6,4.23	1
CDC37	NM_007065	8	574,72,183,123,116,109,276,218,	2036.33	3.41296	0.42,6.26,0.51,2.16,0.11,2.71,0.62,14.51	8
KIFC3	NM_005550	21	693,29,109,135,230,130,124,131,105,182,112,131,148,174,240,144,66,143,313,211,158,	427.933	3.41231	0.41,0.43,6.61,10.46,4.39,7.58,3.53,16.19,0.62,1.08,1.61,0.75,0.05,4.57,6.66,0.01,0.35,1.98,2.45,0,1.93	8
FUCA2	NM_032020	7	741,109,191,211,340,188,316,	562.233	3.40839	0.08,1.58,1.92,0.17,1.92,3.55,14.64	7
FAM125A	NM_138401	9	123,99,97,127,120,107,62,57,401,	193.5	3.40774	15.04,1.98,0.14,0.77,4.08,0.13,5.77,2.73,0.02	1
CPOX	NM_000097	7	1325,105,219,142,111,144,649,	200.833	3.40705	0,0.67,1.52,0.87,10.85,4.21,5.73	5
NKTR	NM_005385	17	124,81,75,108,45,88,30,146,223,156,88,146,2883,96,57,102,2854,	2176.1	3.40671	0.93,4.21,0.21,0.04,0.33,0.08,0.53,11.41,13.74,10.04,2.55,10.01,2.13,0.34,0.58,0.19,0.6	9
CD81	NM_004356	8	299,115,98,75,105,102,87,616,	7989.17	3.40141	12.05,3.9,4.06,5.04,0.25,0.04,1.45,0.42	1
AATF	NM_012138	12	342,192,411,138,115,202,165,84,68,81,72,271,	459.3	3.40092	13.58,0,0.01,2.1,1.63,1.8,0,5.2,6.73,8.59,0.06,1.12	1
RBM8A	NM_005105	6	96,60,78,137,137,2279,	859.1	3.39712	17.21,0.01,0.02,2.96,0.19,0	1
CPSF1	NM_013291	38	135,139,130,156,48,67,177,153,142,85,91,117,153,144,90,207,175,137,179,142,114,90,81,75,98,52,123,88,94,111,140,147,152,81,134,28,158,61,	2079.4	3.39622	1.06,6.95,3.84,11.74,0.28,4.71,0.06,0.52,4.25,3.71,5.85,0.36,8.41,15.51,0.1,0.69,0.91,0.11,12.64,2,2.57,1.17,19.67,0.23,0.01,1.61,4.47,0.6,0.76,1.23,1.86,0.21,2.66,1.76,0.71,5.79,0,0.02	23
IPW	NR_023915	3	971,115,3412,	528.9	3.39582	2.66,6.35,1.17	2
MRPS15	NM_031280	8	165,192,59,85,49,76,45,294,	287.933	3.39498	0.12,2.99,0.37,7.4,0,9.16,2.05,5.06	6
PSMD7	NM_002811	7	206,92,93,98,81,92,1000,	1053.93	3.39431	6.92,0.71,14.51,0.15,1.26,0.19,0.02	3
SYMPK	NM_004819	27	256,333,96,177,188,102,91,101,109,161,148,114,82,236,151,205,151,155,240,171,250,127,74,54,66,117,233,	1724.57	3.39089	9.4,0.39,2.11,7.15,0.41,0.56,17.19,8.42,1.48,4.89,1.08,3.43,0.01,0.33,0.9,0.02,0.23,0.61,0.69,2.71,0.7,0.07,12.66,4.58,0.09,2.61,8.83	7
TRPV1	NM_080705	20	1542,116,128,322,67,166,71,93,159,180,299,141,153,167,317,493,168,125,139,103,	322.8	3.3901	1.44,0.97,3.35,2.48,0.01,3.67,4.86,1.84,1.04,0.53,2.92,9.66,10.53,11.93,0.12,0.15,2.15,NA,NA,NA	14
RAP1GAP	NM_001145658	29	1049,43,80,23,103,124,114,110,78,132,138,87,72,156,130,101,84,54,79,104,186,39,48,36,94,36,77,107,110,	1878.8	3.3855	2.55,0.29,10.42,1.53,1.21,9.15,0.17,0.08,0.66,5.95,3.11,2.7,13.58,8.4,9.13,12.97,3.69,0.73,0.03,0.92,0.38,0.08,1.03,0.33,0.39,0.04,1.88,NA,NA	13
STXBP1	NM_003165	20	234,50,82,77,79,104,149,85,131,108,61,66,81,139,110,102,86,155,126,1942,	531.233	3.38364	12.44,0.66,1.6,2.04,7.75,10.61,0.39,5.25,0.35,9.81,0.12,5.35,0.71,0.41,0.81,1.56,0.02,5.4,1.37,1.02	1
MCRS1	NM_006337	16	427,128,88,83,93,29,76,139,109,110,159,139,139,49,120,81,	611.633	3.38242	0.61,0.1,1.35,0.63,10.79,0.76,5.15,0.34,0,4.03,0.02,9.2,0.01,2.08,9.09,9.98	5
SH3BP5L	NM_030645	7	1919,174,162,129,63,614,121,	592.333	3.3797	0.01,1.91,6.95,14.32,0.15,0.05,0.28	4
MED7	NM_004270	3	1009,375,91,	111.467	3.37934	0.13,9.45,0.56	2
CDK5RAP1	NM_016408	15	285,141,150,131,56,98,231,121,211,101,35,104,176,147,104,	293.833	3.37666	6.03,1.35,7.48,2.47,0.25,1.48,6.16,0.56,0.01,0.34,0.25,0.14,6.59,0.2,17.34	15
SEC63	NM_007214	21	4092,105,99,102,159,174,60,83,148,155,93,133,95,109,51,59,62,113,115,100,393,	1294.87	3.37657	0,0.01,1.46,3.46,2.42,4.02,1.48,6.58,0.73,6.64,2.9,0.45,0.74,2.87,0.54,5.16,6.46,1.01,0.39,8.3,15.3	21
RFX1	NM_002918	21	1334,46,154,209,150,98,152,110,119,116,120,182,385,95,96,117,108,84,110,371,220,	448	3.37622	9,2.13,3.26,4.18,10.44,12.62,3.16,2.06,0.98,0.08,1.04,0.29,11.15,2.08,0.03,2.02,0.03,2.33,2.87,1.09,0.06	6
RCAN3	NM_013441	5	254,254,174,172,845,	319.867	3.37393	0.19,10.3,3.25,0.01,3.12	2
UBA3	NM_003968	18	796,55,64,101,82,37,54,114,103,156,65,44,81,83,81,121,42,40,	402.5	3.37346	1.2,1.19,4.21,2.36,5.24,0,4.62,13.27,0.54,1.85,0.06,0.55,0.06,3.04,14.25,7.69,0.43,0.16	15
GIPR	NM_000164	14	55,116,100,108,104,104,145,160,61,70,89,139,42,731,	60.1	3.37332	2.34,7.71,4.01,5.88,0.81,1.99,1.63,5.56,1.01,0.03,0.66,0.03,1.02,14.55	14
BTBD2	NM_017797	9	1202,147,88,193,198,106,157,120,407,	1860.77	3.37129	0.57,0.64,7.18,0.6,0.1,0.86,0.66,9.05,10.69	9
LYPD3	NM_014400	5	1054,162,171,132,187,	217.833	3.37058	0.59,4.31,1.87,7.31,2.77	4
HSD11B1	NM_181755	8	81,70,114,131,112,186,144,647,	72.8667	3.37039	0.04,5.95,10.72,0.02,0,6.96,2.16,1.11	3
HP1BP3	NM_016287	13	2414,114,112,160,91,155,81,144,160,154,100,196,40,	1689.2	3.36898	0.01,4.45,13.67,0.03,0.45,0.79,15.59,0.99,0.06,0.14,2.15,2.1,NA	7
GOLGA4	NM_002078	24	376,90,315,48,57,99,133,188,84,148,179,132,156,4238,122,131,114,21,69,76,104,87,63,672,	1206.63	3.36801	6.34,0.61,11.02,0.54,0.24,2.87,8.18,9.17,0.61,12.01,2.94,2.54,16.38,0.23,1.69,0.05,0.94,1.14,0.35,0.05,0.39,0.01,1.07,1.49	13
PSMD3	NM_002809	12	384,191,138,137,191,104,115,120,104,156,51,456,	1654.97	3.36694	8.23,0.24,0.12,4.94,0.17,0.04,0.97,16.59,1.44,0.88,0.54,6.25	8
SFXN4	NM_213649	14	407,118,86,116,79,66,57,54,26,55,27,75,66,156,	302.4	3.36526	3.39,6.02,0.19,3.49,0.21,9.34,0.37,0.13,0.4,2.4,0.97,0,0.19,20.01	14
DBNL	NM_001014436	15	181,56,113,75,147,78,152,2,49,23,82,96,116,106,940,	1508.87	3.36245	22.27,0.15,2.41,0,1.27,2.38,7.03,0.52,0,0.16,3.9,4.53,2.22,1.74,1.85	1
ADAMTSL1	NM_052866	30	190,128,46,237,127,75,158,112,139,51,205,148,85,153,302,130,211,180,154,1126,128,129,180,135,213,181,208,110,221,2508,	79.4667	3.35785	25.72,2.76,0.1,7.86,2.79,0.98,2.48,0.79,0.02,1.29,0.45,0.22,0.6,0.96,NA,NA,NA,NA,NA,NA,NA,NA,NA,NA,NA,NA,NA,NA,NA,NA	1
FOXP4	NM_001012427	20	442,220,96,123,5,81,148,2,211,105,88,84,35,172,77,102,122,67,170,3596,	1540.77	3.35628	8.99,2.37,2.7,1.58,0.01,0.49,0.11,0,15.6,2.9,1.68,12.63,1.76,0.88,1.11,0.64,0.7,5.1,3.29,4.58	9
TMEM55B	NM_001100814	8	850,91,53,106,107,191,20,295,	493.333	3.35438	0.17,0.57,5.62,6.07,5.27,0.06,0.27,8.8	8
STAP2	NM_017720	14	155,75,137,93,150,66,103,70,135,101,53,127,72,199,	793.567	3.35365	2.21,6.28,0.15,1.74,3.21,0.25,0.28,2.73,2.76,0.75,0.01,11.91,11.7,2.96	12
RUNDC1	NM_173079	5	510,159,199,120,2840,	771.667	3.35329	15.29,0,1.09,0.32,0.06	1
ISYNA1	NM_016368	11	303,218,114,165,216,150,194,133,162,129,41,	525.533	3.35246	10.06,0.02,0.06,0.01,3.32,0.12,2.2,8.39,3.6,9.08,0.02	1
ASPSCR1	NM_024083	16	199,56,115,101,58,74,427,155,82,67,63,53,52,70,173,98,	280.167	3.35226	0.28,1.45,0.37,0.71,0.01,3.59,0.19,0.03,12.12,5.67,7.96,6.14,0.08,4.41,5.73,4.87	9
MOBKL2B	NM_024761	4	5408,203,616,298,	121.433	3.34719	0,8.58,1.46,NA	2
MGST3	NM_004528	6	81,124,74,58,73,251,	512.167	3.34685	4.21,0.88,0.56,12.05,1.69,0.69	4
LHPP	NM_022126	7	145,188,154,64,93,92,877,	258.767	3.34557	6.45,0.07,1.44,9.96,3.57,1.85,0.07	4
NPM3	NM_006993	6	307,128,94,120,86,141,	155.433	3.34292	1.57,1.32,1.65,0.32,0.79,14.41	6
ZNF615	NM_198480	6	3503,96,127,204,38,65,	1020.17	3.33543	0,0.1,3.8,11.37,1.28,3.45	4
C9orf156	NM_016481	5	503,657,158,175,153,	159.267	3.33433	11.9,3.7,0.66,0.37,0.04	1
DOLPP1	NM_020438	8	104,101,85,100,99,129,90,1467,	284.133	3.33232	8.7,6.52,0.09,0.39,8.48,0.24,2.19,0.05	1
C6orf62	NM_030939	5	1400,135,123,177,636,	1363	3.33059	1.63,0.67,3.88,0.68,9.79	5
ZNF658	NM_033160	5	3635,96,127,59,108,	141.467	3.33035	1.03,0.08,12.83,0.7,2	3
C9orf140	NM_178448	6	2661,117,108,147,113,687,	389.367	3.32968	0.26,0.25,2.22,1.12,0.3,15.82	6
FBXO38	NM_205836	23	57,191,134,164,166,138,138,94,131,171,143,211,120,180,510,224,101,103,167,146,104,114,868,	571.067	3.32954	1.7,0.8,0.04,0,23.14,1.77,3.26,5.93,8.71,2.67,5.13,4.81,0.03,2.27,0.06,7.29,2.72,0.35,0.02,0.46,5.25,0,0.17	5
DENND4A	NM_005848	34	1367,65,163,118,255,199,147,176,95,190,1097,132,117,129,142,129,207,136,134,146,219,101,176,145,59,67,239,170,70,250,333,6,72,284,	215.467	3.32866	17.8,0.55,0.8,7.01,0.82,5.69,0.22,1.12,1.13,4.6,0.46,0.2,0.22,2.32,4.46,1.08,8.95,6.95,2.83,0.67,1.68,1.27,5.01,0.13,0.74,0.07,8.28,0.76,0.1,0.31,22.28,NA,0.1,1.25	31
ALPK3	NM_020778	14	916,39,122,118,1231,2164,148,128,36,281,89,224,49,5370,	209.5	3.32755	0.61,NA,4.51,1.44,18.39,6.72,0.22,3.92,NA,0.7,0.26,0.05,0.37,2.72	5
LRP4	NM_002334	38	2449,142,88,68,136,114,145,109,135,219,304,226,163,172,87,141,132,190,202,106,82,209,123,177,218,157,231,126,135,126,126,120,129,117,114,117,147,198,	235.233	3.32703	36.53,0.05,1.02,0.66,4.46,3.31,4.72,0.32,4.52,0.94,3.68,5.24,3.75,0.67,2.39,0.02,6.34,3.89,0.58,2.11,0.16,0.22,1.61,0.91,2.67,0.34,1.12,0.81,2.3,0.28,8.95,8.47,0.94,1.24,5.24,3.38,2.1,0.48	1
DEAF1	NM_021008	12	430,90,248,129,129,127,66,140,147,130,98,982,	680	3.32689	0.6,1.79,0.05,0.66,3.49,11.37,2.12,0.88,4.91,1.45,0.17,12.42	12
MOSPD3	NM_001040097	9	140,56,238,267,76,29,200,165,226,	214	3.32638	0.84,NA,14.35,4.02,0.54,0.14,1.98,4.19,0.55	3
TXNRD1	NM_001093771	19	113,152,61,161,236,110,123,73,120,143,116,226,93,77,157,108,96,135,1932,	892.4	3.32513	1.24,2.56,0.7,1.19,13.03,0,2.59,0.56,0.67,1.02,8.62,2.9,0.38,13.83,3.23,6.19,4.13,0.18,0.17	14
RAB5B	NM_002868	6	62,255,152,123,94,2608,	2821.63	3.32478	6.53,1.29,3.16,6.15,2.62,0.2	1
KLHDC8B	NM_173546	6	51,510,165,225,102,882,	336.6	3.324	4.16,8.79,1.32,1.8,2.18,1.68	2
HLA-DMA	NM_006120	15	258,129,279,285,174,258,129,279,285,174,255,129,279,285,174,	655.167	3.31936	NA,NA,NA,NA,NA,NA,NA,NA,NA,NA,4.06,10.17,1.19,0.06,1.12	12
PAF1	NM_019088	14	774,91,106,129,117,104,69,106,102,67,122,93,30,222,	1053.87	3.3176	2.55,0.77,1.14,0.97,1.58,1.41,5.47,14.74,11.61,0.23,2.26,0.14,3.19,0.39	8
C16orf48	NM_032140	7	375,137,164,126,173,195,368,	213.1	3.31522	0.27,0.71,0.06,0.03,12.78,0,9.36	5
RSL24D1	NM_016304	6	912,86,64,73,114,224,	405.633	3.31309	0.01,1.31,6.96,2.61,6.38,2.6	3
BTBD7	NM_001002860	12	5539,462,179,190,144,161,76,209,1080,1080,188,220,	520.433	3.31294	0.14,3.47,2.54,0.09,4.05,3.19,0.34,1.31,0.04,8.04,8.24,8.31	12
E2F7	NM_203394	13	2940,425,256,502,73,186,135,159,291,169,276,93,236,	6.2	3.31285	11.55,6.07,0.57,0.03,NA,NA,NA,NA,1.37,0.28,NA,NA,NA	1
SPG11	NM_025137	41	0,605,152,156,89,169,108,134,138,199,140,745,215,163,108,201,273,160,109,206,166,67,162,146,107,204,214,176,128,72,177,176,156,133,146,449,138,202,225,185,288,	1298.3	3.31138	NA,0.11,0.58,0.97,1.89,1.08,0.43,1.38,0.3,3.18,0.5,0.17,1.71,0.02,10.47,0,0.97,0.19,3.72,9.61,8.06,0.03,4.93,3.22,0.1,0.23,3.84,8.65,7,0.13,0.39,2.75,7.57,0.36,3.61,6.46,9.32,13.93,6.2,7.81,0.59	38
SLC6A8	NM_005629	15	540,89,132,250,133,135,104,29,95,113,138,103,101,171,1520,	1209.37	3.30941	1.1,6.15,1.01,0.3,0.99,0.37,24.4,9.5,0.01,0.19,2.05,0.52,1.8,1.23,0.02	7
ABTB1	NM_172028	14	144,45,28,34,56,145,160,46,117,119,99,168,201,652,	600.4	3.30927	15.12,0.1,0.26,6.1,0.01,4.8,1.67,0.03,4.32,0,0.56,2.89,7.74,2.73	1
SIVA1	NM_021709	4	187,195,157,232,	510.033	3.30835	2.32,7.96,2.72,0.24	2
WNT3	NM_030753	5	300,488,266,242,199,	21.7667	3.30829	3.71,0.07,6.14,NA,NA	3
KLHDC3	NM_057161	11	110,213,177,116,72,214,87,109,74,79,627,	1181.6	3.30575	3.47,0.4,1.11,0.59,2.44,4.01,1.74,0.02,16.77,4.77,1.04	9
GGT3P	NR_003267	13	280,114,113,127,188,137,150,158,193,81,135,171,189,	525.4	3.3046	4.19,1.2,0.94,0.11,0.8,16.35,1.42,10.56,0.04,2.16,0,0.42,4.77	6
MIF4GD	NM_020679	7	738,93,156,110,102,132,79,	234.867	3.30251	1.58,2.48,7.21,2.11,0.02,9.23,0.49	6
NUDT5	NM_014142	10	238,54,9,102,96,108,50,68,104,375,	192.7	3.2975	1.62,7.88,3.84,2.59,0.06,3.07,1.27,0.05,10.77,1.84	9
SPINT1	NM_003710	13	139,44,540,128,139,171,47,27,126,51,171,48,886,	2771.8	3.29738	0,0.75,17.08,13.43,1.79,1.8,0.81,0.25,0.25,1.59,0.69,1.65,2.79	3
WARS	NM_213646	12	1249,141,174,113,101,183,120,109,214,172,308,84,	1413.5	3.29188	0.13,6.52,0.78,0.04,2.12,0.94,15.46,2.67,0.39,6.83,0.33,NA	7
SMCHD1	NM_015295	48	375,76,162,83,131,115,120,167,91,211,121,184,195,114,107,83,114,78,120,145,97,73,140,135,228,149,89,119,168,126,80,158,116,65,88,132,153,127,120,86,123,191,110,71,172,159,115,2490,	564.533	3.28974	0.26,0.19,1.34,3.63,0.01,0.67,5.77,0.67,1.61,2.68,0.53,3.18,2.82,4.54,0.02,0.36,2.35,0.11,5.47,5.83,0.44,0.14,6.55,4.97,1.15,2.62,1.47,10.55,16.83,8.72,0,6.05,2.74,0.23,3.42,4.03,16.57,1.71,0.02,0.41,2.82,17.29,0.75,0.88,0.06,0.09,0.78,4.57	42
MAGED2	NM_177433	15	65,70,164,74,492,309,64,80,95,80,43,63,115,443,132,	2172.03	3.28898	6.71,8.45,7.79,12.72,0.02,0.86,0.5,1.09,0.02,0.09,0.18,1.05,NA,NA,NA	4
PDLIM3	NM_014476	9	787,112,131,264,68,188,85,152,217,	1267.9	3.28711	0.04,0.37,1.36,15.86,6.42,0.83,4.52,0.01,0.17	4
WDR88	NM_173479	11	354,111,89,64,139,130,188,83,69,93,402,	17.3333	3.28557	1.71,NA,NA,NA,NA,0.13,0.32,0.75,1.2,18.79,0.1	10
DAPK3	NM_001348	8	1184,46,153,27,49,130,361,155,	1091.03	3.28413	4.05,5.45,1.66,2.17,3.67,2.38,4.33,2.56	2
RNMT	NM_003799	12	25,129,459,136,126,113,182,165,118,102,34,4614,	748.467	3.28404	NA,0,3.68,4.59,9.17,1.6,0.43,5.59,9.84,0.6,0.54,0.07	9
STK16	NM_001008910	10	8,44,273,190,220,134,121,96,122,1917,	436.833	3.28286	NA,0.6,0.16,3.75,0.1,17.62,6.59,0.12,0,0.61	6
C12orf5	NM_020375	6	111,38,122,78,111,7765,	116.233	3.28231	10.26,1.21,5.55,2.55,0.12,0	1
SCRIB	NM_015356	37	389,52,75,38,143,186,151,160,108,63,75,57,111,189,294,111,258,81,324,78,90,63,417,168,126,131,167,200,119,145,75,64,57,90,79,118,166,	1298	3.2811	3.88,2.36,1.17,1,2.04,0.32,12.09,0.23,0.41,0.05,2.35,4.56,0.12,9.28,0.01,15.48,0.16,9.61,4.92,0.06,2.24,3.06,0.52,0.1,0.72,1.48,0.53,0.2,6.42,0.16,8.54,8.01,4.42,0.03,4.01,0.29,10.55	16
GLO1	NM_006708	6	1458,90,68,141,83,206,	2552.47	3.27212	0,0.84,0.75,3.52,8.95,5.57	5
NFATC4	NM_001136022	14	276,291,129,1096,163,200,173,141,56,127,585,757,1965,1,	703.9	3.26989	NA,3.12,3.74,1.87,0.14,1.15,5.91,1.55,3.77,0.03,1.43,15.83,0.7,NA	12
LETMD1	NM_015416	10	71,106,152,116,83,187,102,153,97,1064,	953.667	3.26879	3.96,7.05,14.17,1.15,3.03,1.72,0.85,0.4,0.27,0.08	3
KCNMB1	NM_004137	4	811,172,158,376,	880.733	3.2675	0.98,0.75,10.69,0.64	3
GPATCH3	NM_022078	7	738,128,122,60,175,425,480,	147.233	3.26643	1.71,4.76,3.25,3.23,7.41,1.53,0.98	5
TUBG1	NM_001070	11	447,113,168,69,80,127,87,150,153,162,393,	521.767	3.2659	0.1,0.08,0.17,8.28,18.51,0.8,0.52,0.16,4.74,2.43,0.15	5
ZNF720	NM_001130913	5	207,127,96,135,2208,	76.2	3.26103	0.45,6.58,0.73,7.95,0.59	4
PYCR1	NM_153824	20	1,572,345,70,165,93,225,182,72,346,1,571,341,70,164,93,222,180,71,345,	1524.6	3.25881	NA,NA,NA,NA,NA,NA,NA,NA,NA,NA,NA,2.21,0.99,0.03,0.72,1.25,12.63,0.37,7,4.13	17
PACSIN3	NM_016223	11	517,122,137,121,176,156,236,157,91,66,59,	757.267	3.25679	0.53,2.15,5.22,0.03,16.7,1.94,0.59,1.79,4.9,1.76,0.21	5
S100P	NM_005980	2	232,278,	143.267	3.25355	4.1,2.4	1
RNF169	NM_001098638	6	515,74,147,119,100,6868,	509.033	3.25283	2.3,0.01,8.89,6.06,2.25,0.01	3
BTBD6	NM_033271	5	19,304,91,119,1450,	802.467	3.25118	NA,6.15,5.42,1.42,0.01	2
HSPA8	NM_153201	11	337,90,233,134,64,203,556,153,206,210,73,	7939.2	3.24876	0.16,0.06,0.86,3.43,0,0.75,0.32,2.51,0.53,1.97,25.15	11
POPDC2	NM_022135	4	501,409,109,625,	323	3.24732	1.74,1.63,0.07,9.55	4
C19orf25	NM_152482	3	2058,132,67,	222.733	3.2464	0.16,6.73,2.85	2
IDH3B	NM_174855	14	128,314,61,95,147,103,134,104,133,61,121,99,81,45,	901.833	3.24524	2.92,0.32,1.69,1.62,2.88,8.32,0.42,0.63,0.21,0.14,0,8.36,17.9,0.02	13
SULT1C4	NM_006588	7	542,126,98,127,95,181,495,	82.3	3.24392	2.35,0.14,0.91,2.94,0.96,13.72,1.68	6
CASP6	NM_032992	7	940,160,176,77,147,43,118,	124.867	3.24303	4.71,8.44,0.72,5.14,0.67,1.17,1.85	2
GSN	NM_001127666	24	118,93,79,112,74,205,8,62,205,155,162,150,90,133,89,216,134,91,171,175,125,78,61,409,	6654.57	3.24277	2.37,13.79,0.06,0.89,0.28,9.09,0,21.3,1.43,1.19,0.71,0.85,2.24,0.4,6.3,1.31,0.17,0.03,3.25,0.45,0.67,3.8,6.57,0.67	8
GCC2	NM_181453	23	160,57,85,68,105,2466,73,101,99,120,165,105,163,101,78,138,122,177,218,195,140,202,1838,	1136.9	3.2426	0.03,1.93,3.12,4.4,1.99,28.09,0.17,2.53,3.8,9.35,1.74,1.49,2.07,4.31,1.76,0.86,0.18,1.77,0.05,0.98,2.57,0.37,1.01	6
COPS6	NM_006833	10	107,126,132,89,63,48,115,93,101,551,	1016.57	3.24257	7.12,7.15,0.01,0.64,8.82,3.95,0.01,0.15,4.56,0	5
HSD17B13	NM_178135	7	1520,117,138,107,132,108,273,	32.2333	3.24158	0.86,2.84,0,0.04,1.06,2.22,15.68	7
AK2	NM_013411	9	2849,224,196,73,95,111,126,135,20,	1147.47	3.2398	0.03,3.67,0.18,1.77,1.16,9.87,0.85,8.57,3.06	6
SLC12A2	NM_001046	27	920,120,76,96,140,111,109,128,85,152,108,124,102,156,100,112,141,107,80,126,48,123,112,87,136,68,3193,	1331.57	3.23911	5.5,0.6,2.23,3.67,0.58,2.86,9.08,6.43,0.24,6.27,17.48,14.95,1.42,0.64,4.19,2.73,1.34,0.01,0.32,3.38,1.89,0.93,0.06,0.01,0.26,0.01,0.36	11
DUSP5	NM_004419	4	634,149,220,1525,	739.3	3.23632	12.41,0.17,0.26,0.11	1
QTRT1	NM_031209	10	268,69,139,79,116,139,76,110,88,249,	810.333	3.23599	0.97,3.76,7.91,0.41,0.25,2.41,0.62,0.44,14.29,1.3	9
KRT18	NM_199187	9	68,113,418,83,157,165,126,224,180,	2444.9	3.23594	11.29,7.12,0.75,4.47,2.06,0.55,0.49,1.7,0.69	1
DYRK1A	NM_101395	19	72,101,1393,0,85,197,26,93,189,148,287,147,141,306,0,125,45,84,3466,	1138	3.23573	1.1,0.7,2.42,NA,0.12,0.44,0.1,2.38,7.82,3.36,15.61,5.19,4.86,0,0.48,10.01,3.19,0.36,0.09	11
COX4I1	NM_001861	5	163,74,168,132,264,	2395.17	3.23515	3.78,7.9,3.48,0.75,0.27	2
GPSM1	NM_015597	16	288,222,136,152,124,116,156,109,124,836,71,177,99,157,209,1592,	138.3	3.23246	16.98,0.51,1.28,0.28,1.27,1.93,2.48,0.5,2.08,5.01,NA,NA,NA,NA,NA,NA	1
DDRGK1	NM_023935	9	454,49,57,39,123,102,113,204,113,	637.233	3.23106	0.45,4.5,0.07,0,0.02,0.98,0.31,0.12,22.62	9
G3BP1	NM_005754	13	122,30,113,82,174,91,97,202,102,112,129,110,1470,	606.9	3.22941	3.43,0.01,0.09,8.97,4.68,5.83,5.73,3.47,4.44,0.89,0.52,3.63,0.28	4
HECTD1	NM_015382	43	950,145,151,94,79,608,138,202,128,86,208,183,55,223,157,123,134,222,837,177,167,324,140,135,106,95,147,135,77,264,223,171,139,175,115,99,77,271,282,228,235,161,468,	1483.7	3.22896	0.13,2.59,0.02,0.59,0.66,0.07,0.9,0.87,0.04,3.88,0,3.66,0.79,0.32,0.12,4.2,0.54,0.11,1.05,0.44,3.2,3.45,18.14,4.57,2.03,0,1.46,10.1,5.33,23.22,1.48,7.83,0.61,0.08,1.99,0.71,0.1,10.71,7.28,1.7,5.93,7.91,0.03	30
AKTIP	NM_001012398	11	1240,61,108,99,89,101,65,206,112,28,112,	240.867	3.2264	0.02,4.32,7.82,3.93,0.01,11.82,0.25,0.51,0.1,1.59,5.13	6
RAB11A	NM_004663	5	168,196,194,81,1754,	1897.07	3.22517	7.42,0.04,0,8.66,0	4
RB1CC1	NM_001083617	25	1402,71,8,128,59,48,55,241,109,166,1901,127,104,62,82,187,185,171,430,203,171,127,122,115,392,	506.667	3.22434	0.16,0.01,0.88,1.24,1.87,0.11,0.01,3.69,0.24,0.4,0.05,2.16,4.82,0.14,4.15,7.36,8.07,4.69,14.71,12.07,7.93,1.67,0.42,0.63,3.15	19
IGFN1	NM_001164586	24	83,54,120,140,100,45,46,175,114,169,273,7539,125,142,300,300,174,129,303,89,196,300,327,566,	369.833	3.22365	NA,0.69,0.09,8.24,3.86,3.13,0.68,0.12,0.66,0.07,3.05,7.36,2.28,0.45,3.02,0.08,12.05,4.16,0.88,0.08,0.41,15.81,6.71,0.25	22
MICAL1	NM_022765	25	275,74,100,94,114,92,277,77,157,84,42,89,191,148,82,127,116,258,101,156,105,105,208,301,269,	1217.93	3.21794	2.25,0.12,2.84,0.11,0.95,2.08,0.62,3.58,6.47,0.74,5.34,13.81,7.11,0.04,0.84,0.72,0.23,0.05,0.05,4.15,2.2,0.11,21,3.13,1.9	23
GRB7	NM_005310	16	200,56,205,151,157,122,78,138,111,99,81,117,61,88,94,535,	301.333	3.21584	6.9,0.22,0.4,0.47,3.5,0.1,6.3,14.11,10.93,0.58,1.57,3.41,1.12,0.09,0.6,1.16	8
CCS	NM_005125	8	82,73,138,178,61,78,104,318,	517.833	3.21365	1.92,3.65,4.8,0.79,0.07,0.56,11.98,1.93	7
ZNF16	NM_006958	4	2233,205,86,92,	166.6	3.2087	0.48,8.23,0.74,3.38	2
CCT6P1	NR_003110	12	174,135,173,106,155,82,97,139,133,103,74,395,	257.267	3.20609	8.08,6.19,12.97,0.13,5.43,0.02,0.28,0.73,1.1,0.19,3.27,0.09	3
MAML3	NM_018717	6	3932,85,252,555,1044,1220,	728.8	3.20423	0,0.87,7.77,2.54,7.62,0.41	3
C7orf47	NM_145030	4	245,137,217,331,	204.167	3.2027	0,9.2,0.17,3.44	2
MFSD11	NM_024311	14	183,167,56,108,80,97,59,145,41,66,126,175,136,1069,	184.667	3.20051	4.97,0.26,4.03,0.38,6.2,0.61,0.07,0.02,0.19,0.01,0.59,25.01,1.6,0.87	12
CDO1	NM_001801	5	730,170,155,78,481,	128	3.19991	5.51,0.22,2.3,0.97,7	5
ELMO3	NM_024712	20	280,41,73,51,170,100,152,79,51,123,132,102,109,137,164,113,105,83,87,360,	668.1	3.19962	3.38,7.28,7.83,0.03,12.09,0.01,0.88,2.9,2.89,0.48,0.02,0.45,0.26,16.36,0.03,2.7,0.05,1.07,0.4,4.88	14
RAB11FIP3	NM_014700	15	1053,94,95,196,212,150,36,94,104,141,82,138,156,141,1755,	1269.7	3.19775	7.53,0.69,1.41,9.06,14.05,1.38,0.96,0.64,0.61,10.88,0.23,0.01,0,0.48,0.06	5
CCDC53	NM_016053	7	254,64,111,108,66,99,210,	148.233	3.19692	0.09,0.05,0.34,0.26,19.49,0.03,2.12	5
NDUFAF4	NM_014165	3	2080,104,226,	95.6333	3.19672	0.15,7.14,2.3	2
KCNMB4	NM_014505	3	789,128,714,	58.8333	3.19566	0.37,9.12,0.09	2
ZC3H12A	NM_025079	6	112,481,140,235,107,1641,	779.5	3.19322	0.17,10.46,4.08,1.25,1.08,2.11	2
ZNF3	NM_017715	8	883,2242,127,89,131,3,117,114,	704.733	3.19294	10.51,1.11,3.31,0.1,0.84,NA,0.46,6.01	1
CCDC58	NM_001017928	5	331,60,147,126,54,	50.7333	3.19166	0.72,0.03,11.53,1.44,2.25	3
ALKBH1	NM_006020	6	1836,194,91,163,109,192,	122.067	3.19042	0.01,1.4,0.65,4.83,1.52,10.74	6
METTL10	NM_212554	7	1667,259,217,108,115,66,147,	143.067	3.19022	0.8,0.02,0,6.42,0.18,3.72,11.18	7
POLR2E	NM_002695	8	2142,80,79,59,81,116,175,134,	1178.33	3.18887	0.19,0.1,10.84,0.22,7.21,4.36,2.1,0.5	3
GNA11	NM_002067	7	378,185,155,129,130,154,468,	738.733	3.18758	4.9,0.51,0.34,5.91,1.43,9.13,0.1	6
PHOSPHO1	NM_001143804	4	1635,126,112,299,	16.3333	3.18283	1.9,0.27,9.65,0.91	3
VAT1	NM_006373	6	1540,242,90,171,208,507,	2018.57	3.18232	0.76,0,0.81,4.87,3.45,9.21	6
PMS1	NM_001128143	13	509,152,183,103,164,117,123,144,890,486,131,161,358,	184.6	3.18219	6.86,0.01,18.82,1.96,5.16,2.65,3.15,0.02,0.01,0.06,1.55,1.12,0.01	3
ALKBH7	NM_032306	4	592,174,125,219,	372.1	3.18113	2.61,0.16,0,9.95	4
ACOT9	NM_001033583	16	323,151,88,86,91,112,68,74,104,84,38,171,46,27,98,166,	286.7	3.17801	0.95,1.5,0.2,0.26,5.36,0,16.74,0,1.48,1.86,0.55,0.1,6.28,0.36,2.12,13.07	7
SSR4	NM_006280	6	116,119,75,90,66,171,	2014.27	3.17745	0,0.45,7.79,0.06,2.54,8.23	6
C17orf37	NM_032339	4	450,77,98,129,	564.967	3.17615	1.23,0.13,5.73,5.62	3
SCARF2	NM_153334	12	1695,153,116,14,118,104,129,219,520,102,59,278,	445.5	3.17542	3.79,2.96,3.5,0.01,3.59,1.3,2.49,6.59,0.07,7.52,4.85,1.41	10
PBX2	NM_002586	27	1739,87,89,154,136,191,248,74,492,1739,87,89,154,136,191,248,74,492,1742,87,89,154,136,191,248,74,492,	1232.67	3.17533	NA,NA,NA,NA,NA,NA,NA,NA,NA,NA,NA,NA,NA,NA,NA,NA,NA,NA,0.06,1.5,4.29,0,1.26,4.17,3.2,13.99,0.11	26
MAGI1	NM_015520	27	2902,89,1929,139,144,61,94,201,2,294,193,92,84,217,32,621,183,93,134,58,36,83,202,207,120,117,839,	592.433	3.17439	0.18,0.31,1.83,18.38,2.08,0.28,0.18,0.76,NA,7.36,1.95,19.98,0.39,5.64,1.52,0.99,0,0.51,0.6,0.13,NA,1.48,1.38,0.26,2.55,0.32,10.27	12
TMEM184A	NM_001097620	9	4947,198,170,92,76,91,166,219,317,	1721.53	3.17428	0.41,0.35,5.39,1.74,0.45,12.19,1.46,4.65,1.94	6
ERGIC2	NM_016570	14	573,83,163,98,99,56,96,102,41,71,47,109,143,96,	251.967	3.17378	0.1,3.6,0.59,3.05,6.88,7.24,5.51,5.39,0.05,1.99,0.58,8.27,0.47,0.72	12
ATRIP	NM_032166	13	279,134,171,119,158,96,130,690,137,92,81,253,169,	189.567	3.17251	5.41,3.24,17.07,0.27,3.57,0.21,0.13,3.01,0.59,0.02,0.01,5.2,2.51	3
ARFGEF2	NM_006420	39	273,31,124,147,180,235,69,152,131,235,100,140,109,184,112,206,85,172,152,129,159,148,100,41,170,152,173,161,131,130,136,139,55,115,131,169,139,118,3671,	929.2	3.17226	0.26,NA,0.01,1.59,9.45,10.31,0,3.39,2.12,4.27,0.09,3.02,0.19,2.56,1.42,8.42,0.21,7.33,2.06,0.47,2.49,6.32,2.62,0.43,2.3,12.11,0.02,0,0.16,6.15,18.52,8.23,0.97,0.41,0.74,0.01,0.29,1.08,0.53	31
GOLGA7	NM_016099	7	56,178,133,153,102,63,1397,	424.367	3.1722	2.57,0.99,7.18,5.79,5.57,0.11,0	3
H19	NR_002196	5	619,123,113,135,1318,	218.467	3.17168	1.39,8.36,2.83,2.46,0.82	2
RNF123	NM_022064	39	50,118,85,80,95,55,86,87,68,126,115,105,126,93,74,118,100,62,72,121,102,107,199,146,84,108,178,75,88,88,85,140,189,76,85,143,95,86,345,	625.167	3.16804	0.13,0.16,4.91,2.58,0.63,0,0,3.84,8.46,1.3,2.22,11.04,1.04,6.06,0.48,2.02,0.02,2.26,7.8,13.01,15.63,2.21,2.58,0.9,0.12,2.29,0.61,5.65,10.06,0.41,0.35,1.66,0.28,0.17,0.02,NA,NA,NA,NA	21
CALR	NM_004343	9	171,102,204,95,210,114,144,93,778,	12973.2	3.16723	0.09,4.4,3.88,3.95,3.14,2.92,6.37,2.06,1.68	7
CXCL10	NM_001565	4	831,90,127,127,	93.0667	3.16713	2.29,0.75,0.52,9.11	4
LMAN2	NM_006816	8	684,120,115,162,80,118,119,433,	1883.23	3.1671	0.37,0.34,1.94,8.31,0.96,1.7,3.52,8.2	4
ERI3	NM_024066	9	571,100,73,92,60,117,278,76,376,	630.1	3.16567	2.65,0.5,14.1,0.4,0.3,3.28,5.33,1.73,0.2	3
ZNF599	NM_001007248	4	2486,96,127,406,	63.4	3.16343	3.97,5.24,1.05,2.4	2
TBC1D17	NM_024682	17	173,99,75,124,208,112,159,129,104,95,117,101,100,98,117,87,321,	925.133	3.16138	0,4.62,0.01,3.14,1.55,0.08,0.02,0.34,0.01,0.57,3.42,5.59,1.76,7.23,4.46,13.08,7.85	16
SNRPB2	NM_003092	8	81,99,99,173,141,51,89,547,	154.433	3.1601	0.24,4.92,7.44,1.3,3.39,5.43,1.29,1.27	3
SURF4	NM_033161	6	2296,187,44,77,187,178,	4203.73	3.15827	0.03,0.06,14.38,0.07,2.64,1.75	3
CEACAM4	NM_001817	7	425,42,32,53,118,360,175,	6.23333	3.15719	0.2,NA,NA,NA,0.54,2.99,8.91	7
DPM2	NM_003863	4	686,103,90,667,	491.267	3.15596	0.16,0.21,2.89,9.36	4
MMP23A	NR_002946	12	134,168,165,111,127,201,134,168,165,111,127,201,	111.6	3.15577	10.23,1.75,2.18,0.96,3.69,0.13,NA,NA,NA,NA,NA,NA	1
FAM45A	NM_207009	9	99,197,80,149,112,101,108,95,1241,	198.7	3.1533	3.25,0.21,0.94,10.63,0.47,8.76,1.17,2.47,0.48	4
FAM18A	NM_001079512	8	2426,60,129,129,90,145,80,280,	95.2333	3.15266	1.87,0.67,7.11,0.48,0.83,6.88,4.73,2.64	3
SDF2	NM_006923	3	688,197,190,	576.367	3.14974	0.8,0.42,8.23	3
TXNRD2	NM_006440	18	291,195,98,72,93,96,137,175,92,20,71,63,79,75,145,57,69,136,	711.567	3.14728	11.03,6.47,0.74,0.13,5.38,4.38,2.04,1.13,1.34,0.01,0.05,4.03,5.67,1.59,1.3,2.81,2.1,6.45	1
FLJ43860	NM_207414	30	230,75,103,123,156,177,144,115,144,182,160,155,150,167,136,105,96,223,80,123,147,120,117,108,53,160,129,146,182,161,	35.2333	3.14726	0.1,0.06,2.16,1.55,11.99,0.89,2.12,3.26,7.42,NA,NA,NA,NA,NA,NA,NA,NA,NA,NA,NA,NA,NA,NA,NA,NA,1.91,NA,NA,NA,NA	5
NDUFB5	NM_002492	6	153,89,67,62,107,581,	314.267	3.14583	4.64,0.02,2.21,7.78,4.15,0.07	4
RBM28	NM_018077	20	0,548,100,257,75,150,159,65,136,74,110,73,137,196,72,93,76,95,159,233,	240.4	3.14576	NA,0.09,0.02,0.49,2.46,5.52,0.07,0.11,2.19,0.21,2.05,1.98,0.63,19.99,3.46,0.35,0.05,12.3,0,7.81	14
GARNL3	NM_032293	28	545,75,100,119,65,64,27,76,99,104,109,46,107,116,105,75,112,99,117,176,159,67,108,119,139,216,127,465,	224.033	3.14457	0.18,0,0.02,1.32,0.74,3,NA,1.46,3.36,4.4,5.42,0.39,5.67,11.93,5.04,0.17,6.11,0.84,2.03,0.07,17.16,1.92,0.09,2.61,0.24,7.4,2.28,1.05	21
OPLAH	NM_017570	27	207,98,163,158,150,135,147,185,175,102,161,152,113,139,138,171,113,266,68,139,166,196,124,100,192,224,29,	551.1	3.14309	11.7,3.12,0.17,2.65,0.16,0.08,7.4,1.56,0.22,8.53,7.05,2.9,2.99,1.48,0.34,2.31,4.33,0.85,4.78,0.44,1.46,10.25,1.14,2.24,6.54,0,0.16	1
ABCD4	NM_005050	19	1253,116,77,53,50,37,92,209,90,92,122,95,51,126,117,140,128,119,190,	475.233	3.14186	14.99,3.52,1.44,0.33,1.15,0.02,2.43,0.24,0.9,1.93,1.1,0.31,0,0.88,20.63,6.15,2.72,0.94,0.01	15
RAET1G	NM_001001788	5	197,211,282,264,153,	15.6	3.14144	5.88,2.59,5.5,0.71,1.03	1
MMADHC	NM_015702	8	533,87,131,106,218,145,61,153,	626.9	3.14083	2,2.45,10.69,0.03,0.75,0,4.69,4.51	3
MFAP1	NM_005926	9	742,90,160,161,109,188,130,220,263,	405.767	3.14018	7.81,1.85,1.64,0.04,0.42,0.6,5.27,0.06,10.57	9
PPP1R7	NM_002712	10	61,129,56,66,131,163,117,105,87,378,	911.167	3.13896	5.39,4.46,0.16,0.04,7.87,7.66,1.61,0.12,3.72,0.36	5
LCOR	NM_032440	8	143,74,66,80,133,288,94,3956,	16.7667	3.1387	1.51,2.97,1.91,0.8,2.85,1.35,0.32,13.39	8
FBP1	NM_001127628	9	438,120,138,141,93,163,194,306,206,	944.1	3.13238	0.29,3.73,0.94,0.46,8.91,0.54,1.1,7.27,4.94	5
RNF115	NM_014455	9	306,59,58,209,72,73,94,116,686,	258.933	3.13081	12.06,9.12,1.13,2.4,0.25,0.48,1.25,1.29,0.19	1
RPL8	NM_033301	7	194,116,219,142,149,100,55,	12571.5	3.12987	0.32,1.04,0.25,7.19,9.97,0.02,NA	5
ACOT4	NM_152331	3	711,203,718,	29.0667	3.12808	4.64,4.61,0.13	1
ZC3H18	NM_144604	18	186,617,85,149,93,158,118,269,192,126,105,144,66,161,200,97,97,863,	559.367	3.12643	1.29,0.23,0.06,0.01,4.47,6.22,13,3.32,0.04,0,0.8,1.19,0.8,11,1.89,0.88,11.06,0	7
SARS	NM_006513	11	211,71,81,159,144,156,222,130,158,130,433,	1503.67	3.12449	4.43,0.14,11.63,9.91,1.63,0.27,0.64,1.28,0.71,3.47,0.25	3
ALOX5	NM_000698	14	249,199,82,123,107,173,147,204,87,179,122,101,171,608,	404.133	3.12183	1.45,0.3,0.71,10.61,2.61,3.06,0.54,2.99,1.85,0.56,2.7,9.99,6.17,0.16	4
ZNF609	NM_015042	9	747,226,88,2341,367,176,217,79,4376,	1444.27	3.12166	0,4.96,3.26,0.21,6.47,2.97,9.21,0.3,0.71	7
RGS2	NM_002923	5	143,102,62,167,875,	907.4	3.1209	5.14,5.97,0.2,4.29,0	2
RCN3	NM_020650	7	441,248,203,173,61,200,528,	224.2	3.12031	3.96,0.69,14.21,0.52,0.15,0.78,1.54	3
EYA1	NM_172060	20	1988,101,122,115,161,59,90,84,140,187,83,123,14,146,70,78,128,50,232,586,	207.3	3.11942	6.47,0.08,7.6,0,1.1,1.09,1.63,0.81,0.38,10.91,1.37,12,1.46,9.18,0.36,1.47,0.68,1.34,1.36,NA	12
MLYCD	NM_012213	5	548,113,157,150,1227,	229.467	3.11745	12.12,0.12,0.05,3.13,0.17	1
HAGH	NM_001040427	10	280,80,102,104,109,118,65,173,96,483,	509.267	3.11581	0,1.91,0.12,23.09,0.14,1.78,0.27,0.64,3.2,0	4
SPCS2	NM_014752	5	153,84,161,135,2175,	615.667	3.11289	11.31,1.99,0.93,0.77,0.57	1
DPP3	NM_005700	19	57,2,275,90,138,75,94,131,131,59,195,113,93,63,125,121,180,163,581,	559.3	3.11262	2.41,0.28,12.31,1.8,2.09,0.49,8.96,1.75,7.03,0.22,0.08,4.36,4.31,0.18,3.1,0,0.06,8.95,0.75	3
TPPP3	NM_015964	5	554,154,194,91,139,	96.6667	3.1082	0.02,10.58,1.66,0.95,2.34	2
ATP6V1E1	NM_001039366	9	600,88,95,69,90,67,110,66,220,	913.567	3.10615	0.07,4.32,0.07,1.47,0.03,1.98,8.59,8.23,3.2	7
DGAT1	NM_012079	34	468,88,41,86,53,106,102,75,104,39,42,45,113,66,88,63,2124,2126,63,88,66,113,45,42,39,104,75,102,106,53,86,41,88,468,	545.767	3.10526	NA,NA,NA,NA,NA,NA,NA,NA,NA,NA,NA,NA,NA,NA,NA,NA,NA,0.05,0.52,0.13,1.41,9.68,0.61,1.38,3.32,0.12,12.3,0.62,1.56,1.04,3.44,0.73,1.81,14.08	34
NPHP4	NM_015102	30	596,144,180,172,86,86,157,84,187,227,206,126,181,161,188,192,152,108,62,139,183,127,182,137,156,65,173,144,173,228,	263.9	3.10312	12.55,2.53,4.52,0.81,0.3,1.79,0.02,3.56,13.41,18.04,0.99,2.56,2.97,0,2.54,3.83,2.01,0.47,0.37,3.68,2.35,1.11,0.37,0.72,0,0.06,10.19,0.66,0.64,0.04	10
STAMBP	NM_201647	14	38,19,51,332,106,215,76,96,367,125,138,113,100,682,	418.5	3.10307	0,1.57,5.8,0.12,0.81,0,0.16,30.12,0,0.01,0.04,2.25,2.55,0.01	8
CLEC12A	NM_201623	6	279,99,189,152,110,726,	10.6667	3.10248	2.9,3,3.31,1.48,0.36,7.57	6
PSMB9	NM_148954	24	77,28,22,68,132,130,142,447,77,28,22,68,132,130,142,449,77,28,22,68,132,130,142,447,	282.3	3.09945	NA,NA,NA,NA,NA,NA,NA,NA,NA,NA,NA,NA,NA,NA,NA,NA,3.61,0.27,3.75,2.87,2.13,11.67,0,0.49	22
NDUFB9	NM_005005	4	186,193,114,226,	687.9	3.09935	8.59,1.05,2.63,0.14	1
DLK2	NM_206539	7	923,145,131,64,131,154,62,	153.967	3.09411	3.19,3.02,0.06,2.86,3.62,2.93,5.97	7
PDE8A	NM_002605	22	375,57,191,57,55,89,79,138,89,52,43,78,71,165,49,136,199,218,133,168,130,1345,	465.567	3.09241	3.28,0.07,6.06,0.65,0.06,3.48,0,2.42,0.07,1.72,0.03,9.58,2.04,5.45,1.44,6.72,6.26,14.62,0.34,2.06,1.54,0.15	18
TMEM110	NM_198563	8	729,150,78,113,122,96,49,241,	160.533	3.09191	1.77,1.43,13.21,5.65,0.68,0.13,1.86,0	3
PCP4	NM_006198	3	90,52,414,	1147.47	3.09023	0.85,8.19,0.23	2
BLVRB	NM_000713	5	263,129,90,165,209,	900.967	3.08907	0.3,1.6,2.21,1.15,10.19	5
GNL2	NM_013285	16	195,92,83,452,114,159,105,129,114,159,67,185,140,95,85,227,	444.967	3.08806	0.47,2.13,13.58,0.32,0.56,3.46,4.89,4.78,0.84,0.3,0.09,0.06,0.94,7.02,2.7,7.28	3
SEZ6L2	NM_201575	19	570,97,118,39,192,192,195,197,139,201,164,169,186,202,140,90,209,132,319,	1152.47	3.08633	0.67,1.97,0.01,2.76,0.21,10.21,2.57,3.33,3.81,2.72,2.13,0,0.33,11.25,4.01,2.62,0.98,6.26,2.8	14
PHPT1	NM_014172	4	787,125,55,282,	1060.6	3.08375	0.17,2.1,8.8,1.26	3
CCDC50	NM_178335	12	639,63,127,91,118,528,116,45,105,80,107,6929,	892.4	3.08336	9.29,5.34,1.06,0.33,1.96,1.87,0.57,0.89,14.13,0.05,1.48,0.03	9
RAD23B	NM_002874	10	433,82,80,269,56,128,136,128,171,2647,	1787	3.08271	6.64,6.92,7.22,0.83,0.32,0.49,1.07,4.88,2.43,0.03	3
SCNM1	NM_024041	7	163,71,89,98,89,195,153,	170.633	3.08226	0.09,3.82,4.04,11.74,0.64,0.41,0.83	4
MMACHC	NM_015506	4	230,195,153,2272,	127.833	3.08224	0.82,8.83,1.86,0.82	2
FOXRED1	NM_017547	11	132,221,111,119,95,102,77,161,130,105,698,	381.167	3.08178	4.46,1.15,2.58,12.78,0,7.66,2.27,0.33,0.05,1.94,0.66	4
ROCK2	NM_004850	33	1789,214,262,79,89,71,169,180,95,94,187,104,70,185,161,160,107,247,92,136,49,80,12,61,160,92,139,145,261,138,101,82,590,	305.967	3.08054	4.95,0.66,2.97,0.2,2,0.3,8.55,0.08,0.02,0.31,8.19,4.1,0.31,11.48,1.39,3.7,5.31,8.41,2.78,0.07,0.08,0.83,NA,0,6.03,0.65,1.76,0.49,13.24,2.61,0.96,0.03,6.12	29
DDX41	NM_016222	17	351,111,72,150,97,72,132,163,137,154,73,137,61,75,160,111,48,	888.1	3.07903	2.13,2.52,4.97,2.9,1.85,0.61,1.71,0.13,0.66,0.24,0.63,4.65,1.39,8.32,0.55,10.32,8.77	16
NFIC	NM_205843	12	68,92,532,72,75,124,125,126,185,154,86,854,	1483.27	3.07646	1.22,6.27,9.95,1.06,0.43,0.78,1.3,0.7,4.81,1.31,0.25,8.83	3
HADH	NM_005327	8	281,129,158,127,90,73,117,937,	651.367	3.07633	12.43,0.86,0,0.4,7.96,0.01,2.94,0.01	1
NKD1	NM_033119	10	249,33,134,67,107,96,148,85,128,1539,	96.8	3.07075	1.29,0.12,10.04,5.06,0.17,0.76,3.68,0.05,0.2,9.32	3
SF3B1	NM_012433	26	488,217,273,132,121,112,183,222,126,147,146,271,87,180,102,198,122,213,238,171,80,155,115,105,167,76,	3887.87	3.06891	1.34,3.69,0.56,2.78,0.76,0.31,0.11,0.08,1.23,0,0.74,0.01,0.88,3.59,4.23,2.56,2.34,0,0.08,3.43,1.7,16.95,27.16,4.47,0.72,0.04	23
PSMD9	NM_002813	6	255,103,212,102,89,1582,	384.5	3.06739	9.95,0.72,0.34,0.99,0.4,6	1
PSKH1	NM_006742	3	100,1027,2354,	934.167	3.06702	0.65,6.43,2.12	2
FAM20C	NM_020223	3	836,179,79,	182.3	3.066	3.56,5.22,0.42	2
SMARCB1	NM_003073	10	300,112,26,130,138,128,167,191,132,378,	831.933	3.06329	0.71,2.63,10.47,5.8,0.46,0.05,0.15,0.21,8,2.15	3
CTSH	NM_148979	14	456,126,107,69,82,56,87,105,71,106,32,24,34,128,	1767.7	3.06301	0.48,0.86,0.28,0.34,0.62,0.68,0,5.07,8.41,2.59,1.23,12.38,5.69,4.25	12
HIPK3	NM_001048200	17	268,1099,124,120,87,185,160,124,122,125,162,63,297,141,236,128,1302,	491.5	3.06173	0.46,13.14,2.38,3.11,0,2.59,14.8,1.08,0.71,0.09,0.05,0.03,4.35,6.9,0.36,0.07,1.93	7
SIGIRR	NM_001135053	12	344,190,151,103,144,141,134,199,160,177,30,73,	577.7	3.06027	3.05,3.71,1.51,1.26,0.03,2.47,2.21,12.86,6.77,1.7,0.03,1.13	8
ADAM15	NM_207196	24	180,107,77,79,77,193,63,69,170,85,149,175,93,305,196,78,73,139,70,2,72,72,125,317,	1952.23	3.05899	4.12,11.21,0.66,0,7.37,1.88,0.4,3.3,0.03,9.69,0.01,3.18,1.13,0.44,0.29,10.25,9.08,0.47,0,0.01,0.58,6.1,0.1,3.11	2
UBB	NM_018955	2	132,839,	8673.3	3.05886	6.09,0.02	1
KDELR1	NM_006801	5	758,253,159,101,286,	2017.33	3.05853	3.01,0.11,0.25,0.02,11.91	5
RPL6	NM_001024662	8	187,185,49,144,99,237,175,53,	4051.37	3.05791	0.04,0.2,13.36,6.91,0.84,1.23,0.13,1.76	3
TARBP1	NM_005646	30	433,137,125,192,172,82,197,87,150,111,121,72,191,189,262,215,162,98,173,100,139,90,97,136,98,53,149,70,98,931,	699.6	3.05569	0.34,0.3,1.25,1.43,0.34,1,0.2,0.02,5.51,2.55,9.66,1.43,2.91,1.89,0.23,0.04,4.29,2.64,21.83,3.65,1.73,0.83,1.83,6.8,0.5,0.49,8.96,0.3,0.16,8.55	19
LRRC45	NM_144999	17	460,62,71,179,129,113,59,78,136,78,112,71,93,93,174,148,543,	292.933	3.05563	8.19,6.55,2.92,0.46,0.93,2.92,6.41,1.9,3.71,3.33,1.43,4.52,2.89,2.46,0.04,0.72,2.55	1
DPYS	NM_001385	10	420,131,208,143,142,157,190,180,159,393,	57.8667	3.05548	4,0.12,4.73,5.11,3.13,2.07,2.35,1.89,0.11,7.06	10
RPL26L1	NM_016093	4	33,177,141,359,	130.833	3.05424	0.89,4.96,0.21,6.16	4
UNC93B1	NM_030930	11	754,119,274,183,124,94,133,162,154,142,176,	398.5	3.05253	0.06,14.75,1.29,0.65,1.63,2.27,3.58,4.54,4.75,0.03,0.02	2
LOC92249	NR_015353	4	2423,128,173,162,	956.6	3.05107	0.09,4.09,2.42,5.6	4
TSFM	NM_005726	6	106,174,129,123,88,1408,	207.067	3.05025	3.21,0.17,1.49,11.45,1.92,0.05	4
NAP1L1	NM_004537	17	2827,672,72,51,30,123,20,146,140,72,129,81,142,103,86,37,392,	1763.43	3.04727	0.92,0.11,6.86,0.37,2.57,0.82,0.31,1.08,0.08,1.73,1.01,0,3.81,4.57,2.16,11.05,14.34	17
TM7SF2	NM_003273	10	199,197,55,195,104,120,169,81,123,343,	1330.33	3.04691	1.64,0.12,2.62,1.22,5.52,0.03,0.05,17.52,0.22,1.52	8
ACTR3B	NM_001040135	12	161,56,125,111,96,108,144,174,93,126,84,921,	118.567	3.04685	0.38,0.08,3.8,0.27,0.17,3.71,5.28,10.18,0.69,10.44,1.57,0	10
AFF4	NM_014423	21	5808,221,44,94,72,137,64,95,241,89,918,163,38,55,46,37,87,45,795,127,404,	1332.3	3.04518	0.09,1.01,0.01,12.77,1.83,8.18,0.08,7.81,7.6,2.5,10.7,1.12,0.15,0.15,0.19,NA,0.09,0.16,4.16,0.94,1.38	4
MTERFD2	NR_028049	8	2271,65,156,436,872,185,499,80,	1339.7	3.04122	1.52,0.04,0.35,2.63,4.53,2.22,12.98,0.06	7
TRIOBP	NM_001039141	27	102,109,174,140,202,172,3319,115,1044,78,138,187,57,108,90,110,526,111,538,148,103,160,114,87,164,2773,0,	1689.03	3.04066	0,0,0.9,0,0.26,0,47.65,0.02,2.77,0.09,0.06,0,0.66,1.3,0.75,0.2,0.72,0.66,9.41,0.04,3.51,0.43,1,5.65,0.45,2.53,NA	7
DHRS11	NM_024308	7	361,210,95,130,93,66,643,	198.333	3.04058	11.87,0.24,2.1,1.2,0.01,0.17,5.7	1
C1orf97	NR_026761	6	171,82,150,65,73,216,	36.6333	3.03936	7.78,0.38,0.43,1.2,6.93,1.51	1
APEH	NM_001640	22	412,133,127,94,76,164,138,92,41,122,61,98,52,89,139,84,81,89,191,103,107,265,	1525.2	3.03682	2.31,11.54,4.66,2.25,1.91,4.21,2.29,5.8,0.4,1.79,0,8.4,4.01,0.1,4.13,0,1.38,0,3.35,5.67,0.94,1.67	2
C10orf26	NM_001083913	5	174,287,103,162,3670,	1450.67	3.03618	9.01,2.12,3.68,0.36,0.01	1
TGM3	NM_003245	13	104,174,240,119,129,178,136,104,246,309,158,134,646,	80.1667	3.03535	NA,NA,NA,2.43,NA,NA,NA,NA,9.56,1.82,0.1,0.06,4.24	9
SLC7A2	NM_001008539	14	150,146,398,156,166,134,223,140,137,103,206,167,109,5616,	929.7	3.03109	0.03,1.17,2.74,10.85,6.94,0.83,10.02,0.63,0.19,0.02,0.9,1.91,6.16,0.05	4
PEX6	NM_000287	17	599,140,78,117,109,62,206,133,77,196,209,112,134,103,84,164,975,	867.667	3.03034	1.83,0.21,0.1,1.34,0.42,3.88,0.75,0.16,2.28,7.96,1.59,0.1,3.58,9.77,2.64,13.66,1.25	16
TTLL3	NM_001025930	13	175,89,169,98,115,99,196,149,244,436,142,227,1263,	1248.17	3.02899	0,3.14,3.17,3.34,19.97,1.99,0,2.34,1.34,2.98,0.84,0.26,0	5
KIAA0664	NM_015229	26	1392,74,135,94,122,126,81,140,154,85,245,63,153,101,102,224,695,93,148,126,155,125,144,172,203,72,	1624.77	3.02875	0.97,3.99,1.25,1.41,0,1.4,0.74,0.02,2.28,9.44,6.16,1.29,0.01,1.18,1.61,1.52,7.16,0.17,0.34,9.67,4.33,0.37,11.01,3.04,9.37,0.03	23
CLPTM1L	NM_030782	17	569,116,45,56,35,83,51,66,104,85,95,118,79,146,190,101,208,	1343.13	3.02823	0.27,0.82,0.05,0.48,7.94,1.2,0.91,5.31,0.88,6.42,10.79,0.13,0.45,0.39,0.05,0.53,14.85	17
CISD1	NM_018464	3	170,206,1699,	112.367	3.02554	7.71,1.18,0.18	1
RRAS2	NM_001102669	7	1505,119,109,103,88,229,421,	138.1	3.02433	0.21,2.98,1.71,2.92,10,0.33,NA	5
SNHG7	NR_024542	8	344,113,56,1076,106,627,41,304,	304.1	3.02286	1.68,0.07,9.87,0.47,NA,NA,NA,NA	3
RASA3	NM_007368	24	1640,184,104,209,83,107,74,78,78,107,124,75,115,149,157,105,77,73,81,77,95,104,118,186,	373.7	3.02195	1,2.5,2.83,3.72,5.43,6.9,0.2,2.39,1.15,0.65,1.09,6.97,2.78,0.97,1.85,4.08,4.33,2.43,3.44,7.85,4.78,2.58,0.2,2.41	20
RABEPK	NM_005833	8	129,59,158,153,162,150,150,472,	227.667	3.02166	6.9,0.3,1.84,9,1.28,2.51,0.16,2.19	4
NDUFA6	NM_002490	3	789,116,279,	548.467	3.02102	0.95,1.2,6.92	3
STK39	NM_013233	18	1551,65,69,53,71,63,30,123,66,49,134,102,110,56,142,109,113,368,	984.9	3.0194	0.02,6.55,4.04,6.53,0.22,0.97,3.09,0.25,0.15,0.07,4.94,0.94,0.09,5.3,0.48,0.12,1.82,18.77	18
NEURL4	NM_001005408	30	696,166,113,145,108,88,180,159,165,162,99,228,146,132,5,170,79,77,199,163,86,182,265,73,89,112,299,66,445,289,	891.4	3.01841	0.09,7.56,0.01,7.81,8.62,0.12,0.58,7.71,8.17,0.24,2.04,0.02,9.61,7.2,0,15.58,0.43,1.23,0.25,0.69,0.59,0.53,1.47,0,3.7,2.77,0.27,0.34,2.25,0.69	16
ROCK1	NM_005406	33	1646,208,262,79,89,71,160,189,89,94,166,95,70,185,161,151,107,247,92,136,49,89,61,160,92,139,145,85,176,138,101,82,1034,	720.533	3.01809	1.53,2.35,0.29,0,2.73,6.46,0,0.06,0.13,0,1.15,9.39,1.1,15.88,1.02,0.14,5.26,1.81,9.31,2.05,0.13,0.21,1.97,0.72,0.2,9.68,6.05,3.64,5.15,5.97,2.26,0.35,2.6	14
MAMDC4	NM_206920	27	96,108,174,126,131,85,126,138,89,174,85,189,117,132,117,135,134,220,138,119,91,147,135,128,109,179,238,	491.4	3.01205	0,0.48,1.44,2.71,0,1.2,0.09,2.24,0.01,5.79,0,9.16,4.31,1.83,1.11,1.87,6.11,3.2,0.3,4.52,12.64,4.37,1.98,6.15,4.8,1.51,3.5	21
RAD51L3	NM_002878	11	1242,165,71,91,96,135,82,179,119,62,338,	118.1	3.01179	4.12,1.52,1.5,1.3,0.62,0.06,0.76,2.15,0,0.52,20.57	11
SOD1	NM_000454	5	220,97,70,118,460,	1728.53	3.01106	9.08,3.2,0.84,0.04,1.89	1
RCCD1	NM_033544	9	73,84,289,391,122,99,171,30,1508,	219.4	3.00899	0.92,2.36,7.81,7.16,2.87,1.3,0.57,1.11,2.97	3
PARP16	NM_017851	6	1447,142,172,207,138,428,	186.7	3.00764	2.24,0.49,2.37,0.45,0.05,12.45	6
ATP6V1C1	NM_001695	13	206,171,68,86,95,92,99,69,93,94,98,127,4406,	599	3.00519	8.24,4.15,0.04,0.96,5.04,7.55,1.04,0.77,0.56,7.52,1.79,1.33,0.08	1
GGA1	NM_001001560	18	408,85,76,1126,99,124,101,81,141,82,108,153,65,173,197,170,111,964,	1306.17	3.0051	3.68,1.37,2.86,13.36,2.46,5.08,0.23,7.31,3.82,2.8,0.31,0.18,1,0.34,1.17,7.65,0.49,0	4
TMEM120A	NM_031925	12	448,69,65,93,62,66,90,96,60,117,119,185,	440.767	3.00467	0.59,0.02,1.21,1.56,4.69,0.33,0.61,5.04,1.69,17.56,0.87,1.89	10
NT5DC3	NM_001031701	14	5779,65,141,87,82,102,103,61,138,91,56,75,185,249,	588.4	3.00335	0.01,1.32,0.03,0.76,1.74,1.2,0.12,0.01,1.17,0.02,0.65,8.31,13.35,13.36	14
CNTNAP3	NM_033655	24	1245,72,231,88,134,225,240,219,171,128,157,204,120,107,172,144,262,144,185,204,148,194,111,324,	91.2667	3.00309	1.4,0,13.93,0.09,0.01,1.84,0.2,3.01,6.83,2.19,1.59,2.24,0.12,1.8,0.04,0.75,8.38,1.61,2.56,2.48,2.1,4.24,1.97,12.7	3
ARF5	NM_001662	6	103,81,110,72,126,486,	1271.03	3.00019	0.02,3.48,2.83,1.03,10.02,0.61	5
HAUS4	NM_017815	10	481,69,131,146,97,135,132,143,77,188,	317.967	3.0001	0.25,10.17,0,3.04,3.52,9.88,0.52,0.8,1.3,0.51	2
RPL27	NM_000988	5	43,83,170,111,83,	2095.97	2.99843	12.18,2.54,0.26,0,0.01	1
NDUFA9	NM_005002	11	59,171,98,92,142,103,68,77,96,67,296,	463.267	2.9984	1.61,5.25,0.31,2.29,8.46,4.42,2.04,5.77,1.99,0,0.83	5
BRD7	NM_013263	18	237,144,144,112,57,112,136,108,76,124,185,111,145,58,130,209,69,47,	173.4	2.99767	3.9,3.22,0.06,11.45,0.25,7.54,1.54,4.74,0.06,0.55,9.39,0.18,1.8,0.92,1.46,0.01,5.89,0.99	4
APOOL	NM_198450	9	29,105,120,55,99,92,114,118,2379,	92.6667	2.99664	NA,9.58,0.27,0.86,0,0.31,12.6,0.22,0.14	7
TTC37	NM_014639	43	264,124,131,153,159,122,129,112,54,73,222,124,125,78,94,142,75,69,57,62,79,145,177,103,254,125,180,127,104,87,140,102,141,109,99,141,76,92,144,91,156,70,43,	1015.4	2.99516	4.4,1.6,0.04,3.33,0.16,0.84,0.98,0.08,1.85,1.33,3.12,0.7,0.58,0.37,0.94,1.06,0.16,2.55,1.5,3.21,0.02,1.52,0.34,3.93,0.56,0.66,1.07,1.13,5.85,6.56,14.99,0.38,1.92,6.19,4.49,0.76,5.99,9.28,18.57,1.77,13.39,0.02,0.66	39
RPL4	NM_000968	10	338,121,84,157,130,125,139,107,172,59,	5366.13	2.99484	4.96,0.23,1.96,0.13,2.57,1.77,11.4,2.25,0.05,4.63	7
STAG3L3	NM_001013739	8	287,108,80,99,124,117,86,357,	465.467	2.99158	0.52,1.78,1.79,1.15,3.93,1.27,0.04,13.46	8
DGKQ	NM_001347	23	1835,153,112,147,101,179,149,152,116,39,151,62,55,91,233,101,75,148,126,86,100,80,345,	496.833	2.99127	2.66,1.66,2.41,0,1.42,9.82,3.11,1.95,4.35,0,1.27,0.61,0.92,3.21,0.56,2.97,2.48,7.25,9.61,11.9,0.33,0.16,0.15	20
RPL38	NM_001035258	6	55,34,41,61,123,77,	2023.53	2.99089	0.42,0.05,3.19,6.4,3.34,4.54	4
SERPINF2	NM_001165921	12	73,51,67,39,63,9,202,144,204,143,205,1144,	297.233	2.99089	0.26,0.45,5.9,0.91,1.19,NA,2.92,0,3.28,8.05,9.32,0.61	11
RSF1	NM_016578	16	1263,189,221,208,68,110,55,80,105,207,1775,155,206,93,92,307,	290.467	2.99029	3.01,4.07,0.01,7.26,1.87,0.18,0.19,2.72,0.04,1.31,4.44,6.6,6.54,0.01,0,9.58	16
P4HTM	NM_177938	11	703,82,191,97,163,186,123,58,91,124,462,	1043.33	2.98736	2.2,1.08,3.39,0.61,0.08,0.68,4.11,13.35,6.66,0.02,0.68	8
ANAPC10	NM_014885	5	446,121,91,127,86,	41.2333	2.98582	0.03,7.89,3.21,2.88,0.91	2
FAM160A2	NM_032127	13	534,163,179,780,41,164,80,168,87,159,639,329,168,	862	2.9839	4.87,0.08,0.07,1.58,0.47,0.3,2.97,1.54,21.1,1.36,0.15,1.01,3.27	9
HDAC10	NM_001159286	20	345,153,183,79,57,92,85,256,68,107,90,60,66,127,69,105,98,97,135,432,	728.467	2.98347	7.46,0.51,2.89,0.36,0.16,21.57,8.39,0.3,0.94,2.29,1.05,1.61,5.57,0.84,0.14,0.82,0.07,0.16,0.33,4.19	6
AGPAT6	NM_178819	13	91,1013,70,301,75,90,94,116,56,86,129,80,4109,	1617.8	2.98328	0,6.85,14.35,4.04,3.52,0.01,0.52,0.16,0.11,2.95,2.68,0.15,3.44	3
LTBP3	NM_001130144	29	672,132,81,162,141,138,129,84,168,129,120,123,123,123,129,132,126,99,73,17,186,159,123,93,106,203,330,3,596,	4005.07	2.98289	6.51,0.33,0.67,0.08,2.74,6.12,5.04,3.47,5.28,3.73,6.09,0.77,1.17,4.26,8.11,4.56,0.08,9.27,4.03,0.25,1.99,1.99,1.61,0.01,0.94,3.39,1.38,0.47,2.16	18
GABRG3	NM_033223	10	219,149,68,221,83,138,153,197,60,389,	65.1	2.98235	4.96,3.98,3.86,6.6,0.38,0.5,0.07,9.35,0.12,0	8
NOP56	NR_027700	14	56,90,115,162,199,188,152,101,179,149,122,138,464,0,	1059.27	2.98138	7.63,13.51,1.06,0.04,0.03,1.53,0.07,0.97,0.06,0.4,0.62,5.53,7.31,NA	2
DSE	NM_001080976	7	141,175,469,254,240,208,2693,	288.3	2.98049	1.15,3.15,1.73,3.09,0.09,11.64,0	6
MED14	NM_004229	31	2337,193,126,108,180,236,183,132,112,141,270,153,92,147,161,77,135,195,160,79,126,112,151,133,108,129,130,174,106,27,355,	749.867	2.9795	1,0.01,1.58,0.68,0.08,2.82,4.92,0.31,2.85,1.94,0.08,8.03,6.2,1.71,7.28,1.57,0.52,3.96,6.01,0.5,7.3,5.03,5.01,4.84,6.57,0.75,1.8,0.12,5.67,0.74,2.48	12
NARS	NM_004539	14	1122,132,132,114,136,200,222,87,71,79,90,159,83,238,	1427	2.97799	0.07,0.28,0.11,12.15,0.08,4.12,0.1,0.52,0.77,0.06,5.52,1.31,6.15,10.45	4
C16orf75	NM_152308	2	313,1119,	33.4667	2.97719	5.62,0.33	1
C16orf57	NM_024598	7	181,167,184,54,106,84,1478,	397.433	2.97466	11.23,0.99,0.68,1.71,5.04,0.91,0.26	1
DUSP2	NM_004418	4	869,220,122,474,	326.933	2.97386	0.4,0.86,0.37,10.27	4
SARNP	NR_026723	13	378,108,171,90,69,26,29,74,52,68,47,100,91,	243.667	2.97316	0.11,0.63,1.42,11.18,6.92,NA,0,1.04,1.93,9.43,0.01,2.52,0.49	4
AIG1	NM_016108	6	181,156,102,116,164,666,	294.833	2.97313	1.45,1.16,15.08,0.02,0.01,0.13	3
C2orf40	NM_032411	4	187,48,158,389,	283.033	2.97224	9.78,0.03,1.84,0.24	1
TEX261	NM_144582	6	2778,103,68,154,80,184,	1554.77	2.97169	0,2.17,11.33,3.95,0.06,0.32	3
POR	NM_000941	16	78,192,49,129,150,125,90,99,117,119,182,150,271,146,83,519,	1187.43	2.97149	0.81,11.77,6.2,0.49,6.05,2.54,1.44,0.16,2,3.22,7.1,3.85,1.53,0.28,0.1,0	2
RIPK4	NM_020639	8	2629,259,104,159,50,149,292,230,	572.9	2.96976	0,7.8,0.13,6.36,1.01,0.12,0,8.32	8
TRIP6	NM_003302	9	279,128,126,372,94,170,179,121,283,	702.733	2.96878	4.74,0.12,14.41,0.01,3.11,0.19,0.19,0.41,3.54	3
CAMTA1	NM_015215	23	252,70,119,68,136,72,154,141,1847,127,135,152,197,79,316,524,188,247,72,194,75,31,3246,	170.1	2.96848	13.53,8.44,9.51,NA,0.08,NA,NA,0.73,6.52,NA,0.62,0.94,0.04,0.53,0.01,0.11,2.75,3.51,0.69,0.03,0.67,NA,4.74	1
EXOSC7	NM_015004	10	86,102,95,166,71,124,156,159,76,484,	357.533	2.96803	6.57,6.75,5.18,2.65,4.45,0.17,0.01,0.01,0.92,NA	2
KIF5B	NM_004521	26	2507,151,217,105,72,61,102,110,62,118,189,144,207,69,194,149,146,105,125,88,56,49,105,74,88,596,	1813.47	2.96776	0.66,4.05,0.28,2.01,0.11,0.07,0.7,2,0.19,5.23,6.32,6.75,6.61,0.05,2.84,4.25,4.34,1.46,15.68,3.32,1.7,0.27,1.62,0.94,0.28,5.43	19
SAP30BP	NM_013260	11	160,110,48,43,89,92,61,52,59,85,1720,	543	2.96718	6.17,0.19,2.03,0.33,10.09,3.28,0.19,0.23,9.45,0.42,0.25	5
CLK2	NM_003993	13	533,91,80,83,130,95,167,117,67,85,229,170,290,	649.733	2.96477	1.14,4.3,0.07,1.62,9.14,3.52,0.01,0.88,7.14,1.88,0.04,0.62,8.18	5
PHGDH	NM_006623	12	365,152,66,55,99,133,149,153,133,131,238,340,	1212.67	2.96446	0.95,1.16,0.1,1.99,15.6,0.86,7.01,0.67,7.06,0.11,0.07,0	5
CNPY2	NM_014255	6	163,97,204,116,113,516,	827.867	2.96417	0.1,0.89,0.03,0.83,1.63,14.3	6
TEAD2	NM_003598	12	840,153,168,174,143,65,59,108,63,65,238,85,	377.567	2.96214	4.97,4.82,10.1,3.89,0,3.47,0.28,0.39,1.09,2.23,4.31,0	3
SH3RF2	NM_152550	10	132,484,270,96,315,92,171,233,359,889,	132.4	2.96208	1.61,0.07,2.37,5.47,0,10.89,4.04,4,0.99,0.17	6
C6orf89	NM_152734	8	165,208,214,152,140,130,124,5618,	2213.17	2.96099	0.02,1.55,0.23,0.09,5.21,16.24,0.3,0.04	6
C9orf9	NM_018956	5	112,181,203,148,75,	52.4	2.96013	0.82,0.03,1.31,6.4,6.24	4
GTF2E2	NM_002095	8	524,116,94,183,108,92,170,249,	194.8	2.95983	0.13,5.85,2.99,3.32,0.33,0.29,0,10.76	8
ESD	NM_001984	10	241,168,99,120,125,99,89,75,48,128,	534.4	2.95906	1.66,0.4,0.44,1.39,0.9,5.9,2.57,10.48,2.08,3.79	8
EIF4A3	NM_014740	12	289,128,108,116,139,142,81,133,63,67,73,347,	905.133	2.95867	1.87,0.96,0.06,6.25,2.73,0.17,3.27,0.88,1.92,0.44,0.27,16.68	12
GSPT1	NM_002094	17	5044,169,90,174,81,94,141,155,181,78,34,225,2,42,42,600,621,	1631.27	2.95713	0,3.12,0.29,0.9,2.25,2.1,2.42,0,0.54,6.49,5.07,0.06,0.73,0.73,2.9,19.73,NA	16
CTSL1	NM_001912	10	195,144,136,123,147,225,163,118,460,1,	1157.17	2.95581	1.33,8.17,0.21,0.08,8.46,0.9,3.28,2.31,1.87,NA	5
PCOLCE	NM_002593	9	293,109,259,125,137,215,72,171,239,	805.533	2.95497	10.36,0.01,1.71,1.76,0.49,6.83,3.5,1.24,0.71	1
LRWD1	NM_152892	15	218,235,117,141,105,126,115,101,208,73,141,92,156,113,257,	199.833	2.95392	9.39,0.56,2.23,9.78,5.36,1.63,0.03,0.01,7.82,0.04,1.3,3.91,1.33,0.13,0.81	4
IGSF8	NM_052868	7	273,127,414,408,462,378,210,	991.4	2.95362	4.12,13.43,0.48,0.04,2.28,0.04,0.28	2
HAUS7	NM_017518	10	244,115,225,100,159,92,62,68,116,696,	173	2.95339	0.04,0.51,0.27,0.22,0.48,0.01,1.5,0.13,15.79,10.58	9
PROM1	NM_001145848	29	1143,40,69,24,116,93,69,81,54,93,72,144,85,104,124,153,160,64,75,218,90,64,121,206,27,56,432,307,23,	245.8	2.9526	13.5,2.77,2.56,4.13,0.14,0.47,0.3,2.94,0.43,0.39,1.48,3.97,3.16,2.33,1.66,3.9,2.31,2.2,0.49,6.51,0.02,0.28,3.24,6.75,NA,5.73,2.72,5.3,2.99	1
KIAA0232	NM_001100590	10	110,84,500,138,67,82,3283,109,98,3386,	801.033	2.95243	0.04,NA,9.48,4.84,0,5.45,4.92,0.08,0.24,1.52	3
MSTO1	NM_018116	14	117,136,70,76,55,139,118,135,153,132,185,105,110,909,	839.467	2.95133	7.06,2.16,0.11,3.25,7.56,1.52,0.17,8.13,0.37,0.81,3.39,0.01,5.95,0.83	8
THRAP3	NM_005119	12	90,103,168,903,705,173,112,85,188,199,144,1561,	2792.57	2.9511	6.28,1.44,7.88,1.14,1.63,1.51,7.49,2.95,0.97,0.06,3.54,0.52	3
FH	NM_000143	10	367,154,128,204,166,183,177,111,135,164,	527.733	2.94971	8.51,3.76,0.15,0.38,4.35,0.57,0.08,0.5,0.25,10.95	10
ZNF626	NM_001076675	5	5712,746,96,127,153,	142.533	2.9492	0,6.36,2.38,0.79,5.21	2
PFDN2	NM_012394	4	304,124,89,125,	305.9	2.94892	4.52,0.11,4.06,3.11	1
TCEB2	NM_007108	6	191,387,109,106,135,60,	941.7	2.94818	1.66,0.13,0.52,5.15,5.84,4.38	5
SYNCRIP	NM_001159677	17	5136,2,1005,367,122,150,104,101,136,177,114,108,119,160,94,31,402,	1356.4	2.94655	0.02,0.37,0,1.49,2.03,5.85,0.38,1.58,7.71,7.25,1.48,0.02,2.27,1.56,6.23,2.94,8.91	17
GHDC	NM_001142623	14	834,86,88,134,72,193,469,32,83,38,278,84,386,140,	657.9	2.94364	0.11,0.05,1.4,1.09,10.04,3.03,0.66,0.76,1.57,8.99,4.64,0.33,1.49,7.05	5
YIPF4	NM_032312	6	346,154,172,78,114,1100,	187.667	2.94335	3.72,5.38,0.59,7.13,0.83,0.01	4
MRS2	NM_020662	11	312,74,37,113,174,131,117,153,118,114,2005,	312.8	2.94172	5.02,6.38,0.14,6.1,2.39,1.05,5.63,0.07,1.78,3.71,0.1	2
GRB2	NM_203506	7	2478,169,123,98,215,220,0,	1411.6	2.94041	0.01,1.09,3.08,2.88,0,10.59,NA	6
GLG1	NM_001145667	31	4702,1037,164,107,121,108,102,143,124,138,93,118,89,114,63,109,87,138,34,119,102,122,215,184,72,187,16,216,87,33,488,	3668.53	2.94027	0.01,0.99,0,0.87,0.04,0.33,0.79,1.12,1.37,3.93,1.13,2.49,0.48,4.94,7.26,0,2.02,1.09,0.52,0.98,1.14,7.75,0.21,0.38,5.32,8.5,11.76,4.23,14.73,0.22,6.56	29
RPLP0	NM_001002	9	235,141,186,147,88,176,102,59,129,	6600.43	2.93992	3.67,0.02,1.54,3.25,6.42,0.7,0.04,1.68,9.12	9
ANKRD13D	NM_207354	16	203,137,136,125,46,144,190,67,82,62,131,158,117,164,92,365,	501.4	2.93882	1.31,0.58,1.63,0.16,0.49,0.03,19.9,0.23,3.75,0.01,2.68,0.05,4.15,9.25,0.84,1.98	7
SLC25A39	NM_001143780	13	492,81,82,110,174,125,68,110,23,45,60,100,139,	1431.53	2.93793	1.46,1.45,6.15,7.96,8.2,5.57,1.4,1.44,1.35,0.25,0.39,1.66,0.91	5
USF2	NM_207291	10	171,47,119,201,151,88,59,95,129,649,	1350.03	2.93357	3.3,4.07,9.13,1.55,0.27,1.97,6.3,0.22,2.35,0.18	3
PPIE	NM_006112	12	66,7,99,44,27,82,101,124,186,143,420,226,	416.933	2.93271	2.54,0.29,1.7,0.42,2.34,0.66,10.66,0.52,9.45,1.1,2.58,NA	7
CLK3	NM_003992	14	55,905,152,217,97,67,117,167,95,130,83,80,91,495,	727.1	2.93233	0.76,0.75,5.02,0.67,0.85,3.14,1.21,0.65,16.59,0.04,2.64,0.23,7.98,0.52	9
PRMT5	NM_001039619	18	533,65,117,94,110,176,123,59,78,162,164,50,113,135,86,119,84,201,	790.833	2.93223	0.14,1.37,2.61,1.75,0.13,0.01,4.38,0.01,5.46,1.65,10.6,0.39,0.02,7.28,0.03,0.77,3.84,12.36	18
LTF	NM_002343	17	225,190,185,68,142,156,54,91,155,175,179,56,148,183,109,164,81,	26135.3	2.93217	0.23,8.97,0.01,0.2,0.17,4.87,0.15,1.84,18.39,2.85,1.85,0,0.1,0.03,0.94,1.38,7.86	9
SLC44A5	NM_001130058	25	1703,330,85,89,71,74,104,95,263,88,93,100,132,113,84,124,61,126,85,85,74,49,39,82,75,	89.1667	2.9316	34.92,0.39,0.46,1.56,3.59,2.33,1.91,2.16,0.09,0.18,1.11,0,0.95,2.11,1.88,0.1,1.48,0.06,1.48,0.3,3.98,3.44,NA,NA,NA	1
FBL	NM_001436	9	109,146,113,133,171,95,102,171,124,	1324.83	2.93099	0.51,2.08,0.16,0.42,6.24,0.02,0.24,9.5,7.21	8
MORC2	NM_014941	27	259,189,94,225,142,55,132,381,75,133,106,129,155,141,86,83,80,126,112,160,109,91,69,35,54,110,1136,	740.4	2.92993	0.01,0.08,1.77,1.27,14.34,2.91,0.34,0,1.35,9.78,4.35,0.36,2.77,6.81,0.86,1.08,0,0.16,0.76,4.79,0.84,1.65,0.14,0.08,11.19,0.32,11.08	5
ZNF45	NM_003425	7	2572,93,127,47,73,160,82,	209.833	2.92909	0.39,0,16.51,0.09,2.45,0,1.07	3
ALOX15B	NM_001141	15	263,220,82,123,104,173,147,204,87,157,12,122,101,171,748,	1362.3	2.92711	7.41,0.31,1.23,4.46,6.36,1.21,0.08,3.71,0,3.47,2.06,8.12,2.3,2.24,0.93	12
ACVR2B	NM_001106	11	76,208,110,152,144,144,149,115,139,131,10005,	218.067	2.92477	1.98,0.24,3.56,4.87,2.13,0.01,6.33,0.56,3.49,6.32,2.68	7
PITRM1	NM_014889	27	397,103,146,126,113,75,121,101,166,77,121,133,117,139,135,97,114,129,89,127,161,97,115,152,107,103,95,	1228.4	2.92401	0.09,1.28,0.04,3.89,0.26,0.15,0.18,0.02,0.41,3.71,2.42,0.02,0.02,1.32,28.59,9.85,4.53,0.08,0.02,1.15,0.47,1.54,7.8,1.18,0.02,6.9,3.03	15
ZNF384	NM_133476	16	1,1637,159,79,183,225,217,116,48,238,71,60,432,264,136,6,	980.167	2.92234	NA,2.06,8.03,0.38,0.04,0.07,0.84,0.09,1.01,3.39,6.68,1.29,0.01,14.1,NA,NA	14
QDPR	NM_000320	7	840,84,109,141,97,93,285,	673.633	2.919	0.11,6.66,0.57,0.25,0.04,0.17,12.63	7
ACY1	NM_000666	15	43,112,65,105,95,77,90,57,74,50,145,69,80,61,292,	569.567	2.91862	6.66,8.8,0.73,0.24,2.95,0.3,0.03,0.65,5.39,3.73,0.17,7.93,2.5,2.75,0.93	2
RBM19	NM_001146699	27	1449,592,560,113,121,106,117,56,80,61,176,130,201,111,97,122,131,204,72,79,81,269,193,39,120,183,180,	737.4	2.91714	0.06,1.77,1.83,1.19,6.2,4.28,1.39,1.52,0.08,4.61,16.56,3.88,1.82,1.36,2.99,1.76,0.29,3.49,2.47,8.87,2.59,1.7,4.2,1.44,1.6,0.5,0.3	11
DLL4	NM_019074	11	386,270,58,264,61,131,170,220,703,109,1011,	146.4	2.91704	12,3.52,0.36,2.85,0.24,0.42,8.7,0.03,0.11,0.99,2.86	1
FBXO44	NM_183412	9	207,96,372,295,98,28,96,136,2198,	737.533	2.91683	3.22,6.15,9.54,1.72,2.55,1.35,0.14,1.48,0.11	3
SNHG1	NR_003098	11	694,29,41,39,33,47,33,51,84,43,24,	446.367	2.91339	0.04,0.23,1.95,4.76,12.76,0.41,0.24,NA,NA,NA,NA	5
RPL7L1	NM_198486	6	19,106,164,138,110,738,	281.267	2.91322	0.05,0.03,0.02,16.22,1.1,0.06	4
ATIC	NM_004044	16	206,127,77,67,89,152,157,126,108,86,90,129,93,183,156,238,	630.467	2.91265	9.47,2.09,0.61,0.58,1.77,0.02,1.03,15.57,0.02,0.07,3.78,4.77,3.42,0.45,1.42,1.54	8
NDUFV2	NM_021074	8	168,66,63,117,169,110,77,159,	424.267	2.91181	5.18,0.75,9.59,3.61,0.6,1.87,0.61,1.08	3
ZFC3H1	NM_144982	35	964,63,40,102,101,166,105,111,95,199,106,238,189,187,184,120,102,122,132,110,543,132,175,150,122,138,165,210,98,124,224,199,65,417,957,	452.667	2.91057	1.92,1.15,0.24,0.52,0.38,0.07,3.28,1.22,1.03,0.11,0.11,0,1.89,6.01,0.03,0.45,4.02,0,1.16,0.19,4.63,3.71,8.87,0.33,5.78,3.22,0.49,11.53,2.47,3.3,14.48,3.38,0.98,8.51,6.37	31
EAF2	NM_018456	6	205,95,137,146,252,185,	137.433	2.9086	5.56,0.02,11.43,0.2,0.03,0.21	3
SLC39A10	NM_001127257	11	203,154,1019,208,170,189,121,369,81,191,2820,	628.4	2.90704	0.01,3.91,3.24,0.94,12.54,5.25,3.2,0.03,1.38,0.97,0.5	5
ARHGDIG	NM_001176	6	148,180,84,77,64,389,	22.4667	2.90539	4.59,1.96,0.86,0,1.72,8.29	6
TXNDC17	NM_032731	4	326,82,76,1591,	319.467	2.90316	3.05,0.28,6.38,1.9	3
ZFPL1	NM_006782	8	157,110,112,194,73,147,118,475,	409.133	2.90239	9.23,3.7,4.4,0.43,0.12,4.15,1.03,0.16	1
FBF1	NM_001080542	29	270,116,118,138,177,186,123,119,140,108,207,101,156,59,89,102,453,100,134,139,120,78,118,51,61,94,28,86,191,	284.033	2.90202	22.34,0.15,0.22,12.02,5.27,1.29,2.8,0.02,0.67,0.83,1.32,0.33,0.59,0.97,1.14,3.72,1.75,2.19,3.22,0.64,3.49,0.99,12.05,0.1,2.59,0.02,0.36,1.11,1.98	1
NOP16	NM_016391	5	144,107,70,109,107,	88.7333	2.90054	4.39,3.94,0.05,4.85,1.28	4
ATP5G2	NM_001002031	7	269,194,78,70,122,150,402,	1564.13	2.89948	0.46,0.18,5.14,0.75,0.91,12.39,0.46	6
RP9	NM_203288	6	635,62,92,130,31,170,	133.033	2.89713	0.87,6.81,1.51,7.4,0,0.78	4
MAX	NM_197957	9	111,1537,101,109,124,556,108,27,206,	778.067	2.89656	0.13,0.29,3.31,0.45,0.4,6.84,0.86,0.07,13.71	9
CD47	NM_198793	11	4199,33,25,32,93,93,93,108,90,354,226,	1425.5	2.89493	0.03,0.04,0.06,1,4.94,0,0.52,0.35,17.36,0.07,7.46	9
OTUD5	NM_001136159	13	883,224,159,114,202,204,149,14,157,65,94,655,155,	1332.17	2.89354	0.43,0.2,6.35,0,0.23,1.04,1.46,0,1.87,0.18,0.04,20.41,5.4	12
PGAM5	NM_138575	6	218,179,126,89,134,405,	131.367	2.89349	0.04,0.19,11.44,3,2.7,0	3
NDUFA1	NM_004541	3	243,90,153,	700.067	2.89293	2.02,4.03,2.63	2
NCRNA00201	NR_026778	2	4706,338,	933.867	2.89234	0,5.78	2
KIF3A	NM_007054	17	4052,125,69,54,126,111,181,157,99,175,198,140,106,85,145,274,160,	162.867	2.89189	0.26,0.46,0.06,0,2.68,4.28,6.11,12.12,1.34,3.01,0.62,0.02,2.05,1.65,0.15,1.7,12.64	17
RFXANK	NM_003721	11	356,141,195,2,81,66,101,126,67,81,221,	361.767	2.88941	NA,0.34,7.83,0.72,0.01,0.06,3.18,0.23,8.35,7.72,0.44	9
RPS10	NM_001014	6	94,56,78,172,150,68,	1829.23	2.88877	0.02,0.68,5.31,0.02,2.41,8.89	6
MAP7D3	NM_024597	19	273,98,79,199,94,54,105,148,136,209,128,677,96,105,118,164,84,99,161,	70.1667	2.88847	1.63,0.52,9.05,15.21,0.2,0.7,0.01,4.1,4.4,9.94,0.09,7.39,0.07,0.08,0.28,0.71,0.02,0.45,0.04	4
PDE5A	NM_033437	23	4344,84,75,64,78,101,88,95,126,147,60,176,88,109,68,138,90,72,90,589,138,53,307,	889.267	2.88762	0.21,1.4,2.67,6.23,4.6,6.66,0.43,0.87,0.6,2.39,3.29,1.46,4.76,12.45,0.63,4.22,0.65,4.77,2.11,2.03,1.1,0,NA	14
POLR2I	NM_006233	6	109,52,75,74,55,507,	339.067	2.88405	0.97,5.78,0.06,0.12,1.6,8.78	6
MAN2A1	NM_002372	22	1098,255,145,172,128,174,187,178,203,183,115,68,166,219,123,115,134,142,134,195,111,883,	276.8	2.88353	0.62,5.16,2.73,2.96,3.6,0.82,11.92,6.16,6.55,2.75,0,0.03,0.05,1.06,0.42,4.67,7.17,1.69,2.72,0.42,0.15,1.78	7
ATP6AP1	NM_001183	10	222,127,75,194,41,86,239,48,232,835,	3145.03	2.88293	21.23,3.29,0.13,0.81,0.85,0.04,0.53,1.88,0.05,0.02	1
GPR126	NM_020455	26	413,101,342,624,69,84,86,53,63,143,112,65,211,172,141,120,46,107,128,269,97,284,102,153,46,2930,	133.7	2.87902	0.06,0.21,21.91,19.89,0.52,0.71,2.05,0.7,0.29,2.35,0.56,0.19,3.99,1.53,0,4.89,0.09,0.74,2.11,1.08,0.09,0.36,0.01,0.35,0.33,9.86	3
MAT2A	NM_005911	9	214,78,123,113,144,219,183,134,1611,	4775.87	2.87494	13.85,0.4,6.65,1.06,0,0.12,0.05,3.58,0.17	1
ANXA5	NM_001154	13	531,123,59,96,94,57,80,91,114,95,85,44,130,	3333.2	2.87389	1.75,4.29,2.19,0.84,2.01,1.34,0.12,0.82,14.91,1.46,0.15,6.81,0.67	9
DDOST	NM_005216	11	762,107,121,148,149,94,95,104,87,111,348,	2754.43	2.87303	0.11,0.02,2.35,2.61,0.09,6.86,1.21,1.71,1.4,14.38,0.86	10
SCAMP2	NM_005697	9	362,121,102,160,129,118,99,69,131,	765.533	2.87237	4.67,2.43,9.72,0.73,0.38,2.05,1.12,0,4.75	3
SLC39A13	NM_152264	12	163,20,309,114,122,108,90,51,133,20,100,1209,	641.567	2.86898	2.08,NA,0.72,2.05,6.63,2.39,1.07,4.49,11.71,0.08,0.29,0.04	9
MS4A2	NM_001142303	9	158,130,135,57,159,403,62,36,2984,	15.5667	2.86881	0.44,9.68,2.61,0.69,5.35,0.46,0.85,NA,NA	2
TMEM175	NM_032326	11	67,184,39,98,52,36,84,165,79,136,832,	685.533	2.86791	0.65,1.21,0.24,1.54,0.19,0.38,1.61,3.01,19.19,0.15,3.38	9
MRPS25	NM_022497	4	4122,88,107,249,	900.5	2.8669	0.03,3.22,0.81,7.42	4
SAMD1	NM_138352	5	159,111,98,295,636,	196.533	2.86669	1.14,4.21,0.65,0.01,8.33	5
TGFBR1	NM_001130916	10	173,246,231,231,168,157,125,131,5010,1,	597.5	2.86638	2.91,4.77,0.01,8.66,2.06,5.65,0.82,0.84,0.07,NA	4
PHF3	NM_015153	15	270,162,1783,307,184,145,157,117,132,136,196,148,90,196,2924,	859.933	2.8647	2.27,0.18,18.25,2.69,1.66,10.41,0.04,0.05,0.31,5.92,0.04,0.34,0.02,0.06,0.73	3
CPNE3	NM_003909	17	114,38,142,180,75,72,84,90,99,87,60,134,55,52,134,237,3211,	1341.73	2.86245	0.71,1.46,1.02,3.69,7.29,14.61,1.4,3.47,5.25,6.57,0.07,1.68,0.48,0.19,0.38,0.23,0.15	6
TJP3	NM_014428	20	105,110,103,352,104,160,151,74,67,157,109,238,212,96,71,211,101,288,47,103,	211.033	2.86173	2.87,1.74,0.14,1.13,0.18,0.09,1.22,8.6,3.54,2.04,0.69,2.04,1.4,6.98,0.48,1.61,2.11,16.25,1.3,2.83	18
CHRNA10	NM_020402	5	978,533,155,146,133,	29.4667	2.86094	0.5,8.14,2.31,1.26,2.1	2
UBE2E1	NM_182666	6	141,185,51,133,148,808,	601.4	2.85858	6.04,0.39,4.25,1.28,4.79,0.41	1
CIB1	NM_006384	7	261,89,119,151,109,35,213,	1613.37	2.85767	0.24,2.15,2.03,3.42,2.26,9.91,0	6
SLC4A4	NM_001098484	27	116,74,180,316,136,161,180,77,158,88,155,114,175,134,272,71,192,114,162,179,73,69,174,162,97,80,4299,	2010.9	2.85712	0.03,0.09,6.05,0.18,0.29,0.51,10.6,2.41,0.12,2.96,5.46,0.25,6.22,2.11,7.57,2.42,4.3,0.07,6.9,0.09,1.39,0.06,1.47,13.94,1.42,0.11,0.13	24
CD83	NM_001040280	6	215,116,229,107,2,1807,	204.3	2.85698	6.78,1.38,0.67,5.42,NA,0.04	1
EIF2A	NM_032025	14	44,70,75,119,100,83,74,145,117,572,114,129,66,2171,	823.567	2.85666	1.88,9.95,0.21,0.08,0,0.16,0.66,0.02,0.15,5.94,6.79,0.24,4.2,9.72	2
RPL23	NM_000978	5	147,114,129,84,103,	2177.47	2.85586	3.18,5.11,0.27,NA,NA	2
CEP70	NM_024491	18	732,80,115,169,147,171,106,75,89,88,57,170,181,124,91,74,103,90,	185.167	2.85556	3.02,0.58,0.36,0.05,0.24,2.09,3.15,3.6,10.85,9.91,0,2.09,5.3,0.16,0.58,0.24,8.12,1.07	9
RIC3	NM_024557	6	5088,146,94,76,227,178,	400.933	2.85541	0.13,0.13,1.37,2.4,0.19,12.91	6
HYAL3	NM_003549	4	685,90,911,256,	80.0333	2.85439	3.65,1.01,0.25,6.51	4
GALT	NM_000155	11	149,170,76,49,130,57,123,133,84,155,208,	489.767	2.85367	8.85,2.14,0.02,3.85,2.78,3.88,7.88,0.33,1.02,0.38,0.27	1
SCRN2	NM_138355	9	320,265,181,166,216,200,182,174,126,	587.767	2.85304	8.22,1.11,4.84,0.27,0.04,1.54,1.06,4.78,3.82	1
SETDB1	NM_012432	26	9,115,53,271,152,35,100,126,202,74,191,209,127,157,156,633,117,170,629,29,133,166,212,89,2,495,	776.1	2.85223	NA,0.01,0.26,4.91,12.62,0.06,7.16,1.31,8.34,12.61,0.2,0.77,0.16,3.1,0.96,0.94,0.34,0.26,0.02,0.87,1.27,0.61,13.1,0.83,0.12,0.46	23
SRRT	NM_001128854	22	249,140,129,147,189,170,185,99,118,2,155,62,79,189,174,154,194,157,11,90,127,191,	1839.57	2.85203	3.38,4.53,1.3,0.61,0.01,2.35,0.74,0.01,2,0.19,0,6.31,5.95,11.2,4.17,0.03,0,8.88,0.43,1.45,4.87,4.34	14
RET	NM_020975	21	263,264,288,242,196,200,259,126,111,120,257,148,108,215,123,71,138,100,148,781,2238,	197.267	2.85197	5.66,0.08,3.05,7.55,0.98,1.35,6.83,0.17,3.24,1.57,6.09,2.71,3.66,1.33,0.32,0.23,0.25,0.03,1.04,0.05,13.72	21
ITGAV	NM_002210	31	461,177,131,92,115,62,46,126,45,44,57,53,203,192,46,108,59,155,138,68,148,93,80,81,106,159,114,114,108,123,3704,	899.267	2.85194	0.87,NA,0,1.11,2.28,2.36,1.12,17.91,0.03,0.89,2.69,1.62,6.13,2.75,4.92,15.11,6.01,2.35,4.93,0.22,0.21,4.22,1.12,3.33,0,1.07,0.29,1.18,0.48,0,0.36	8
CLCN6	NM_021736	27	200,60,66,66,67,107,127,68,59,9,25,107,113,0,167,108,18,124,154,160,107,187,158,157,108,126,3002,	95.3333	2.85131	10.29,0.01,1.3,0.05,0.01,0.14,5.19,1.86,0.01,0.4,3.74,0.54,16.66,0.36,0.16,4.89,NA,NA,NA,NA,NA,NA,NA,NA,NA,NA,NA	13
HDAC1	NM_004964	14	112,113,118,75,139,142,93,109,141,109,131,153,49,607,	1894.83	2.85085	17.76,2.72,1.77,1.65,1.47,0.25,1.5,3.21,0.81,4.07,1.13,0.35,3.21,0.01	1
SGSM1	NM_001098498	26	176,44,76,163,153,68,146,132,125,68,164,133,165,139,65,146,129,183,69,588,125,83,110,97,168,2661,	147.8	2.85082	0,NA,0.01,0.48,2.31,1.52,0.21,4.65,1.1,0.72,4.19,2.29,0.89,0.09,0,0.49,3.17,4.68,0.01,8.48,7.62,0.74,0.49,0,2.8,24.33	26
MYH9	NM_002473	41	1508,173,109,209,124,89,129,162,213,213,249,153,105,207,145,213,172,124,138,207,132,109,161,70,122,194,115,174,174,153,119,96,144,99,64,93,94,28,157,352,212,	15804.6	2.8495	0.66,0,11.5,0.69,3.41,0.09,0.61,3.16,2.68,0.14,0.01,0.05,0.15,6.56,0.14,4.81,7.58,2.94,0.67,0.02,0.79,0.82,0.79,5.94,1.13,0.02,1.31,0,12.46,2.01,2.06,2.23,1.28,9.33,6.55,4.81,2.72,2.42,9.12,1.38,3.8	29
YME1L1	NM_014263	20	1667,87,74,127,152,156,113,63,133,153,91,83,84,151,110,99,163,171,135,215,	1157.63	2.84936	0.49,0.26,1.05,1.55,3.02,3.77,7.87,5.62,1.06,1.3,4.27,1.81,2.65,6.95,0.47,0.81,6.32,0.72,0.4,6.61	7
DYNC1I2	NM_001378	18	156,117,118,18,91,60,116,96,163,100,126,147,114,134,145,141,126,634,	650.6	2.84926	9.13,2.21,0.14,NA,0.86,3.62,0.63,2.61,8.43,2.4,4.35,0.08,2.34,0.02,2.11,6.53,0,2.98	1
FAM50A	NM_004699	13	209,85,100,146,77,67,62,77,55,49,71,111,230,	927.867	2.84905	6.74,6.83,1.05,2.92,2.04,0,0.64,6.29,0.65,2.36,0.1,1.63,5.78	2
STX5	NM_003164	11	732,122,107,82,57,117,71,56,71,244,135,	869.533	2.84784	0.11,0.01,3,3.25,0.34,0.71,6.22,3.76,1.65,1.32,10.96	11
BBS2	NM_031885	17	521,149,113,138,132,130,172,145,140,136,87,105,78,63,126,228,351,	620.533	2.8475	0.2,10.52,0.18,0.6,0.18,0.03,0,4.14,3.14,1.23,2.05,0.19,0.23,17.08,3.98,0.25,4.38	14
PSD	NM_002779	17	812,144,145,158,71,191,44,90,59,113,81,195,429,367,103,737,444,	85.4	2.84737	0.91,0.67,0.04,0.02,0.56,1.5,0.47,0.2,1.18,0.21,0.7,0.07,28.54,5.16,0.03,7.41,0.74	13
DMXL1	NM_005509	43	268,126,72,79,133,67,179,190,169,213,254,685,122,90,103,120,222,1683,108,170,98,166,262,1091,192,77,128,249,179,143,86,202,118,87,122,142,61,128,93,92,53,218,2133,	1471.67	2.84714	8.88,1.06,1.2,0.17,1.1,0.13,0.87,0.67,8.5,0.01,0.04,1,0,0.03,0.15,0.19,0.22,8.85,4.49,6.73,5.12,13.95,8.33,20.73,3.27,4.07,1.23,2.69,5.56,1.8,0.77,0.67,3.25,0.75,0.29,0.55,0.71,0.38,1.28,0.1,0,0.02,2.63	24
C10orf118	NM_018017	16	3012,220,211,81,190,256,143,87,99,105,120,213,129,127,693,591,	278.033	2.84692	1.99,1.1,3.99,0,0.63,5.85,3.23,4.5,2.31,1.41,0.28,10.58,0.46,0.21,8.9,0.11	12
FLJ42875	NR_015440	7	121,54,104,2949,139,91,389,	11.9667	2.84441	NA,NA,1.84,5.28,2.74,0.28,4.08	4
ADCY3	NM_004036	21	946,125,124,120,147,159,82,63,260,117,88,162,143,129,178,159,128,112,131,150,874,	890	2.84286	4.19,0.4,0.15,4.62,7.13,0.09,0.76,0.22,7.6,2.39,0.03,0.08,1.49,0.01,0.01,19.33,1.93,6.16,1.56,1.22,0.32	16
TMEM18	NM_152834	5	1703,94,55,121,151,	372.633	2.8419	0.3,1.63,3.48,3.41,5.39	5
RPL10A	NM_007104	6	39,75,81,149,173,202,	3750.33	2.83967	9.59,0.12,6.7,0.06,0,0.56	1
NUP93	NM_014669	22	107,193,118,63,129,75,90,140,133,158,166,94,192,127,73,45,117,119,118,84,129,266,	528.033	2.83925	1.26,0.07,0.22,0.25,0.12,8.52,5.54,3.96,4.11,5.2,0.91,3.42,4.75,0,0.26,0,2.39,0.23,0.12,17.46,0.01,3.65	20
MFGE8	NM_001114614	8	850,156,185,145,153,182,132,186,	1990.67	2.83595	0.31,1.44,0.43,0.67,4.92,0.56,0.01,14.35	8
SH2B1	NM_001145795	14	189,17,270,1747,1022,102,92,176,204,212,172,52,100,766,	1455.77	2.83451	2.11,0.06,2.89,7.03,1.78,0.31,0.09,1.61,0.4,1.43,0.1,0.52,19.53,1.83	13
ARL8A	NM_138795	7	1668,71,68,94,74,81,289,	542.3	2.8343	0.04,4.23,11.65,0.27,2.89,0.74,0.02	3
WDR18	NM_024100	10	236,111,134,142,144,65,125,167,69,358,	341.7	2.83307	1.33,6.46,3.4,3.27,3.24,0.04,1.24,0.68,4.81,3.87	2
RECQL4	NM_004260	21	268,109,157,181,170,130,292,264,142,180,174,84,137,93,132,127,777,141,95,34,116,	554.633	2.83173	5.84,2.09,0.92,2.34,1.06,0.02,1.08,4.41,4.26,3.9,0.85,0.2,1.43,1.63,4.7,2.59,1.69,0.05,0.95,3.66,15.79	21
SNX30	NM_001012994	9	304,192,111,159,196,200,87,153,6204,	282.267	2.83089	3.35,0.04,0.15,0.02,10.33,2.2,0.06,7.72,1.6	5
SLC10A3	NM_001142391	6	1185,85,499,52,233,70,	398.933	2.8307	3.02,0.05,8.13,4.39,0.67,0.73	3
FLCN	NM_144997	15	1644,106,132,124,114,191,365,92,161,222,147,273,89,114,277,	1288.37	2.82858	1.23,0.34,3.31,0.32,0.1,0.64,20.6,0,5.88,1.82,0,0.45,5.3,2.05,0.38	7
FAM174B	NM_207446	3	2011,132,486,	1540.5	2.82828	0.12,0.04,8.32	3
PLD3	NM_012268	15	300,43,33,213,92,75,143,184,121,128,201,140,166,100,498,	2550.73	2.82806	1.15,5.55,7.07,3.61,3.91,2.87,12.8,0.03,0.35,0.34,2.71,0.18,0.61,0.71,0.56	7
OSTC	NM_021227	4	210,94,198,578,	451.7	2.82719	5.82,3.92,1.29,0.28	1
LAG3	NM_002286	8	407,148,305,270,276,243,131,212,	70.3667	2.82643	0.21,0.09,5.27,0.03,3.93,9.56,3.25,0.28	6
GALE	NM_001127621	14	409,115,78,86,67,114,177,114,116,126,71,133,158,93,	196.5	2.82642	1.81,7.73,3.01,1.78,1.29,0.3,7.16,4.8,0.15,0.49,0.2,5.19,NA,NA	2
FUNDC1	NM_173794	5	637,129,76,157,171,	136.733	2.8264	0.22,0.43,6.42,3.7,3.36	3
PGAM2	NM_000290	3	203,181,472,	125.767	2.82637	0.09,7.62,0.77	2
ITGA6	NM_001079818	26	385,125,80,256,132,211,194,89,119,99,62,161,144,116,190,84,80,78,103,174,99,111,99,126,130,2363,	1331.97	2.82533	6.71,9.29,6.92,0.9,0.25,0.46,1.12,0.61,0.09,2.93,0.47,0.13,0.68,2.09,0.15,5.63,15.19,5.12,2.81,2.07,8.11,0.49,0.29,0.84,0,0.09	17
ARFGEF1	NM_006421	39	1437,118,139,169,140,133,73,139,136,130,131,161,173,152,170,41,91,151,159,129,152,172,85,206,112,202,109,140,100,235,134,176,111,277,180,147,157,31,514,	629.567	2.82509	0.3,0.22,9.61,0.01,0.15,0.52,1.74,0.52,1.39,0.83,0.12,0.08,0.71,0.26,0.06,0.98,0.35,2.12,3.08,0.23,2.27,10.49,1.14,6.12,0.03,6.43,0.01,0.66,0.8,6.14,5.77,6.03,1.36,8.99,11.18,9.52,9.42,0.48,0.03	35
ALOX12	NM_000697	14	188,202,82,123,104,161,144,210,87,170,122,101,171,493,	52.1333	2.82333	5.81,5.84,0.31,1.03,9.02,3.87,3.92,0.48,2.64,1.49,0.08,1.46,0,3.57	5
KCNQ1	NM_000218	17	494,261,91,127,79,97,141,111,96,123,142,121,76,95,47,62,1344,	390.033	2.8217	4.79,0.28,15.59,1.78,0.1,0.24,5.96,0.89,2.56,0.01,14.26,0.69,0.26,0.3,0.13,0.05,0.1	3
TCP1	NM_030752	12	764,164,193,124,176,127,182,111,98,129,86,299,	1113.67	2.82103	5.57,1.58,1.58,5.17,5.64,0.53,0.63,1.88,NA,NA,NA,NA	5
USP13	NM_003940	21	249,126,61,122,143,185,95,188,72,94,126,154,175,89,123,27,144,167,154,85,5352,	320.333	2.82017	22.85,0.67,0.06,4.65,0.11,2.64,0.81,0.79,0.34,0,0.04,2.85,1.27,0.39,6.65,0.19,4.97,2.54,7.4,0,0.01	1
KIAA1109	NM_015312	84	142,117,79,65,187,82,194,80,151,157,79,92,118,156,98,179,107,209,228,138,180,129,120,281,251,259,838,71,174,121,147,128,200,198,212,152,151,153,241,143,220,159,176,176,707,246,94,51,207,239,245,106,98,186,169,212,199,60,227,131,124,110,91,254,216,181,202,162,140,202,201,180,138,258,151,158,193,218,252,204,195,135,166,728,	856.933	2.81869	NA,1.03,NA,NA,0.35,0.24,0.26,0.35,0.2,NA,NA,0.81,0.63,NA,NA,1.21,0.29,0.06,0.14,0.26,0.41,0.15,0.64,0.08,0.22,0.02,0.06,0.53,1.53,0.42,0.34,0.08,0.01,0.51,0.44,0.14,0.06,0.38,0.1,1.05,0.72,0.74,0.03,4.28,1.51,0.81,0.03,0.41,2.68,25.9,15.93,2.18,11.77,7.01,1.34,10.56,17.55,5.58,1.18,0.02,4.1,8.9,12.75,8.26,0.17,3.33,1.42,4.78,1.82,1.6,4.07,4.58,0,26.65,0.26,0.76,0.75,0.03,0.14,1.8,0.42,5.06,0.37,1…	74
PPP1R12C	NM_017607	22	646,51,51,105,103,41,86,61,81,91,138,68,159,74,128,74,75,145,160,119,131,337,	1446.4	2.81849	0.03,4.49,0.98,1.41,0.45,1.13,0.02,2.74,1.85,1.61,0.99,1.03,1.82,0.21,9.19,8.16,1.08,5.14,2.07,2.89,7.24,7.47	15
HEATR7A	NM_032450	45	61,120,78,146,132,163,99,152,141,93,79,114,472,74,123,108,145,41,142,53,108,120,123,147,27,123,80,115,96,105,136,113,153,155,166,197,138,115,147,189,156,135,103,66,286,	1413.83	2.81698	0.35,1.83,0.2,0.01,0.07,12.06,9.33,1.04,10.97,4.51,0,0.02,11.88,7.67,5.56,15.93,0.7,0.07,1.67,0.01,1.2,7.01,0.45,4.52,0.07,0.04,2,1.26,0.03,7.54,0.44,2.47,1.39,2.5,0.11,0.82,1.8,0.43,2.57,0.45,3.49,0.81,1.13,0,0.35	16
RING1	NM_002931	21	136,136,161,216,390,274,425,136,136,161,216,390,274,425,136,136,161,216,390,274,425,	1062.13	2.81666	NA,NA,NA,NA,NA,NA,NA,NA,NA,NA,NA,NA,NA,NA,8.88,0.06,2.04,0.42,0.04,6.07,2.22	15
MED23	NM_015979	32	330,975,138,132,121,215,73,166,237,217,171,181,206,125,164,175,143,246,146,144,201,18,96,113,70,102,99,112,125,88,32,213,	572.667	2.81619	3.39,3.13,2.25,2.18,1.11,2.58,4.13,0.06,0.29,6.44,2.38,6.03,3.29,2.93,0.01,8.75,0.01,1.3,0.6,15.7,0,NA,2.8,3.73,1.95,3.48,0.16,2.44,1.98,0.24,3.67,0.32	20
DNASE1L2	NM_001374	7	94,183,89,84,274,252,350,	35.9667	2.8159	0.99,0.09,7,1.33,2.24,0.37,7.68	7
FTL	NM_000146	4	301,147,126,297,	8486.87	2.8156	0.94,3.34,5.1,1.89	3
SYCE1L	NM_001129979	11	61,60,60,75,48,55,64,70,88,73,223,	41.4667	2.81485	0.1,0.02,3.55,2.47,0.62,3.25,2.35,0.05,15.77,0.04,2.74	9
MACROD1	NM_014067	11	129,35,82,74,31,122,117,30,117,102,417,	131.8	2.81418	4.07,0.88,0.53,5.9,0.08,3.83,7.15,0.07,NA,NA,NA	7
CROCC	NM_014675	37	129,136,155,186,84,62,166,107,237,97,84,234,200,183,145,147,231,194,128,170,180,135,144,239,160,168,373,170,121,164,216,225,150,201,132,183,620,	709.467	2.81391	0.16,0.01,1.61,1.07,4.93,0.23,2.07,0.41,0.05,13.28,2.6,0.44,1,0.32,9.99,0.72,2.44,0.06,7.88,0.98,0,5.48,1.27,10.85,0.16,2.01,0.44,2.26,0.43,7.5,1.74,2.15,1.87,0,2.59,2.73,12.36	10
MAN2C1	NM_006715	26	241,110,149,80,110,144,157,105,95,98,156,86,122,124,146,96,117,93,111,107,190,178,71,124,126,118,	2103.3	2.81338	0.57,3.27,0,2.38,0.13,4.01,3.1,0.33,0.42,5.22,2.36,0.1,0.07,0.39,0.25,0.03,9.13,4.72,2.79,0.22,1.67,13.79,5.94,0.02,4.68,7.57	22
CYP4F8	NM_007253	13	63,199,145,54,127,122,271,67,130,134,65,83,445,	839.833	2.81331	2.37,2.47,0.41,1.78,7.99,1.54,3.83,2.27,3.09,0.7,1.01,4.21,4.9	5
PICK1	NM_012407	15	182,52,97,98,112,129,67,90,54,63,134,93,51,145,838,	1110.6	2.81309	0.89,0.73,5.46,0.17,1.17,1.71,0.5,1.19,4.44,7.06,10.36,0.08,0.02,2.78,5.64	11
C12orf29	NM_001009894	7	248,118,96,117,198,170,1927,	124.167	2.81039	2.52,0.47,16.18,0.1,0.18,0.1,0.12	3
NTRK3	NM_002530	21	364,159,42,244,173,131,2100,135,189,103,65,24,297,142,143,158,69,72,75,263,147,	85.9667	2.80993	0.08,0.15,NA,0.96,0.11,0.1,11.95,3.43,8.46,3.02,0.02,NA,0.01,18.54,1.23,0.74,2.95,0.03,0.69,0.9,0	14
PGCP	NM_016134	8	132,467,208,208,112,92,202,475,	494.6	2.8097	15.74,1,2.42,0.19,0.58,0.2,0.15,2.2	1
UCK2	NM_012474	7	280,160,97,143,98,49,419,	225.833	2.80968	6.79,1.86,1.62,4.69,3.68,0.77,0.25	1
TSEN34	NM_024075	6	183,107,247,244,258,1365,	558.633	2.80894	4.49,7.99,3.26,0.47,0.52,0.12	2
OTX1	NM_014562	5	68,69,208,152,1677,	24.2	2.80872	1.62,1.97,0.31,7.14,3	4
SNIP1	NM_024700	4	1472,599,103,297,	226.667	2.80872	0.32,0.01,6.41,4.51	3
ATE1	NM_007041	13	749,121,100,182,33,129,129,230,246,104,63,64,188,	179.233	2.80868	0.24,3.68,12.95,0.43,0.33,0.01,0.25,3.11,1.15,4.72,0.01,5.34,4.28	3
STAT6	NM_003153	22	1352,129,66,93,111,64,147,137,95,207,93,123,88,189,132,149,53,139,84,139,137,250,	4720.93	2.80747	0.19,7.78,1.24,0.52,2.9,8.18,8.68,2.64,0.27,2.77,1.04,0.09,0,0.04,1.47,0.11,3.68,0.08,0.52,1.05,6.64,11.87	22
CCDC102B	NM_001093729	11	108,67,33,102,621,221,109,117,210,171,1160,	12.3	2.80712	0.04,0.11,NA,NA,15.04,0.05,1.33,1.88,1.32,5.09,0.4	5
CYTH2	NM_004228	14	319,148,67,119,81,113,149,112,0,1,77,72,155,3191,	1747.5	2.80522	0,5.72,9.76,3.5,0.18,0.03,0.62,7.36,2.95,0.93,0.73,0.31,4.08,3.09	3
LOC150776	NR_026922	18	328,84,87,143,76,109,53,151,131,72,146,91,101,164,206,234,132,1480,	1264.13	2.80445	0.35,0.38,12.87,6.15,2.88,0.64,1.23,2.97,4.42,4.31,8.64,0.59,2.81,0.64,0.41,0.51,0.57,0.11	3
PIGT	NM_015937	12	260,178,128,101,87,88,98,166,201,166,84,671,	1429.13	2.80335	10.27,1.9,8.84,0.85,0,6.54,0.01,0.13,4.06,0.68,0.01,0.35	1
ECH1	NM_001398	10	296,151,72,71,65,49,125,89,208,137,	1531.5	2.80198	0.96,0.02,7.59,8.31,1.59,0.31,5.3,0.92,0.01,3.02	4
ERCC4	NM_005236	11	216,181,196,208,181,129,111,598,93,113,4735,	140.667	2.80105	18.33,0.2,6.41,2.72,0.51,1.38,0.2,0.97,0.01,0.01,0.08	1
ASF1A	NM_014034	3	118,177,1769,	125.967	2.79991	2.64,4.83,0.93	2
STAG2	NM_001042749	36	242,151,65,141,79,165,97,77,205,152,74,124,99,80,108,112,118,104,93,90,204,71,88,81,93,175,140,102,149,129,224,190,111,127,78,2082,	882.033	2.79896	0.51,3.79,NA,0.24,13.38,0.24,5.14,1.85,11.78,1.13,1.42,3.44,0.99,0.02,0.04,4.12,0.64,0.79,3.04,2.62,13.21,10.42,0.12,3.74,0.42,0.27,0.7,3.33,2.71,2.39,0.03,1.74,0.82,1.15,0.13,1.61	5
CCT8	NM_006585	15	226,120,165,72,116,88,67,179,138,62,181,150,80,91,159,	714.2	2.79861	0.67,0.03,1.23,9,1.63,0.66,5.66,3.48,0.56,2.17,0.07,0.62,0.61,1.74,13.87	15
HSF4	NM_001040667	17	468,126,494,109,128,125,76,65,103,13,125,103,124,106,66,70,315,	1467.7	2.79861	4.5,1.74,0.56,0.25,0.34,1.35,1.59,0.02,2.33,1.11,18.86,1.6,7.01,3,0,0.11,3.21	11
CEP350	NM_014810	38	370,86,47,115,160,623,114,114,147,659,122,1061,151,164,175,221,164,111,141,137,123,170,197,185,88,147,158,200,212,145,161,140,83,2003,408,147,123,3884,	392.467	2.79804	2.36,0.9,NA,NA,1.57,3.68,0.57,0.91,2.14,0.07,3.81,3.09,0.27,0.3,0.74,1.03,0.02,1.35,3.04,0.24,0.32,0.29,1.02,0.58,0.44,0,1.54,0.9,0.7,0.01,1.12,5.28,0,18.52,24.42,6.74,5.7,7.08	35
NOLC1	NM_004741	13	355,56,140,125,166,116,136,129,111,642,107,93,1760,	1263.67	2.79742	3.45,0.21,3.29,1.77,1.69,4.2,0.09,0.18,20.14,0.07,0.93,0.33,0.01	9
ZNF605	NM_001164715	7	5730,93,121,177,123,40,23,	289.967	2.79603	0.7,0.25,0.14,0.09,13.92,2.3,2.16	5
DYRK1B	NM_004714	13	737,107,196,82,36,141,147,287,148,189,120,164,179,	343.567	2.7957	1.33,2.39,0.26,0.04,0.15,0.17,4.34,3.3,10.85,2.75,0.88,0.09,9.79	9
UBA5	NM_198329	13	225,403,46,90,110,87,85,105,128,136,76,107,1658,	447.467	2.79532	NA,7.24,0.31,0.15,0.66,6.67,0.74,0,9.99,0.98,0.49,6.28,0.02	9
FNTB	NM_002028	12	309,65,73,92,147,84,87,130,133,112,115,1472,	429.1	2.79447	1.64,13.48,4.54,2.51,1.63,3.76,2.23,1.19,1.18,0.05,1.29,0.04	2
TMEM150C	NM_001080506	8	1269,178,128,68,33,54,90,68,	277.133	2.7936	0.17,2.32,10.12,0.34,0,0.23,7.56,1.6	3
BBX	NM_020235	18	172,72,74,171,243,196,68,81,75,81,1009,139,149,90,60,198,187,5831,	730.133	2.79315	0.09,0.01,1.67,1.39,0.21,6.7,1.55,1.18,3.6,0.48,14.18,2.27,10.35,4.68,0,1.65,0.11,0.15	11
ZNF167	NM_018651	7	298,541,169,92,127,2237,510,	91.7	2.79197	9.37,0.83,2.48,0.87,1.14,2.05,NA	1
SIPA1	NM_006747	18	76,175,29,770,128,177,175,104,158,610,275,219,112,109,102,55,79,352,	620.033	2.79194	1.58,1.12,0,2.73,2.2,1.35,1.7,0.3,0.19,3.31,0.66,1.18,0.02,4.75,9.01,18.76,0.68,0.72	16
ACBD4	NM_001135704	17	64,256,194,112,152,125,121,85,121,87,37,71,9,66,140,377,732,	313.1	2.7912	0.24,1.23,3.52,0.05,0.89,0,8.03,6.97,5.69,6.27,0.28,2.46,0.06,0.01,2.54,7.27,1.94	7
KRT19	NM_002276	6	381,126,162,157,83,562,	1878.37	2.79086	2.58,7.69,1.55,1.03,0.53,3.37	2
SUGT1	NM_006704	14	263,58,91,70,71,96,54,17,23,97,108,91,182,565,	111.067	2.79076	14.08,2.03,0.77,4.45,4.79,0.81,2.49,0.27,0.02,5.15,3,0.32,0.49,0.38	1
ITPA	NM_033453	9	157,50,58,65,74,32,116,77,495,	321.7	2.7899	9.48,0.05,0,7.54,0.61,0.32,7.08,0,0.02	1
ANKRD40	NM_052855	5	2953,182,495,149,389,	713.533	2.78972	0.05,0.62,0.17,0.1,13.01	5
PBRM1	NM_018165	32	2884,217,71,156,202,80,130,184,158,146,264,83,74,186,212,643,106,277,98,142,214,92,96,86,99,69,117,144,148,98,150,102,	621.9	2.78971	0.4,0.84,0.41,0.74,1.66,0.28,0.32,0.01,1.15,2.39,2.19,3.67,1.11,0.21,3.79,17.93,0.89,26.05,4.81,9.46,1.19,0.27,0.18,0.06,1.02,0.03,0,0.11,1.67,2.54,1.08,NA	18
LOC642587	NM_001104548	4	266,228,52,344,	372	2.78844	0,9.16,1.46,0.54	2
ALDH16A1	NM_153329	17	206,103,127,179,78,182,153,186,96,137,106,131,168,202,186,123,742,	380.2	2.7882	0.12,16.12,0.31,0.77,0.68,6.38,4.32,0.7,0.75,2.46,0.17,1.26,2.97,1.93,6.36,1.8,0.33	2
ST7L	NM_017744	17	2593,159,140,93,151,103,73,115,98,155,79,116,55,163,32,50,510,	245.133	2.78743	0.03,0.16,3.01,4.35,15.4,1.04,0,0.61,0.52,1.71,5.76,0.18,1.26,0.15,0.08,2.62,10.49	5
AP1G2	NM_003917	22	283,99,164,136,124,105,128,90,123,55,141,114,56,99,81,96,77,97,142,125,209,332,	2164.47	2.78688	4.12,8.88,3.67,5.37,2.78,3.77,11.56,0.61,3.33,1.46,4.39,5.77,0.17,0.01,0.2,0.01,0.96,0.22,1.37,0.14,2.52,0	7
WHSC1	NM_001042424	29	147,110,180,175,626,163,167,483,145,119,82,125,2558,237,6242,132,124,201,180,157,206,104,270,117,142,107,205,3566,3,	984.033	2.7853	0.4,NA,1.35,0.59,0.13,0.74,5.36,0.07,5.09,1.68,2.3,0.07,0.18,0.53,2.11,0.15,0.42,9.29,14.69,1.07,10.59,0.47,4.24,6.08,1.92,0.25,5.3,0.11,NA	19
PAAF1	NM_025155	12	81,41,104,90,99,151,195,92,116,83,83,450,	292.3	2.78514	2.32,6.77,0,7.83,3.86,0.03,5.73,2.4,2.67,0.95,0.75,0.11	4
ARIH2	NM_006321	16	151,64,352,68,64,151,122,110,118,51,22,152,144,69,84,2340,	1581.4	2.78451	2.03,3.87,3.43,1.99,0.1,7.86,5.68,0,0.11,8.25,0.01,3.95,0,2.99,4.27,0.03	10
GSTM3	NM_000849	9	3238,111,96,101,82,65,76,272,86,	443.9	2.78396	0.35,11.77,3.63,0.17,0.4,4.6,1.34,0.01,NA	2
NME1-NME2	NM_001018136	8	104,130,102,113,130,102,113,258,	2380.53	2.78373	0,3.4,8.51,0.24,2.69,4.62,2.49,0.32	3
PDGFA	NM_033023	7	1313,69,127,188,105,97,906,	707.067	2.78338	0.31,2.7,1.65,0.93,0.09,0.49,13.31	7
USE1	NM_018467	8	162,50,79,153,10,28,175,199,	196.233	2.7816	7.57,0.83,3.28,1.19,3.85,1.79,2.4,1.35	1
SNRPC	NM_003093	6	17,43,109,90,105,349,	283.5	2.7809	1.38,0.16,11.78,0.02,2.73,0.61	3
DDX1	NM_004939	26	304,52,64,30,97,48,84,84,77,73,77,115,139,61,99,90,189,52,147,92,73,73,43,96,121,326,	789.467	2.78016	1.14,13.23,0.24,0.52,1.1,7.56,0.11,4.11,0.95,6.18,7.97,0.29,0.16,0.15,0.02,6.42,0.34,1.03,0.71,6.91,1.93,2.47,5.97,1.53,0,1.25	2
ACAP3	NM_030649	24	1325,111,110,227,99,108,203,95,70,209,112,101,52,113,12,75,96,45,184,59,54,120,58,121,	1003.2	2.77892	4.06,8.41,0.08,0.72,9.33,3.41,0.69,0.01,0.17,2.99,2.15,0.18,0.57,0.89,8.42,1,6.35,0.05,4.86,1.6,0.94,0.18,4.26,5.37	5
UGDH	NM_003359	12	1499,111,92,134,131,95,148,198,201,102,169,309,	937.9	2.77554	0.52,0.89,0.47,2.1,0.15,1.57,1.52,2.28,0.05,12.71,0,11.06	10
RPS29	NM_001030001	4	530,104,100,92,	1218.87	2.77401	3.84,4,3.17,0.09	2
C20orf43	NM_016407	9	176,95,94,140,79,114,55,96,800,	896.433	2.77381	2.18,1.63,2.23,0,0.83,3.19,2.67,12.22,0	8
BPGM	NM_001724	4	159,321,662,961,	157.933	2.77087	3.38,7.23,0.41,0.07	2
DDI2	NM_032341	10	234,130,237,127,128,129,104,190,63,417,	70.0667	2.77031	17.44,0,0.45,0,1.15,2.13,0.54,0.98,0.05,4.95	1
PRKAR1A	NM_212471	13	174,147,30,183,171,92,62,47,159,61,122,82,2493,	2458.03	2.77001	9.34,10.89,1.66,1.61,0.48,5.78,2.53,0.06,0,2.44,0.01,1.18,0.03	2
DPT	NM_001937	4	1148,108,126,321,	241.567	2.76954	1.32,0.15,0.39,9.22	4
GIPC1	NM_202470	9	809,82,113,181,186,318,88,56,96,	968.1	2.76948	2.81,0.15,1.28,8.75,4.9,3.01,0.42,2.25,1.35	4
TREM1	NM_018643	4	257,193,357,113,	8.16667	2.76866	0.86,0.1,5.52,4.6	3
EFEMP2	NM_016938	11	639,196,127,120,120,117,123,207,49,118,187,	871.267	2.76758	1.75,0.66,0.97,1.5,6.09,0.01,6.75,0.06,11.55,1.01,0.1	9
UBE2Q1	NM_017582	13	1895,67,96,49,59,91,61,85,141,51,105,105,418,	756.567	2.76539	2.34,0,7.75,0.16,1.48,2.32,1.38,1.64,0.82,2.03,2.69,2.19,11.16	13
CDNF	NM_001029954	4	907,142,128,153,	42.7333	2.76394	0.32,2.48,6.33,1.93	3
CCDC47	NM_020198	13	1712,168,110,59,86,111,102,66,122,175,108,283,317,	1521.67	2.76172	0.55,0,0,0.05,0.77,1.79,0.53,1.98,3.68,6.3,0.04,2.34,17.88	13
PMM2	NM_000303	8	136,112,77,92,100,76,116,1614,	568.2	2.76091	0.15,4.3,0.34,0.13,0.25,6.58,10.19,0.14	7
CREB3L4	NM_130898	10	264,178,247,122,93,107,69,85,97,485,	2857.77	2.76076	1.37,0,8.39,4.14,0.17,0.41,1.51,1.55,9.03,1.03	9
VCP	NM_007126	17	1155,155,156,309,213,123,165,113,136,134,103,132,131,143,173,112,406,	5186.23	2.75992	2.11,0,1.24,0.02,3.49,0.15,0.39,3.46,0.79,5.27,4.79,2.8,2.56,0.01,0.08,8.31,11.45	17
PLEKHN1	NM_001160184	17	118,100,147,81,73,128,35,96,81,76,137,150,141,141,219,49,661,	134.033	2.75812	1.14,1.34,6.1,1.72,8.44,1.24,0.21,3.35,4.09,0.23,0.46,3.21,4.06,0.21,0.96,0.6,9.53	17
MYBBP1A	NM_014520	28	80,461,529,137,102,108,69,126,253,158,171,150,87,152,97,100,168,126,111,296,118,168,176,108,75,84,96,260,	1179.27	2.75777	6.85,0.02,0.85,0.49,5.9,0.61,1.89,0.24,1.5,1.14,1.12,8.54,0.04,0.1,2.6,0.76,2.72,9.13,0.05,7.11,0.44,1.26,3.13,0.9,5.9,5.41,8.53,0	18
DNPEP	NM_012100	15	885,168,102,40,161,84,78,108,76,131,126,114,89,94,182,	1007.17	2.75511	4.45,2.09,1.82,0.36,3.08,1.55,1.39,0.4,6.82,2.26,4.63,0.54,0.06,1.54,10.35	15
GAA	NM_001079803	22	70,183,80,578,146,166,97,120,119,132,111,114,85,118,134,152,149,142,150,165,153,609,	2833.03	2.75492	1.53,3.02,8.08,0.09,3.98,0.89,1.41,0.02,1.04,2.55,5.06,0.38,0.04,0.18,0.05,4.06,19.12,0.17,1.49,1.85,3.93,1.68	17
ZMYM2	NM_197968	26	172,69,47,857,286,166,213,72,151,116,117,151,173,166,35,130,116,172,126,95,169,152,115,252,121,978,	992.533	2.75448	1.88,0.85,1.25,3.79,0.69,15.45,3.58,1.13,0.21,1.57,0.23,0.02,0.29,2.66,0.22,0.01,3.28,1.16,1.53,28.82,0.11,0.22,0.7,0.3,0.07,1.6	20
SCYL3	NM_020423	14	1110,695,162,172,185,140,78,112,103,57,114,186,215,148,	252.133	2.75357	1.08,2.93,1.76,2.29,9.1,4.59,0.12,0.08,0.03,0.06,2.04,0.47,3,11	14
NONO	NM_007363	13	530,57,114,163,194,302,96,197,85,103,40,110,1225,	3995.43	2.7511	7.88,6.83,0.02,0.95,0.85,0.1,9.6,5.02,0.08,0,0.66,3.7,0.07	7
LOC728989	NR_024442	6	359,139,144,227,117,90,	20.4667	2.75054	0.26,0.25,7.42,0.02,0.02,8.54	6
GABBR1	NM_021903	72	1489,144,129,128,94,108,117,133,151,78,64,243,192,66,102,171,135,161,581,21,186,204,85,336,1489,144,129,128,94,108,117,133,151,78,64,243,192,66,102,171,135,161,581,21,186,204,85,336,1489,144,129,128,94,108,117,133,151,78,64,243,192,66,102,171,135,161,581,21,186,204,85,336,	1732.03	2.75011	NA,NA,NA,NA,NA,NA,NA,NA,NA,NA,NA,NA,NA,NA,NA,NA,NA,NA,NA,NA,NA,NA,NA,NA,NA,NA,NA,NA,NA,NA,NA,NA,NA,NA,NA,NA,NA,NA,NA,NA,NA,NA,NA,NA,NA,NA,NA,NA,0.05,1.78,3.53,0.47,0.3,1.09,8.49,1.77,0.49,0.73,8.47,8.57,0.28,2.64,2.19,4.72,0.45,5.66,0.58,NA,NA,NA,NA,NA	60
MT1F	NM_005949	3	144,66,231,	241.1	2.74923	4.07,3.97,0.21	1
SHC1	NM_001130040	15	1634,239,132,2,70,199,127,52,54,120,64,71,168,547,236,	1714.4	2.74825	2.52,11.59,2.24,0.03,0.02,1.25,1.26,0.02,1.72,0.2,0.02,3.91,4.6,9.09,NA	2
FNDC5	NM_153756	6	2024,134,90,199,116,94,	48.2	2.74821	2.8,4.16,5.5,3.24,0.63,0.16	3
STARD5	NM_181900	6	738,94,118,133,50,183,	159	2.74819	0.02,3.85,2.22,0.07,0.38,9.95	6
ANKMY1	NM_016552	18	234,161,79,166,114,132,108,141,141,172,497,165,217,473,144,190,163,108,	209.4	2.74728	9.48,4.12,1.6,7.26,3.58,0.95,12.17,1.81,0.5,0.91,4.11,1.55,0.45,0.18,0.08,0.13,0.3,0.27	7
DCAF8	NM_015726	20	1994,117,120,131,108,58,73,111,95,141,473,674,75,41,32,158,172,39,40,31,	2246.6	2.74623	0.91,5.87,0,0.16,0.03,0.07,0.24,6.1,0.59,0.16,6.73,1.63,5.92,3.81,2.73,2.54,10.16,4.26,0.8,2.22	17
ERCC1	NM_001166049	12	2393,241,69,72,100,77,100,104,216,112,180,139,	1014	2.7461	0.32,1.33,5.15,0.27,1.01,0,0.29,17.32,0.01,0.12,7.1,0.02	8
LSM4	NM_012321	5	648,184,99,42,174,	487.733	2.74555	3.3,3.09,5.18,0.5,1.66	3
FBXO2	NM_012168	6	438,139,96,130,369,364,	149.633	2.74494	4.49,0.75,0.9,0.01,3.17,7.14	6
RNF212	NM_194439	11	1660,52,64,46,49,53,59,57,75,62,439,	28.1	2.74468	6.79,NA,0.95,0.08,0.96,0.09,0.02,0.01,2.02,0.23,16.28	11
DIS3L	NM_133375	18	73,154,154,129,136,177,79,180,170,162,248,93,534,155,179,146,175,894,	444.667	2.74426	0.52,25.75,0.04,0.85,2.48,0.91,0.02,1.23,0.42,0.05,1.02,1.43,0.01,0.55,4.57,2.5,5.3,1.74	2
CCNG2	NM_004354	8	303,138,138,251,79,99,206,4260,	1278.6	2.74411	10.4,0.22,4.73,2.01,0.78,3.62,0.19,0	1
HOOK1	NM_015888	22	320,86,73,51,133,68,63,84,167,141,202,111,88,61,141,94,35,83,101,102,69,3584,	234.567	2.74352	10.23,0.03,0.25,0.46,2.76,0.05,0.1,0.07,3.23,14.21,7.52,5.04,0.06,0.02,5.97,0,NA,0.04,6.49,0.02,0.02,1.02	10
TRNT1	NM_182916	8	75,175,194,139,127,194,254,1117,	253.767	2.74346	3.29,7.57,6.56,0.81,1.46,1.3,0.94,0.01	2
ZNF639	NM_016331	7	82,281,71,69,111,135,2264,	278.7	2.74271	0.96,8.77,0.25,0.43,3.46,5.31,0.01	2
ZNF618	NM_133374	14	132,44,260,78,39,90,36,78,60,90,81,78,102,7945,	642.933	2.74188	2.6,0.6,29.78,1.14,0.32,0.56,0.1,0.18,0,0.06,0.2,0.02,1.36,1.46	3
LAT2	NM_014146	15	332,119,69,123,40,44,49,38,36,31,56,60,180,122,891,	176.7	2.74046	6.85,1.03,2.3,5.85,2.9,0.96,1.01,0.19,3.2,0.39,1.11,7.38,0,2.1,5.84	12
ARHGAP5	NM_001030055	8	147,3885,2,145,78,132,106,5108,	558.267	2.73952	4.71,7.68,0.73,0.28,6.44,0.21,0.27,1.6	2
GRASP	NM_181711	8	302,50,55,103,94,67,67,1194,	244.033	2.73927	0.11,1.65,4.35,2.13,5.82,0,7.29,0.55	7
GUSB	NM_000181	12	378,136,177,85,147,179,153,188,143,185,186,286,	1259.23	2.73913	0.17,4.23,8.36,0.11,0.89,0.92,2.67,0.04,0.09,0.62,4.05,10.72	12
BCS1L	NM_004328	9	88,209,369,140,195,64,170,118,310,	410.933	2.73858	2.91,0,1.15,2.92,3.9,3.36,0.08,9.53,0.79	8
HDC	NM_002112	12	1058,102,99,91,163,67,144,135,123,114,173,137,	74.1	2.73858	0.88,4.19,1.77,4.87,0.07,0,9.08,2.53,0.01,0.23,7.56,1.66	7
RABGAP1	NM_012197	26	85,199,235,205,175,158,111,67,103,170,175,94,151,114,75,126,144,42,129,93,111,105,84,72,198,1778,	262.233	2.73776	4.88,0.72,2.28,2.07,0.34,2.38,0.19,0.76,12.56,4.7,1.24,3.3,0.17,NA,NA,NA,NA,NA,NA,NA,NA,NA,NA,NA,NA,NA	9
TSPAN13	NM_014399	6	305,168,81,114,114,1120,	861.3	2.73735	0.74,0.83,14.06,0.64,0.15,0	3
SNX1	NM_148955	15	195,112,128,67,44,142,79,76,114,94,206,144,81,72,6667,	2423.83	2.73697	3.19,0.01,6.72,0.96,2.61,2.28,6.87,5.37,0.92,0.79,0.23,0.56,4.98,5.33,0.24	7
NLE1	NM_018096	14	1101,71,160,203,47,136,193,98,77,80,218,144,133,46,	247.7	2.73675	2.45,0.9,4.47,3.4,0.43,0.82,0.33,0.18,0,2.63,0.38,18.41,1.18,NA	12
UBE2N	NM_003348	4	1768,141,247,396,	677.167	2.73637	0.17,5.76,0.77,4.25	2
PARL	NM_018622	10	325,98,102,71,150,96,49,141,196,184,	371.333	2.73501	0.07,1.25,0.02,0,1.46,0.76,2.81,2.95,0.86,17.16	10
ZNF451	NM_015555	15	245,84,81,126,112,151,127,154,148,1604,144,131,187,69,1878,	464.1	2.73332	1.77,0.03,0.44,9.11,7.12,0.28,0.04,0.93,9.25,3.91,2.87,0.18,0.11,2.52,2.42	9
NPM1	NM_002520	12	213,80,120,94,107,65,58,87,102,333,75,358,	1745.33	2.73277	3.88,9.12,0.08,0.34,0.04,3.08,5.65,3.27,1.57,4.44,1.31,0.03	2
RFTN1	NM_015150	10	1388,82,104,116,204,385,109,187,153,274,	263.567	2.73243	0.32,3.42,0.01,0.45,0.81,0.12,0.6,0.01,3.37,18.2	10
CTNNBIP1	NM_020248	6	2501,91,120,85,34,164,	971.233	2.73114	0.34,5.99,4.08,4.36,0.29,1.32	2
POLR2C	NM_032940	9	172,50,69,53,129,52,169,75,1035,	797.333	2.73064	20.01,0.46,0.46,0.01,1.16,0.49,0.02,0.98,1	1
GMDS	NM_001500	11	426,69,97,119,128,105,193,110,88,45,292,	445.267	2.7302	2.26,0.04,1.31,0.12,1.07,0.06,5.48,3.93,1.15,0.42,14.2	11
DPY19L1	NM_015283	22	2849,126,100,175,120,25,50,72,102,81,60,87,78,100,92,58,94,121,138,88,25,224,	181.433	2.72987	6.01,22.76,0.31,7.86,0.11,NA,0.97,0.74,0.04,0.01,0.12,0.46,0.12,1.41,3.89,2.3,2.06,1.42,1.19,0.09,NA,NA	2
PDIA5	NM_006810	18	198,127,88,84,46,93,61,68,92,72,137,71,18,142,131,71,135,227,	864.867	2.72925	7.68,6.83,0.41,0.31,2.39,9.47,1.25,2.28,1.45,3.77,0.27,0,0.12,4.71,2.46,4.12,0.62,1	6
CRCP	NM_014478	9	97,55,37,122,99,95,58,2357,1,	618.4	2.72669	14.28,2.67,3.09,0.73,0.32,0.01,0.54,0.16,NA	1
KIAA1107	NM_015237	9	89,138,130,62,718,88,140,2331,859,	74.2333	2.72611	0.27,0.01,0.27,0.64,0.16,0.04,4.75,9.93,8.47	8
RNMTL1	NM_018146	4	420,245,168,968,	192.367	2.72534	3.71,2.41,4.76,0.03	3
SMARCA4	NM_003072	41	209,43,76,30,222,133,405,99,259,127,174,174,168,51,131,58,122,151,164,67,111,243,114,108,87,47,167,164,228,99,78,219,96,8,254,2,106,102,133,143,499,	2575.03	2.72506	1.17,0.53,0.71,0.11,0.32,7.13,0.5,2.29,0.73,1.64,0.24,1.75,0.02,4.38,4.86,9.06,0,0.5,1.18,0.06,0.02,8.94,1.22,0.63,0.01,4.83,10.67,6.07,11.25,5.01,2.24,4.43,1.58,1.44,0.01,0.07,0.8,0.27,2.62,1.28,11.14	29
APOL2	NM_145637	7	2072,127,89,54,121,81,223,	892.167	2.7246	0.02,3.92,8.12,1.3,1.41,1.58,NA	3
GSR	NM_000637	13	752,134,132,112,159,87,100,55,148,70,89,27,397,	1010.23	2.72439	2.25,1.13,11.88,0.61,1,0.02,0.61,7.45,0.01,4.08,0.36,0.02,5.99	3
MMS19	NM_022362	31	396,101,60,165,83,187,57,101,127,69,103,100,156,150,101,82,126,79,155,139,78,75,87,62,129,70,75,86,101,49,337,	908.633	2.72407	0.04,2.87,9.8,2.03,2.74,0.94,0.93,0.05,0.99,1.67,0.11,0.53,15.93,1.04,1.18,0.24,0.53,5.47,2.58,6.19,7.15,3.56,5.24,7.18,1.63,0.49,0.35,0.69,1.12,0.49,0.69	13
ZNF554	NM_001102651	5	251,73,127,192,3055,	138.367	2.724	3.5,0.84,1.6,7.68,0	4
ITPK1	NM_001142594	13	1613,2181,163,68,166,41,99,118,126,25,116,120,147,	1456.1	2.72399	0.76,0.01,3.79,4.15,0.02,2.28,3.02,8.48,2.01,NA,NA,NA,NA	8
LONP2	NM_031490	15	322,235,132,123,164,95,259,142,151,127,134,143,208,191,1916,	1184.5	2.72286	11.68,2.53,3.28,9.52,2.23,4.68,0.04,0.02,1.23,0.71,1.13,2.39,0.23,1.06,0.11	1
DDX24	NM_020414	9	541,130,189,76,516,154,525,723,94,	2374.8	2.72261	0.29,0.86,1.24,0,0.19,8.1,9,0.79,4.03	7
ATP6AP2	NM_005765	9	139,131,132,96,138,54,150,120,1076,	881.567	2.72239	7.9,0.27,0.45,4.22,0.3,9.96,1.39,0,0.01	6
SLC4A2	NM_003040	23	193,114,166,242,119,245,143,181,136,166,115,185,226,216,149,195,255,90,167,254,170,174,241,	1385.47	2.7221	0,0.6,0.02,2.6,3.59,0.57,5.84,9.01,0.28,1.21,0.15,2.1,0.06,1.89,2.86,1.26,0.27,2.95,7.39,0.36,16.31,0.61,2.68	21
RNFT1	NM_016125	9	750,102,66,159,154,101,77,458,149,	133.267	2.72151	0.77,3.13,4.41,0,9.89,2.15,0.95,0.04,3.15	5
CASC2	NR_026940	6	283,106,66,1935,100,2712,	20.5667	2.72071	1.88,0.75,0.05,11.49,0.83,1.31	4
KALRN	NM_003947	64	194,238,1977,75,115,193,513,123,192,132,231,123,192,209,175,196,167,120,219,150,115,116,123,183,119,67,110,70,90,93,112,191,102,143,103,1452,247,248,284,105,96,131,67,104,70,87,93,51,78,186,172,239,254,124,60,28,172,122,132,165,79,201,139,2264,	130.5	2.72023	0.53,0.34,1.85,0.03,3.51,4.04,0.1,0.11,2.68,0,0.38,2.45,0.04,0,2.71,1.67,1.39,6.67,1.23,0.72,1.61,0.42,1.66,0.75,6.63,0.91,0.16,1.36,0.11,3.87,2.51,13.5,0.18,3.49,0.41,29.9,NA,NA,NA,NA,NA,NA,NA,NA,NA,NA,NA,NA,NA,NA,NA,NA,NA,NA,NA,NA,NA,NA,NA,NA,NA,NA,NA,NA	36
DCTN4	NM_001135644	15	2615,98,108,55,74,110,113,74,21,108,44,179,71,405,237,	1061.17	2.71966	0.11,0.07,0.01,15.1,14.39,2.21,1.43,0.04,NA,0.4,0.43,1.05,0.01,0.11,NA	4
TRMT1	NM_001136035	18	182,130,120,77,109,86,135,70,87,149,113,116,188,143,56,286,217,97,	509.3	2.71936	0.01,0.09,1.26,0,2.73,6.59,5.33,2.42,0.3,2.21,0.92,3.43,0.01,1.18,4.64,11.22,0.06,6.54	16
GGPS1	NM_001037277	5	61,225,93,71,2519,	440.067	2.71844	NA,4.08,1.67,5.1,0.03	4
ATP2B4	NM_001684	22	420,657,198,258,126,126,36,162,215,243,242,232,180,88,107,192,214,212,108,177,178,4536,	985.933	2.71833	1.27,0.03,13.05,1.09,0.88,2.02,6.45,0.94,4.21,3.65,0.67,3.17,0.76,0.09,0.61,2.28,2.53,3.76,5.04,1.85,NA,NA	3
IQCC	NM_018134	6	89,239,144,253,119,1448,	123.267	2.71554	0.36,2.2,7.68,3.95,0.78,1.33	3
SAMM50	NM_015380	15	218,111,102,88,107,131,88,129,72,87,71,68,147,142,194,	419.2	2.71511	2.94,1.25,3.77,7.45,0.81,3.59,7.66,0.03,0.88,5.54,0.17,1.94,0.06,2.46,2.16	7
NCAPH2	NM_014551	21	230,102,56,85,69,80,146,84,131,441,72,67,108,54,71,73,69,50,102,150,250,	170.333	2.71469	7.54,8.59,2.4,0.61,0.48,0.7,0.31,3.18,1.51,1.82,NA,NA,NA,NA,NA,NA,NA,NA,NA,NA,NA	2
EXOSC10	NM_001001998	25	130,77,62,172,74,85,75,96,107,79,51,112,51,149,157,191,144,111,76,115,166,105,124,137,161,	771.4	2.71254	2.01,0.1,2.46,6.04,3.44,4.55,0.08,1.66,0.63,4.26,1.48,0.44,0.02,2.24,1.99,2.95,1.73,3.06,1.54,0.11,8.45,0.08,0.07,1.03,17.43	25
TMEM8B	NM_016446	18	6,88,71,360,79,190,208,134,269,326,94,124,143,179,239,147,117,1343,	616.733	2.71243	NA,2.45,2.4,0.25,0.21,4.87,0,0.12,2.79,1.23,1.97,0.03,0.72,0.54,20.4,NA,NA,NA	15
ZFHX4	NM_024721	11	341,2636,425,232,52,107,104,201,118,5415,4192,	137.7	2.7115	0.62,10.69,2.62,1.31,NA,NA,NA,1.03,NA,1.07,1.64	2
MEF2B	NM_001145785	9	455,112,94,134,148,135,204,83,85,	70.5333	2.71048	1,0,3.74,2.68,0.68,0.38,3.08,11.76,1.09	8
TAGLN	NM_003186	6	109,396,192,178,103,578,	24950.6	2.7095	0.04,13.26,1.02,0.43,1.49,0.02	2
U2AF1	NM_001025203	9	294,93,134,99,50,67,67,88,128,	531.9	2.70931	0.04,0.01,0.18,0.25,1.92,12.24,4.68,3.7,1.36	6
TMEM161A	NM_017814	12	563,97,175,114,144,61,152,157,98,81,104,33,	473.3	2.70889	2.11,0.45,0.07,1.22,0.02,0.35,0,1.46,0.31,4.05,17.85,4.61	11
ZNF773	NM_198542	4	173,130,99,1785,	99.9667	2.70696	9.8,0.44,0.35,0.24	1
SLC9A5	NM_004594	16	250,303,164,79,178,221,203,90,71,130,89,127,171,67,138,1454,	71.9	2.70685	1.01,6.61,0.81,0.22,0.4,3.63,3.31,3.08,0.03,0.21,3.53,0.17,0,1.63,13.28,5.38	15
C4orf29	NM_001039717	11	301,109,85,101,79,85,28,139,90,379,791,	74.3667	2.70677	12.57,0.41,2.67,0.55,0,1.57,0.81,0.35,0.34,10,0.49	1
MPHOSPH8	NM_017520	14	222,156,849,100,258,126,89,141,87,155,155,128,84,667,	690.633	2.70493	12.89,1.48,0.03,0,1.83,0.76,1.35,3.6,2.91,0.57,4.3,5.51,0.98,1.65	1
ENO2	NM_001975	12	210,97,96,59,70,134,223,198,202,109,59,966,	470.9	2.70339	3.94,0.21,0.69,1.57,0.4,4.53,0.53,5.44,0.8,0.11,13.98,0.24	11
HEBP1	NM_015987	4	615,181,139,251,	491.4	2.70317	0.1,1.77,0,8.93	4
NDUFS1	NM_005006	19	1198,73,135,176,155,161,130,129,146,115,135,186,131,82,77,108,92,65,123,	629.467	2.70022	5.93,4.14,2.55,2.23,0.12,3.82,2.81,1.02,0.21,1.16,2.21,3.36,1.85,3.28,9.31,0.95,0.18,3.34,2.83	15
WDR85	NM_138778	9	740,173,66,70,173,92,88,134,311,	492.233	2.69998	0.08,1.6,2.21,13.64,1.15,0.08,1.36,2.8,1.39	4
DUSP22	NM_020185	8	460,34,83,50,75,172,73,534,	212.8	2.69951	0.32,0.25,0.66,1.73,1.05,3.46,13.72,0.42	7
KIAA0146	NM_001080394	20	42,156,67,105,164,251,101,220,196,251,141,88,144,60,211,153,94,115,54,607,	764.8	2.69806	0.14,4.87,0.1,4.83,3.93,1.51,9.62,0.94,8.36,0.82,0.3,0.84,1.15,3.07,4.83,1.24,6.09,0.23,0.03,1.07	7
SH2D3A	NM_005490	10	590,186,112,175,116,485,77,350,137,126,	337.7	2.69598	1.7,6.68,1.78,2.36,0.46,0.02,6.77,2.97,3.98,0.24	7
APRT	NM_000485	6	238,133,79,134,107,115,	839.767	2.69561	1.64,5.09,0.59,6.6,2.1,0.16	4
RPL15	NM_002948	4	26,182,137,1646,	9466.07	2.69431	0.93,1.22,8.44,0.19	3
SP8	NM_182700	3	3520,96,112,	235.467	2.69423	0,0.08,7.99	3
USP19	NM_006677	26	511,179,161,153,217,111,314,138,119,141,102,111,111,159,134,196,215,116,72,157,217,134,174,174,260,25,	1360.73	2.69374	2.18,3.83,9.71,3.52,1.34,6.9,5.62,0.02,0.47,1.46,0,13.36,0.4,0.58,1.53,0.52,0.91,1.11,1.14,2.98,7.5,0.97,2.29,0.12,0.03,1.53	12
RAD23A	NM_005053	9	181,162,182,56,128,79,134,165,706,	1095.33	2.69354	2.28,1.38,0.06,8.68,8.03,0,1.25,0,2.55	4
ODC1	NM_002539	12	487,215,113,163,84,82,135,173,174,119,110,207,	2795.93	2.69298	2.13,1.75,0.73,6.72,4.6,0.4,0.18,2.68,0.54,2.51,7.37,NA	11
DEXI	NM_014015	2	669,832,	517.3	2.69221	1.71,3.67	2
ABHD3	NM_138340	9	867,166,49,174,113,46,183,164,302,	164.267	2.69134	0.01,0.85,1.73,10.91,1.36,0.15,0.35,4.15,4.71	4
SMPD1	NM_000543	8	492,773,39,172,77,146,798,0,	839.433	2.69054	4.19,0.65,0.11,2.55,3.05,8.2,0.09,NA	6
CANT1	NM_138793	7	2205,204,653,193,124,139,154,	4844.97	2.689	0.05,3.34,0.09,0.42,2.92,6.99,5.03	6
USP47	NM_017944	27	802,114,139,97,146,80,150,96,153,168,132,77,56,113,105,208,116,120,778,176,81,116,119,131,48,131,3325,	1039.77	2.68858	4.58,1.95,4.41,6.72,2.82,0.19,0.23,1.54,7.45,0.02,0.41,0.02,2.78,5.86,12.7,1.09,10.43,1.09,0.44,0.54,3.5,0.11,2.16,0.22,0.01,0.13,1.19	15
REXO1	NM_020695	16	909,121,139,116,111,74,114,138,114,124,132,164,214,105,1754,252,	606.433	2.68738	0.06,3.51,7.82,2.84,3.23,0.01,0.03,3.11,0.66,1.42,17.41,0.7,0.62,0.04,0.02,1.53	11
POMGNT1	NM_017739	26	299,259,116,25,84,136,45,65,126,129,73,59,42,84,76,71,128,99,118,114,66,119,115,170,114,601,	1290.07	2.68719	1.08,11.15,9.98,0.23,4.43,1.19,1.6,1.31,10.06,0.05,1.01,4.17,2.65,0.41,0.25,0.44,2.51,0.02,0.02,4.99,2.12,0,0.05,1.66,5.8,NA	2
CD320	NM_016579	5	479,204,234,126,208,	681.033	2.68689	0.01,10.23,1.98,0.03,1.19	2
MAN1B1	NM_016219	13	254,109,137,155,110,186,149,189,191,121,198,132,800,	1040.87	2.68682	0.03,9.64,11.89,7.38,0.28,1.44,0.07,0.09,1.64,0.58,1.29,0.09,0.52	3
RAB32	NM_006834	3	430,278,495,	117.9	2.68677	5.23,2.45,0.37	1
INO80E	NM_173618	7	182,71,53,79,112,117,571,	655.9	2.68584	3.46,0.24,0.04,0.04,13.22,1.32,0.48	5
USP45	NM_001080481	18	3538,154,87,98,667,144,57,92,82,88,131,96,140,101,104,173,110,523,	130.233	2.68435	5.04,1.97,3.54,0.57,0.01,4.81,1.15,0,0.46,3.11,7.49,3.55,1.72,0.31,6.44,4.6,2.23,1.32	11
STX18	NM_016930	11	1161,81,70,59,89,116,67,78,116,68,252,	293.7	2.68424	0,0.14,1.65,1.63,0.97,5.95,1.86,0.09,0.21,1.83,15.19	11
WBP1	NM_012477	4	222,103,177,663,	1424.37	2.68417	7.92,1.9,0.32,0.59	1
COX6A1	NM_004373	3	129,143,273,	778.167	2.68355	3.61,3.26,1.18	1
THOC2	NM_001081550	39	778,46,77,158,70,138,36,59,431,103,179,185,132,129,158,142,276,165,180,118,97,81,94,85,102,131,42,196,173,156,93,167,134,122,71,52,92,59,103,	498.133	2.68282	0.22,4.12,0.14,0.75,1.09,1.5,2.05,4.6,0.33,0.12,3.07,0.01,1.16,0.78,7.3,0.57,1.39,4.85,1.27,4.37,12.15,0.43,1.83,0.87,0.27,1.39,0.22,5.1,3.39,20.31,0.7,1.72,7.21,5.79,0.06,1.31,0.02,1.16,1.01	30
LOC100144604	NR_021493	4	474,71,139,1078,	114.367	2.68061	6.08,0.31,3.97,0.36	1
SLC27A3	NM_024330	10	873,210,159,125,195,91,199,98,131,332,	299.233	2.6806	6.23,2.36,6.47,0.88,0.39,0.46,2.42,2.41,0.02,5.17	3
LIPT1	NM_145197	6	97,63,126,128,116,1194,	95.3	2.68017	4.57,1.83,7.98,0.18,0.57,0.96	3
LENG8	NM_052925	16	424,93,175,102,111,253,142,204,279,141,286,102,69,130,208,1251,	7853.77	2.67975	13.98,2.33,0.35,3.2,0.45,1.76,4.21,1.79,3.09,0.4,4.19,0.16,2.82,2.99,1,0.15	1
NR4A1	NM_002135	8	162,150,878,130,152,203,179,816,	8595.1	2.67957	7.12,10.14,0.13,0.8,1.98,1.16,0.1,0.01	2
C20orf111	NM_016470	4	1244,114,118,96,	456.7	2.67861	0,0.01,3.85,6.85	4
TMEM106C	NM_001143843	10	87,70,215,64,160,84,56,50,54,745,	849.067	2.67626	9.94,0.01,9.88,0.85,2.96,0.04,1.28,0.12,0.31,1.38	1
SKP2	NM_005983	11	184,272,112,144,135,99,131,52,108,357,206,	54.9	2.67602	4.64,1.68,1.32,4.27,5.62,0,0.12,0.08,0.15,8.88,NA	10
CCDC86	NM_024098	4	927,130,75,883,	372.733	2.67581	4.08,0.54,4.27,1.81	3
WDR45L	NM_019613	10	1464,122,102,86,191,95,88,102,75,262,	1843.77	2.67508	0,5.05,0.05,0.76,1.35,0.09,9.26,4.87,0.69,4.64	7
WAPAL	NM_015045	19	2353,96,89,208,165,116,176,77,98,112,228,112,137,153,96,119,1026,521,420,	576.967	2.67501	0.67,1.25,1.37,0.05,1.73,3.86,2.04,2.08,0.47,0.99,1.28,0.27,0.69,0.01,3.73,5.88,5.66,13.92,4.88	18
FKBP14	NM_017946	4	1626,128,152,341,	83.8667	2.67474	0.05,9.7,0.25,0.7	2
LAPTM4A	NM_014713	7	629,99,96,123,77,121,619,	2427.13	2.67354	0,0.03,2.16,1.83,9.11,0,5.59	5
XRN2	NM_012255	30	170,128,112,112,59,90,73,51,158,75,134,58,108,45,132,119,136,108,90,73,84,98,80,57,69,132,128,64,139,553,	713.733	2.67309	17.35,0.08,0.06,1.65,0.34,0.94,3.68,0.16,0.33,8.09,0.3,1.61,0.11,0.19,4.7,0.08,0.37,1.11,4.27,0.25,7.09,0.58,0.18,9.17,15.16,0.18,0.2,0.14,1.44,0.37	1
SMS	NM_004595	11	150,121,94,65,176,155,90,115,80,116,526,	584.2	2.67269	17.3,0.2,3.25,0,0.72,0.48,1.04,0.1,2.92,2.22,1.16	1
MSH2	NM_000251	16	279,155,279,147,150,134,200,110,124,151,98,246,205,248,176,443,	221.233	2.67178	6.54,2.63,0.12,0.21,0.65,0.44,0.96,12.78,9.09,1.23,6.5,1.19,0.06,0.03,0.32,0.02	8
ZNHIT3	NM_004773	5	157,32,87,81,596,	252	2.67105	3.98,2.07,3.44,3.87,0.01	1
EEF1D	NM_001130057	14	103,195,222,101,100,72,121,2,1091,131,14,179,262,328,	3862.53	2.67055	0.03,0.27,2.35,0.26,7.05,1.38,0.61,1.3,1.43,0.3,1.59,7.79,10.34,NA	13
CDK10	NM_052988	16	92,37,73,72,103,82,68,53,70,60,124,122,17,53,133,635,	830.4	2.67001	0.73,2.78,0.4,5.59,3.26,9.34,5.44,0.15,5.35,0.19,0.12,0.93,0.11,7.2,0.22,0.91	6
RPA1	NM_002945	17	148,51,79,109,89,93,133,103,69,193,140,149,133,177,108,87,2484,	1186.97	2.66875	16.28,7.62,2.69,0.41,3.62,0.06,0.85,0.25,6.97,1.87,0.41,1.45,0.06,0.27,2.15,0.41,0	1
XYLT2	NM_022167	11	244,493,176,203,81,217,177,263,196,334,1183,	830.333	2.66859	13.47,6.97,0.96,0,2.35,1.94,1.96,0.6,0.68,0.41,0	1
MSH5	NM_172166	81	66,157,160,124,81,63,122,50,110,36,83,46,139,63,129,73,110,81,88,190,127,150,2,75,144,66,157,160,124,81,63,122,50,110,36,83,46,139,63,129,73,110,81,88,190,127,150,2,75,144,138,74,256,66,157,160,124,81,63,122,50,110,36,83,46,139,63,129,73,110,81,88,190,127,150,2,75,144,138,74,256,	466.633	2.66701	NA,NA,NA,NA,NA,NA,NA,NA,NA,NA,NA,NA,NA,NA,NA,NA,NA,NA,NA,NA,NA,NA,NA,NA,NA,NA,NA,NA,NA,NA,NA,NA,NA,NA,NA,NA,NA,NA,NA,NA,NA,NA,NA,NA,NA,NA,NA,NA,NA,NA,NA,NA,NA,0.62,0.11,0.74,0,0.2,1.53,2.04,0.06,9.8,0.83,0.14,4.67,11.58,0.91,1.82,1.6,6.1,0.12,1.34,4.56,0.57,1.03,0.78,2.99,5.51,2.07,11.24,1.69	66
RAB3D	NM_004283	5	1169,125,119,289,177,	972.933	2.66617	0.63,3.66,0.02,0.03,9	5
THEM4	NM_053055	6	1345,125,111,160,187,278,	173.4	2.66554	0.06,11.38,1.46,0.02,1.64,1.43	2
TUFM	NM_003321	10	738,120,152,105,133,165,105,167,195,191,	1954.97	2.66549	0.8,1.17,6.78,0,1.59,0.25,0.35,6.91,8.79,0	9
AHI1	NM_017651	30	1674,103,59,98,163,56,249,121,27,197,141,131,119,107,230,124,133,153,186,96,193,220,182,560,54,125,64,85,62,183,	355.233	2.66528	4.39,5.49,0.84,4.52,0.07,1,0.05,2.48,NA,2.75,3.32,0.06,1.16,0.02,0.04,0.02,1.96,0.95,9.7,0.63,7.78,0.48,2.68,10.44,0.18,2.94,3.23,0.22,2.09,7.8	24
LZTFL1	NM_020347	10	2379,104,177,78,66,72,61,195,125,141,	141.9	2.66488	0.08,4.75,0.9,5.27,6.88,1.7,3.18,1.8,0.27,1.81	5
SARM1	NM_015077	9	535,619,213,92,236,103,190,122,4890,	1510.4	2.66482	3.66,10.48,6.76,1.49,1.2,0.06,0.26,0.01,0.07	2
MZF1	NM_003422	7	1588,121,71,184,436,317,203,	1041.8	2.66475	0.51,5.18,1.06,4.24,4.25,0.05,3.35	2
TRIM26	NM_003449	30	2104,33,116,23,231,96,599,104,110,72,2104,33,116,23,231,96,599,104,110,72,2104,33,116,23,231,96,599,104,110,72,	1264.9	2.66461	NA,NA,NA,NA,NA,NA,NA,NA,NA,NA,NA,NA,NA,NA,NA,NA,NA,NA,NA,NA,0.18,0.04,14.16,0.36,2.94,0.15,7.01,0.48,0.34,0.98	23
SPAG16	NM_024532	17	228,47,96,119,138,621,108,118,70,110,128,144,186,127,66,127,362,	152.733	2.66459	9.94,0.9,15.92,1.02,2.25,0.56,0.6,0.43,0.03,0.29,NA,NA,0.03,NA,NA,NA,0.01	3
XPNPEP1	NM_020383	21	547,99,77,174,70,61,72,78,59,51,90,211,82,96,144,93,105,64,125,89,43,	679.7	2.66304	0.29,0.11,7.71,0.21,0.03,5.18,3.58,0,0.46,3.4,2.14,4.22,2.56,3.04,11.47,0.19,2.04,4.6,1.06,1.8,1.8	15
FKBP8	NM_012181	9	498,132,78,173,221,89,170,317,88,	3122.03	2.663	0.89,6.82,4.9,0.21,0.04,3.5,3.68,3.75,0.18	2
PNPT1	NM_033109	28	2330,48,79,56,107,84,84,64,72,107,54,90,67,37,71,103,97,58,52,187,114,48,64,50,106,75,61,214,	156.067	2.66275	0.01,0.88,8.28,0.92,2.73,12.25,0,0.79,5.11,0.58,1.47,0.3,0.03,0.51,0.03,2.78,1.52,0.4,2.06,3.92,0.62,0.04,1.75,0.17,1.74,1.45,0.09,24.12	28
ESYT2	NM_020728	22	3255,50,106,132,99,374,150,87,75,96,90,49,83,177,121,56,90,73,77,135,42,540,	1063.3	2.66271	0.06,1.97,5.5,0.23,7.93,0.17,0.57,0.02,0.72,0.19,1.43,0.75,14.66,3.74,2.47,9.17,1.45,0.78,0.12,0.03,0.01,6.61	13
C6orf1	NM_178508	7	489,106,26,59,124,251,149,	200.7	2.6627	0.49,0.65,4.15,1.19,2.91,9.25,0	6
QKI	NM_006775	12	693,143,117,144,88,300,945,1278,774,75,3348,3169,	604.067	2.66243	2.75,0.19,7.64,1.23,0.01,0.12,2.91,11,5.45,0.58,0,0.07	8
FBRSL1	NM_001142641	17	291,198,90,36,30,46,316,206,218,57,96,246,133,78,84,205,2215,	1121.57	2.66165	10.24,1.7,3.7,2.98,0.11,0.08,2.02,5.57,4.67,0.01,1.38,1.69,1,0.41,7.69,0.27,1.73	1
PRPF4	NM_004697	14	77,181,187,88,80,94,95,59,124,90,123,108,119,1310,	547.4	2.66144	1.28,0.01,0.38,18.43,0.01,6.18,2.28,0.76,0.63,1.48,4.27,0.91,0.57,0.05	4
MPZL1	NM_003953	6	293,167,214,133,103,4099,	1605.13	2.65983	9.72,3.91,0.01,0.02,2.3,0.01	1
HSBP1	NM_001537	4	134,67,121,1569,	933.6	2.65902	7.18,0.59,2.23,0.63	1
DECR2	NM_020664	9	186,69,52,136,125,94,105,218,598,	348.433	2.65839	16.29,0.85,1.84,1.14,0.01,0.99,1.11,1.28,0.42	1
ATP8B2	NM_001005855	30	143,62,68,59,114,99,62,73,71,80,159,89,197,302,209,44,166,189,116,165,112,106,145,184,224,84,246,139,131,2464,	240.433	2.65728	2.15,NA,1.91,3.37,0.88,0,1.05,7.8,0.16,0.05,0.12,0.79,7.43,8.82,NA,NA,NA,NA,NA,NA,NA,NA,NA,NA,NA,NA,NA,NA,NA,NA	14
TIMM8A	NM_004085	4	1005,363,188,248,	68.9667	2.6572	1.09,2.13,4.97,2.44	3
MFSD6	NM_017694	8	149,122,1585,98,162,99,281,2301,	853.833	2.65703	3.65,0.69,3.13,4.68,0.99,5.23,1.04,1.85	6
COPS3	NM_003653	12	327,81,114,87,174,141,180,93,50,113,130,146,	396.233	2.6568	0.2,1.04,1.34,6.72,1.7,0.95,0.83,1.7,7.5,0.14,3.15,6.61	9
TRPV6	NM_018646	15	783,107,269,67,166,77,87,213,147,176,99,138,123,98,344,	3053.73	2.6562	0.7,4.78,5.16,1.66,0.02,3.92,5.54,0.16,2.8,0.15,3.86,0,0.1,10.05,0.94	14
TH1L	NM_198976	15	114,116,110,110,108,153,131,166,135,140,115,96,141,130,492,	1123.8	2.65596	7.56,0.85,0.99,5.81,1.2,0.1,11.78,3.69,1.86,0.16,0.37,0.35,0.02,0.01,5.08	7
TNFRSF14	NM_003820	8	681,32,143,91,156,126,109,368,	1515.97	2.65544	0.73,0.21,3.24,5.19,8.76,3.05,0.06,0	5
GPN1	NM_001145047	16	67,174,68,94,40,67,38,79,95,46,147,83,40,91,108,730,	310.1	2.65433	0.05,10.24,0.06,1.84,0.03,0.26,1.46,2.07,9.75,1.81,0.97,2.77,0.03,1.08,4.33,5.72	2
C19orf42	NM_024104	5	1114,91,53,42,73,	657.067	2.65186	0.15,0.11,2.77,5.59,4.63	4
TTLL5	NM_015072	32	110,169,107,83,107,131,83,70,85,102,92,108,82,62,95,114,92,63,158,307,121,147,104,128,87,384,185,155,196,218,83,656,	330.8	2.65161	1.07,3.74,1.08,0.17,12.7,6.9,0.33,0.09,0.99,0,2.26,5.14,9.61,0.87,0.37,1.49,2.79,0.15,0.38,9.08,7.6,2.07,1.25,0.01,4.14,0.06,0.01,2.63,6.82,0.39,0.02,0.66	5
HOXB3	NM_002146	4	2312,606,88,612,	162.967	2.64921	0.88,9.51,0,0.21	2
WDR12	NM_018256	13	337,73,133,106,141,86,46,155,116,107,95,95,791,	136.167	2.6483	1.28,0.85,1.62,0.47,4.73,18.59,0.01,3.37,0.85,0.91,0.04,0.04,1.66	6
NMT1	NM_021079	12	149,109,145,119,92,117,171,109,171,168,138,3396,	1336.67	2.64818	7.17,2.04,1.91,0.94,7.69,2.42,1.2,1.1,0.42,0.1,6.66,0.13	5
SNX2	NM_003100	15	157,118,164,67,44,142,79,76,114,94,206,144,81,72,510,	571.1	2.64756	11.12,0.15,0.27,0.49,0.31,2.79,0,0.22,0.44,0.03,1.97,8.31,9.69,0,3.91	1
CUL9	NM_015089	41	66,604,155,501,136,194,406,193,208,197,218,247,106,228,91,172,106,96,176,134,180,110,183,161,229,190,146,130,200,248,346,141,165,164,94,75,111,118,134,74,338,	1003.63	2.64754	2.51,4.03,0.21,0.27,1.69,3.14,0.3,1.14,1.43,26.83,9.28,1.62,2.56,0.02,0.01,2.45,0.49,0,4.86,0.16,2.48,0.22,0,2.15,4.03,8.2,0.01,0.34,4.14,5.39,0.47,0.62,1.18,4.13,3.14,1.2,2.53,3.28,1.02,0.96,0.07	10
COQ9	NM_020312	9	89,169,136,143,85,105,156,54,679,	719.267	2.64743	1.33,3.48,4.96,1.67,7.09,0.25,1.93,0.74,2.38	5
ZC3H14	NM_207660	22	261,109,43,115,41,196,430,161,101,156,726,75,160,218,14,121,137,2,89,107,1764,0,	920.5	2.6474	5.17,0.57,6.25,11.51,0.68,1.21,3.36,0.7,2.62,9.33,0.26,0.3,0,0.44,0.01,3.21,2.47,0.57,0,5.71,1.22,NA	4
PNPLA8	NM_015723	12	1049,196,195,58,172,95,152,150,1139,112,46,166,	320.433	2.64729	0.77,1.6,1.82,0.62,0.07,0.8,0.13,7.19,2.62,NA,3.57,9.93	12
MAN2B1	NM_000528	24	225,103,156,228,81,88,102,119,118,98,186,117,108,110,79,121,83,117,146,133,194,174,103,235,	1569.6	2.64717	1.21,1.42,1.82,1.77,7.13,0.37,0.13,2.75,6.17,1.19,2.62,2.71,5.73,5.01,0.14,5.35,0.44,5.27,1.09,2.17,4.2,1.02,3.75,0.08	5
NCSTN	NM_015331	17	209,105,124,122,146,151,110,153,105,78,173,103,96,88,155,213,804,	1579.7	2.64659	0.71,2.33,1.86,0.02,9.14,9.89,2.34,0.67,0.97,0.5,2.39,0.06,8.79,1.64,1.14,1.39,1.16	6
IMPDH2	NM_000884	14	76,84,144,145,144,96,91,200,88,207,75,102,49,190,	2170.27	2.64536	0.02,0.08,1.35,7.28,0.08,4.68,1.15,0.69,0.26,1.12,0.13,1.36,0.98,17.85	14
NFAT5	NM_138714	17	1281,54,126,62,559,193,191,173,135,53,133,2,81,149,2491,244,8291,	861.3	2.64411	5.82,0.12,0.84,0.18,5.6,1.02,0.18,0.97,0.05,0.27,0.06,NA,0,1.95,10.5,14.67,0.08	16
SLC38A10	NM_001037984	17	1675,177,621,120,489,168,157,107,112,183,103,125,144,94,46,118,474,	2260.13	2.64364	0.14,0.05,21.82,0.22,0.06,0.46,1.32,5.44,5.14,0.36,1.39,0.2,2.68,1.09,0.92,1.78,1.88	3
PDE7A	NM_002603	15	1825,1721,81,97,145,92,132,101,96,64,152,84,61,205,150,	517.4	2.64342	0.37,17.65,0.27,0,0.02,4.17,8.12,0.01,3.2,0.38,2.32,0.01,0.11,0.37,NA	2
TBCE	NM_001079515	18	92,47,131,85,186,89,100,100,77,96,65,65,153,154,69,60,92,296,	221.7	2.64293	0.04,NA,14.97,0.57,3.09,1.03,0.05,6.64,1.2,1.14,0.06,0.54,0.03,3.15,0.47,9.82,1.8,0.34	3
ASNSD1	NM_019048	6	212,54,76,1556,182,390,	367.267	2.64249	7.93,0.07,0.01,0.01,0.16,7.7	1
ZNF568	NM_198539	7	260,70,261,59,127,96,2037,	71.4333	2.64148	14.12,0.26,0.53,0.96,0.52,0.19,1.91	1
NIF3L1	NM_001142355	10	57,7,260,50,411,163,127,139,84,439,	222.233	2.64139	1.01,NA,1.98,2.89,0.14,2.19,8.27,3.12,2.74,1.44	7
CBLC	NM_012116	11	416,147,157,122,138,88,132,147,78,70,95,	417.2	2.64131	2.46,0.98,8.04,0.01,1.81,3.87,1.3,3.26,2.08,4.46,0.77	3
PTGES3	NM_006601	8	1158,25,63,90,99,70,114,297,	1121.8	2.64116	0.23,0,0.11,0.24,0.29,13.8,0.21,6.25	6
RMND5B	NM_022762	11	28,140,151,146,141,101,167,166,103,155,510,	530.633	2.64018	0.24,2.9,3.01,2.49,12.27,2.39,0.05,3.26,0.57,0.7,1.16	5
TTC39A	NM_001080494	19	1022,117,115,112,121,92,162,60,68,109,66,100,65,68,77,132,105,149,123,	784.267	2.64	1.25,6.3,5.11,2.18,0.22,0.69,1.84,5.03,0,10.1,0.12,0.45,0.07,0.91,1.13,8.36,3.2,0.57,NA	10
TPI1	NM_001159287	9	108,153,396,124,85,133,86,88,680,	2300.6	2.63998	0.59,7.27,8.07,0.28,1.16,1.31,4.44,0.54,0.1	3
TIMM44	NM_006351	13	589,111,90,51,125,93,86,140,150,81,171,96,47,	382.167	2.63909	0.33,7.18,0.42,3.07,5.22,0.23,0.17,7.75,0.19,1.31,6.15,0.68,1.61	8
TUBB2C	NM_006088	4	159,109,111,1212,	4427.93	2.63853	4.25,6.2,0.07,0.03	2
MSN	NM_002444	13	210,84,96,275,84,147,97,164,131,161,93,225,2203,	2201.63	2.63784	15.89,0.1,0.21,0.02,0.54,0.03,1.64,3.4,0.04,0.35,0.23,11.23,0.62	1
GNAL	NM_182978	15	803,144,623,247,73,55,120,98,55,74,59,121,131,68,2157,	201.567	2.63628	8.77,NA,0.27,0.45,2.97,0.07,2.95,0.7,0.03,3.59,0.05,3.6,10.84,2.26,0.35	13
AMDHD2	NM_015944	12	180,137,140,55,213,89,145,267,102,51,204,697,	282	2.63627	1.74,4.82,0.18,1.01,5.47,2.35,0.89,5.33,5.83,0.91,0.47,NA	9
CYP2E1	NM_000773	9	210,160,150,161,177,142,188,142,337,	86.0333	2.63539	3.6,7.79,0.02,0.38,0.06,0.07,0.27,6.79,4.73	2
P2RX4	NM_002560	12	438,148,72,73,97,81,142,137,94,66,96,584,	506.8	2.63319	2.16,3.34,6.47,0.9,0.93,9.87,2.18,0.64,0.56,2.94,1.22,0.4	6
PODXL2	NM_015720	8	94,279,782,75,157,62,180,542,	936.267	2.63317	0.03,3.3,0.44,8.05,0.13,1.82,6.49,0.8	4
PDS5A	NM_015200	37	2626,353,109,146,63,120,133,115,205,124,137,69,159,124,161,106,116,417,140,49,82,114,152,146,95,116,141,81,127,98,87,204,76,101,268,138,92,	1008.6	2.63166	0.84,0,1.55,0.36,3.6,0.99,0.32,0.05,0.23,0.59,6.86,0.9,4.55,0.02,13.72,1.42,4.47,1.25,3.28,1.23,1.05,3.87,3.94,0.99,2.48,2.97,2.21,4.66,9.83,0.68,1.17,7.34,0.24,3.54,1.04,2.52,NA	15
ARHGAP9	NM_001080156	20	434,106,135,54,78,99,108,133,99,96,91,62,93,114,222,161,218,334,216,121,	141.267	2.63109	1.16,3.46,3.88,0.37,5.81,0.16,1,2.8,5.59,13.73,0.45,0.72,0.82,1.15,0.48,0.51,NA,NA,NA,NA	10
THTPA	NM_024328	5	355,397,562,880,3,	598.433	2.63085	9.59,0.95,1.48,0.96,0.18	1
PPFIA2	NM_003625	33	84,92,160,65,180,98,194,30,63,201,82,94,155,131,30,238,221,136,92,63,132,84,135,147,222,117,75,165,102,54,251,108,51,	64.4	2.62895	6.67,0.02,2.98,6.46,22.67,0.03,5.72,NA,0.08,5.23,0.5,0,0.95,1,NA,2.01,5.7,0.01,0.51,0.71,0,0.56,1.51,1.11,0.6,0.19,0.07,0.5,0,NA,5.8,4.65,NA	5
MAPRE2	NM_001143826	10	152,298,62,302,128,146,214,140,159,2119,	487.033	2.6285	0.63,1.94,0.06,15.13,0.54,4.09,0.11,1.32,2.36,0.11	4
LRBA	NM_006726	58	1369,152,197,102,168,156,63,178,90,168,153,120,141,113,116,103,118,137,147,33,125,167,109,65,62,134,79,134,442,160,108,122,181,154,179,1059,193,124,82,109,93,98,63,80,169,153,109,134,198,147,120,127,122,96,101,232,435,255,	1406.67	2.62808	0.95,3.74,0.68,9.26,1.43,0.05,1.17,3.43,0.53,0.29,4.34,14.88,2.2,0.03,1.81,3.46,2.34,0.09,4.03,NA,4.65,0.14,0,0.25,0.04,0.52,6.58,0.92,0.23,12.47,5.4,7.73,3.91,0.03,5.32,23.23,2.67,1.48,0.8,0.1,1.29,0.3,0.73,0.58,2.12,4.17,0.09,0.8,2.34,0.17,1.58,0.07,0.07,0,0.36,1.25,2.5,0.18	36
ABLIM3	NM_014945	24	164,100,138,184,113,127,94,88,59,72,156,30,130,99,48,135,65,148,30,59,61,8,81,2146,	246.967	2.62761	1.87,0.14,0.01,0.67,5.12,14.85,13.04,4.46,0.32,0.01,NA,NA,0,0.84,0,0.54,1.21,3.34,0.03,0.06,1.24,1.28,0.1,8.66	6
NOB1	NM_014062	9	731,145,98,201,126,72,131,133,79,	418.467	2.62679	3,0.47,1.9,4.44,0.41,3.36,0.56,9.32,0.18	8
SF3A3	NM_006802	17	1284,56,91,111,165,70,108,68,69,139,83,92,73,106,53,48,220,	652.733	2.62629	0.23,0.65,2.35,5.69,0.02,1.63,0.26,10.78,0.01,0.28,0.32,0.27,2.88,0.15,6.66,0.25,12.21	17
MDK	NM_001012334	8	221,83,6,126,77,168,162,357,	1422.13	2.62452	0.37,5.85,0.41,0.1,12.28,0,1.08,0.89	5
OGFRL1	NM_024576	7	397,87,79,79,67,146,885,	49.3	2.6228	11,0.4,0.27,0.66,0.71,4.41,0.91	1
ZNF446	NM_017908	7	77,382,190,95,85,90,1055,	320.8	2.6228	3.52,1.4,9.27,0.11,3.52,0.53,0	3
PTPLAD1	NM_016395	11	230,43,74,165,52,111,128,113,107,132,2053,	1069.77	2.62239	9.11,2.26,0.12,0.27,3.86,8.32,1.22,1.81,1.67,0.19,0.02	1
SERPINI1	NM_001122752	11	78,101,311,268,231,195,205,98,87,90,323,	70.8667	2.62165	5.95,7.15,1.72,0,0.18,7.97,0.3,0.53,5.02,0.01,0.02	6
CCDC64B	NM_001103175	9	407,121,131,150,195,147,117,216,327,	531.5	2.62012	0.01,2.19,3.38,6.63,4.88,5.4,0.6,0.02,0.48	4
MIB2	NM_080875	20	130,107,311,172,107,195,143,108,105,163,134,149,157,161,127,234,179,182,66,314,	1090.07	2.62012	0.07,0.9,0.23,14.21,2.51,1.48,0.73,0.04,0.33,0.26,18.58,0.09,0.84,2.41,2.33,0.39,3.36,0.86,2.76,0.03	11
YWHAQ	NM_006826	6	1369,96,164,124,376,37,	2929.5	2.61879	0.15,0.16,3.21,3.31,3.89,4.98	6
FGGY	NM_018291	17	198,215,112,152,89,116,129,104,108,62,148,72,75,121,95,62,228,	132.367	2.6168	1.08,0.54,1.03,0.29,5.44,9.43,0.02,0.65,5.63,0.17,3.57,0.01,0.03,0.29,14.04,1.42,0.84	15
ACTR2	NM_005722	10	263,111,15,216,73,137,150,146,133,2688,	1577.03	2.61387	15.16,2.11,NA,0.02,1.05,0.84,0.55,0.86,2.91,0.03	1
AKIRIN2	NM_018064	5	746,72,150,144,818,	287.733	2.61387	0.18,3.26,7.63,0.01,1.98	3
PAIP2	NM_016480	5	151,172,164,180,988,	915.233	2.61363	10.58,0.17,0.35,1.66,0.31	1
MYOM1	NM_003803	38	749,56,23,37,164,106,39,88,114,68,60,145,137,45,107,157,115,185,127,197,288,122,175,184,125,57,200,142,162,165,63,89,93,158,340,141,318,306,	124.2	2.61361	2.56,0.11,0.01,0.97,1.26,4.25,0.3,0.46,1.39,0.06,0.02,1.18,0.33,0.91,1.22,5.99,5.28,0.07,0.22,1.09,9.86,2.77,1.32,0.04,1.26,0.17,3.25,0.03,1.99,2.94,2.44,1.63,5.93,2.8,19.83,0.04,15.1,0.24	35
HR	NM_018411	19	1342,129,165,116,120,131,70,166,243,164,82,116,90,165,194,151,793,652,625,	256.933	2.61353	2.29,3,2.75,2.61,1.79,2.4,0.12,0.53,0,0.42,0.12,5.03,0.07,17.93,0.22,1.26,0.65,2.57,5.89	14
NRIP3	NM_020645	7	2985,95,53,140,83,165,288,	32.5667	2.61321	4.46,0.17,0.71,3.77,1.34,2,5.84	7
SLC44A4	NM_025257	63	556,85,95,71,74,104,95,254,103,93,100,236,84,88,61,126,100,79,74,49,106,556,85,95,71,74,104,95,254,103,93,100,236,84,88,61,126,100,79,74,49,106,556,85,95,71,74,104,95,254,103,93,100,236,84,88,61,126,100,79,74,49,106,	7289.33	2.61189	NA,NA,NA,NA,NA,NA,NA,NA,NA,NA,NA,NA,NA,NA,NA,NA,NA,NA,NA,NA,NA,NA,NA,NA,NA,NA,NA,NA,NA,NA,NA,NA,NA,NA,NA,NA,NA,NA,NA,NA,NA,NA,3.31,0,6.97,0.01,2.82,2.25,0.8,5.64,0.01,0.79,0.33,4.44,1.71,0.12,2.84,18.11,0.32,0.75,2.29,0.8,0.56	58
HIP1R	NM_003959	32	152,64,143,57,81,77,62,141,58,76,141,62,73,184,89,117,102,195,148,87,108,137,111,59,31,63,101,106,124,62,207,1255,	1146.33	2.61147	4.57,0.65,0.73,0.63,3.76,0.42,9.5,0.29,1.23,4.95,11.71,1.94,0.53,0.22,1,7.33,1.85,4.38,5.49,0,1.51,0.02,5.14,9.12,0.7,0.15,0.19,1.68,0,1.96,0.11,1.81	11
OGG1	NM_016827	12	480,248,180,182,151,50,225,16,343,46,53,860,	378.633	2.61016	6.9,1.2,0.19,1.34,2.09,1.98,2.82,0,4.29,0.3,9.42,0.79	11
PARP1	NM_001618	23	851,115,62,128,153,99,129,123,84,129,196,133,69,243,141,148,177,117,100,215,116,166,291,	1695.73	2.60925	2.15,1.04,4.25,3.16,0.72,0.64,0,0.29,2.43,0.37,0.7,4.17,5.82,0.4,0.09,0.14,1.76,2.16,7.76,0.73,4.04,4.33,12.86	23
STK35	NM_080836	4	294,598,750,4767,	815.933	2.60873	4.57,3.06,2.8,0.01	1
REXO2	NM_015523	7	290,84,78,112,109,54,431,	1150.77	2.60855	10.33,1.6,0.41,0.03,2.32,2.97,0.59	1
WDR90	NM_145294	41	64,92,177,109,171,109,68,104,213,69,111,146,58,119,162,131,117,236,140,131,131,162,129,116,41,132,104,103,122,160,191,169,112,166,123,175,131,144,120,85,398,	780.533	2.60745	1.64,0.67,0.35,7,0.16,1.26,0.64,1.51,4.5,0.06,0.56,0.52,1.16,3.29,7.57,0.01,0.07,0.91,0.88,0.1,0.76,1.38,3.29,9.22,0.28,1,0.01,1.28,1.08,0.01,6.02,0.7,0.01,15.32,1.64,1.42,0,1.19,0.84,23.87,4.7	40
NAPA	NM_003827	11	756,51,69,105,85,56,78,47,117,80,398,	2387.7	2.6059	0.12,1.19,17.47,2.93,0.02,0.17,4.04,0.19,0.16,1.84,0.54	3
DHX36	NM_001114397	26	689,153,121,91,100,84,87,174,99,118,144,65,14,41,88,103,141,82,167,75,80,171,39,235,125,324,	364.233	2.60528	0.17,2.77,0.01,11.87,3.44,2.16,0.79,1.76,2.88,7.4,0,0.03,0.79,0.01,0.55,0.02,4.32,0.87,0.5,0.25,1.12,2.24,0.17,0.65,7.18,15.78	26
SNRNP48	NM_152551	9	215,114,61,75,189,122,89,165,3143,	178.867	2.60503	12.11,0.06,0.1,0.87,5.9,1.05,3.11,0.19,0.06	1
RFC5	NM_001130112	14	190,126,177,59,65,137,80,74,160,82,130,78,55,1053,	143.167	2.6042	25.3,1.22,0.39,0.19,0.18,7.75,0.03,0,0,0.12,0.35,0.05,0.02,0.87	1
CPSF3L	NM_017871	17	340,130,143,62,108,163,90,84,190,65,139,35,99,229,74,98,86,	1687.1	2.60368	0.1,0.29,3.74,0.41,1.88,6.09,4.51,0.3,4.73,1.68,0.01,1.08,0.39,2.27,9.13,0.05,7.61	15
SLC25A38	NM_017875	7	470,122,85,180,169,167,931,	449.8	2.60283	5.9,5.21,5.46,0,0.02,1.16,0.47	1
CYP11A1	NM_001099773	10	342,198,79,167,161,204,200,156,497,424,	15.9667	2.60169	3,7.58,1.61,1.04,0.86,1.45,0.62,1.89,5.37,NA	2
SGSH	NM_000199	8	1732,204,82,157,151,106,161,175,	1761.7	2.60118	0.25,0.04,5.01,0.35,0.15,2.09,7.83,5.1	7
PRKCZ	NM_002744	20	232,122,90,51,283,180,86,132,82,53,189,98,87,136,88,120,80,90,116,474,	577.633	2.6011	9.01,2.55,1.05,0.55,0,0.34,1.79,0.24,0.01,6.31,14.03,0.58,0.18,0.2,0.41,3.59,8.4,1,0,1.78	11
DDX47	NM_201224	12	109,94,189,72,119,72,117,147,138,71,130,559,	418.467	2.60071	4.48,1.19,2.05,0.98,5.97,0.03,12.22,0.23,0.36,2.2,1.49,0.02	7
FLJ40852	NR_015392	7	1420,186,109,175,154,185,33,	29.4667	2.60049	3.27,1.06,0.15,0.31,0.78,10.03,NA	6
DNAJC7	NM_001144766	15	332,63,153,147,74,92,165,154,119,75,114,125,89,119,314,	625.4	2.60026	4.6,0.09,0.33,0.31,1.93,0,11.78,6.48,1.46,7.42,0.63,0,1.3,0.06,NA	7
RDBP	NM_002904	33	312,103,55,145,338,38,75,146,70,83,196,312,103,55,145,338,38,75,146,70,83,196,312,103,55,145,338,38,75,146,70,83,196,	578.9	2.60007	NA,NA,NA,NA,NA,NA,NA,NA,NA,NA,NA,NA,NA,NA,NA,NA,NA,NA,NA,NA,NA,NA,0.02,2.35,0,5.86,1.68,3.56,1.41,1.02,0.07,8.3,4.34	32
RAGE	NM_014226	12	526,201,115,174,102,179,49,79,71,90,115,233,	92.1333	2.59926	3.75,0.28,3.42,0.18,11.37,0.11,0,6.85,1.56,1.02,2.6,0.05	5
KIAA0195	NM_014738	32	169,130,120,128,137,203,152,103,87,117,57,105,153,210,316,174,103,218,182,139,116,100,109,190,78,86,82,149,95,94,171,1191,	1571.77	2.59793	0,2.01,0.57,9.14,0.14,0.85,1.09,1.37,3.21,1.03,0.28,1.05,0.01,0.42,0.16,2.21,8.75,0,2.14,1.3,3.88,4.98,0.01,0.55,2.06,1.4,2.24,6.41,2.02,2.04,18.76,3.06	31
OAT	NM_000274	10	800,145,114,129,123,128,96,225,228,78,	715.6	2.59636	2.44,5.63,0.24,0.4,0.35,2.08,4.85,1.28,0.5,8.2	10
CRIPT	NM_014171	5	113,66,55,104,1579,	97.4	2.59617	8.67,1.06,1.3,1.75,0.19	1
C20orf177	NM_022106	4	35,112,86,3567,	143.467	2.59507	6.79,2.51,0.8,0.28	1
ANAPC1	NM_022662	48	344,135,199,96,87,139,68,78,118,87,194,54,91,77,75,79,83,135,92,235,272,119,215,179,71,37,79,149,92,269,75,188,61,141,135,66,91,96,210,221,146,74,83,101,52,162,237,223,	528.233	2.5925	0.86,31.65,2.22,6.06,0.75,0.2,0.19,1.42,1.91,1.21,0,0.03,0.85,1.38,1.05,0.1,0.26,0.07,0,1.68,0.93,0,2.21,3.38,1.01,0.15,0.39,4.29,0.02,1.21,4.07,0.61,0.82,22.12,0.19,2.17,0.93,1.4,1.91,5.33,7.06,0.37,0.38,0.5,0.17,1.97,8.08,0.89	2
RPS23	NM_001025	4	2936,121,160,97,	5467.53	2.5923	0.06,3.06,0.61,6.63	4
GFOD2	NM_030819	4	1520,4740,346,208,	596.367	2.59176	1.4,1.56,1.1,6.3	4
VAMP8	NM_003761	3	125,159,458,	861.7	2.59167	3.09,3.09,1.6	1
FAM96A	NM_032231	5	467,46,50,165,364,	222.967	2.58957	0.98,3.26,1.29,1.14,6.28	5
AGA	NM_000027	9	1039,134,108,76,115,113,113,154,189,	231.767	2.58871	0.54,1.31,1.17,2.17,2.21,2.38,1.81,0.32,11.4	9
ZCCHC17	NM_016505	8	81,121,58,101,92,101,146,902,	352.767	2.58848	2.69,1.03,1.14,0.34,0.11,1.29,13.87,0.24	7
VPS25	NM_032353	6	93,146,54,89,76,643,	486.9	2.58833	2.85,0.7,2.61,5.06,4.23,0.07	4
SORT1	NM_002959	20	4488,124,107,109,117,190,191,169,103,107,156,145,131,50,74,165,103,74,60,355,	1326.27	2.58828	0,0.95,0.63,2.18,0.4,0.26,5.24,0.68,0.07,0.07,0.02,1.47,1.4,0.14,1.5,10.96,0.01,2.55,6.83,16.41	20
STK25	NM_006374	12	685,137,72,115,146,186,158,109,57,231,130,115,	1406.5	2.58709	0.74,1.46,0.34,1.11,0.84,12.16,2.78,0.92,8.91,0.44,1.33,0.01	6
PIGO	NM_032634	14	531,71,215,207,52,1249,225,180,160,124,144,512,395,22,	898.1	2.58663	3,0.8,0.44,0.82,0.16,0.9,2.69,5.46,6.09,4.98,1.52,5.99,0.77,NA	9
PSMB8	NM_004159	21	331,205,130,112,148,190,657,331,205,130,112,148,190,657,331,205,130,112,148,190,657,	627.6	2.58596	NA,NA,NA,NA,NA,NA,NA,NA,NA,NA,NA,NA,NA,NA,0.05,7.47,2.92,0.15,0.67,1.71,5.13	16
PTP4A2	NM_080392	6	769,75,131,93,689,401,	793.133	2.58526	0,0.18,0.14,4.92,0.2,10.08	6
SEMA4C	NM_017789	15	1720,71,158,113,223,145,176,152,117,97,99,63,149,146,123,	1299.57	2.5846	0.33,0.07,3.47,1.53,0.42,8.96,4.05,0.54,6.34,0.02,0.37,2.04,2.41,0.8,7.41	6
PTBP1	NM_031991	16	114,31,76,173,147,171,111,175,20,57,149,34,93,217,78,1634,	2390.4	2.58413	5.87,1.23,0.36,1.86,0,0.27,2.69,10.25,5.89,1.55,0.21,5.74,0.19,0.87,4.09,0.27	8
CHMP2B	NM_014043	6	294,92,195,103,107,1837,	398.267	2.58286	6.25,0.02,0.85,4.43,3.95,0	1
RAD17	NM_133343	44	168,122,329,137,104,184,258,84,157,137,53,126,70,112,183,86,147,150,121,58,771,2,168,122,329,137,104,184,258,84,157,137,53,126,70,112,183,86,147,150,121,58,771,2,	235.833	2.58084	NA,NA,NA,NA,NA,NA,NA,NA,NA,NA,NA,NA,NA,NA,NA,NA,NA,NA,NA,NA,NA,NA,8.27,9.84,12.41,0.88,0.52,0.98,0.45,8.06,3.93,0.04,0,0.14,0.03,2.76,0.53,0.14,0.4,2.76,0.75,0.91,0.4,NA	25
C2orf76	NM_001017927	7	105,82,38,51,145,203,326,	42.0333	2.58076	3.5,0.06,0.2,7.31,1.59,5.4,0	4
CDCA7L	NM_001127370	11	1453,137,150,126,168,72,378,138,141,54,144,	191.733	2.57913	0.99,0.62,17.13,1.33,0.58,0.62,2.7,0,0.01,NA,1.81	3
CDC6	NM_001254	12	197,191,282,200,176,107,140,101,65,203,141,1250,	30.2333	2.57911	6.47,1.25,0.2,15.2,6.83,0.14,0.34,0.37,0.06,0.06,0.01,0.01	4
CDC16	NM_001078645	20	246,55,98,39,141,160,92,134,80,50,74,126,153,64,62,136,91,298,80,112,	718.2	2.57875	4.46,0.25,0.15,0.19,2.31,1.15,0.67,0,1.19,1.5,3.5,1.76,1.32,22.68,6.8,0,0.03,0.12,3.48,0	14
CYP4X1	NM_178033	12	427,142,45,128,128,155,107,191,134,65,83,752,	171.033	2.57867	1.02,7.9,2.26,1.15,0.01,5.95,2.45,0.17,5.03,0.64,3.9,0.49	2
ZCCHC11	NM_001009881	32	727,159,448,101,209,11,2,116,83,48,178,78,114,90,104,58,104,87,151,704,175,213,120,127,70,52,89,178,117,164,811,141,	545.633	2.57713	2.36,1.87,1.54,1.6,0.24,0.18,0.57,2.9,0.92,1.2,5.54,0.64,0.47,0.1,2.3,0.07,0.05,0.09,2.95,1.52,3.91,5.41,9.49,5.26,0.2,0.05,0.88,0.14,9.11,8.89,9.19,2.83	23
GYLTL1B	NM_152312	14	49,347,83,124,172,105,113,126,156,161,279,150,196,467,	700.9	2.57712	0.86,1.76,1.01,0.41,1.87,6.2,0.04,0.26,10.39,11.83,0.75,0,0.02,0.68	10
FAM193B	NR_024019	12	393,98,76,1021,240,248,199,388,235,243,90,1370,	1341.7	2.57672	0.5,18.78,1.28,1.96,0.05,0.01,0.61,4.22,3.26,0.01,0.13,0.12	2
IDH2	NM_002168	11	374,93,98,113,152,137,144,161,166,92,201,	2343.8	2.57637	1.76,6.83,0.37,5.27,0.71,5.92,0.6,2.4,0.83,1.21,2.45	2
WDR82	NM_025222	9	3098,143,70,156,117,100,67,98,443,	1761.33	2.57621	0.06,0.1,6.83,1.29,0.87,0.43,0.89,0.01,12.7	9
CSDE1	NM_007158	23	0,1300,133,164,179,120,113,176,108,165,141,213,126,129,82,98,93,110,199,147,387,79,46,	6435.37	2.57599	NA,0,6.42,0,6.09,0.08,0.16,9.93,0.01,11.1,0.11,0.94,0.51,2.64,4.27,0.23,1.14,1.2,0.55,6.52,0.56,1.65,NA	10
LLGL1	NM_004140	23	142,98,82,131,159,163,136,55,155,224,68,154,105,293,148,154,296,265,115,113,121,80,967,	535.967	2.57396	1.16,2.37,0.3,0.25,0.16,4.7,7.14,0.91,0.92,0.42,1.54,2.24,3.09,0.48,17.55,1.43,2.14,0.8,2.66,0.12,1.31,0.28,7.22	15
SEL1L3	NM_015187	24	1138,73,103,128,110,85,91,84,128,177,63,141,120,180,212,141,133,133,59,116,122,127,571,314,	1284.3	2.57321	1.35,0.61,3.76,0.34,4.8,17.81,0.05,0.12,1.16,4.55,0.09,1.18,0.2,1.26,12.28,4.06,0.32,1.73,0.02,1.19,0.38,0,0.32,4.19	6
DDX20	NM_007204	11	658,95,169,115,143,139,59,83,106,102,1840,	176.367	2.57251	9.18,7.6,0.65,0.34,0.17,1.18,2.11,1.23,5.2,0.15,0.5	1
VPS36	NM_016075	14	3322,77,85,65,66,135,78,33,87,90,115,71,69,130,	744.867	2.57176	0.06,0.13,0.26,0.02,0.04,1.42,10.83,0.02,3.48,2.24,5.43,5.42,1.39,5.28	7
PSME2	NM_002818	11	125,87,55,68,69,98,31,87,63,33,113,	268.033	2.57053	0.04,4.58,0.25,0.58,0.01,1.1,0,10.6,2.9,1.17,7.03	8
WDR47	NM_001142551	17	1358,219,132,171,170,158,76,258,179,124,2,803,20,85,84,167,367,	175.9	2.56954	1.93,0.06,2.16,1.61,1.86,0.37,2.84,0.05,0.01,1.48,NA,11.78,NA,1.15,1.5,0.19,11.57	12
OSBPL8	NM_001003712	25	4224,103,106,88,186,137,90,98,99,97,99,82,185,238,172,85,204,102,78,71,129,8,37,109,413,	295.767	2.56932	0.54,8.28,1.84,1.36,13.87,3.13,0.26,0.4,1.06,0.96,0.82,1.8,4.82,0.02,3.15,2.06,3.12,2.89,0.09,0.53,2.05,0.96,NA,4.32,3.34	5
BCL6B	NM_181844	9	50,191,222,363,125,165,131,138,2140,	80.5333	2.56887	NA,6.72,0.04,3.3,1.92,0.71,0.46,2.79,4.61	2
WDR6	NM_018031	6	328,2482,84,117,119,1129,	8011.7	2.56878	12.76,0.02,0.22,2.27,0.05,0.09	1
APOO	NM_024122	10	162,101,65,81,92,96,55,120,108,247,	63.9333	2.56808	1.37,0.32,1.36,4.2,0.73,15.89,0,0.31,0.37,1.13	6
ICT1	NM_001545	6	188,37,60,83,170,341,	181.267	2.56804	9.65,0.05,0.02,0.02,5.54,0.13	1
TMEM188	NM_153261	7	63,51,72,74,110,55,1672,	80.1333	2.56802	10.05,0.06,0.08,6.17,0.83,0.78,0.02	1
EIF3G	NM_003755	11	116,107,137,108,190,105,60,89,84,47,84,	1588.2	2.568	0.79,3.01,1.77,2.91,0.02,5.8,2.78,9.08,0.97,0.44,0.69	8
ERCC2	NM_000400	25	331,144,144,71,73,93,122,64,102,70,70,146,119,169,134,97,124,117,117,114,63,78,100,301,52,	385.4	2.56612	0.79,2.39,0,3.09,2.36,1.97,0.6,1.32,0.13,0.69,5.83,4.22,0.04,6.42,3.77,0.77,0.03,0.02,1.33,6.67,5.79,0.02,8.62,0.54,6.72	23
LAP3	NM_015907	13	264,116,55,106,160,165,159,125,89,103,80,110,568,	598.333	2.56584	6.54,6.06,1.57,0.18,1.05,0.73,5.35,0.55,0,4.46,0.2,5.77,0.88	1
TUBB2A	NM_001069	4	1256,111,109,143,	883.633	2.56556	0.03,6.27,3.48,0.48	2
JPH4	NM_001146028	7	1683,533,119,772,550,126,621,	493.5	2.56512	1.87,0.51,0,7.74,7.4,0.34,0.09	4
UBE2QL1	NM_001145161	2	625,1375,	155.167	2.5649	4.6,0.53	1
ATP1A1	NM_000701	25	351,375,184,111,60,204,114,135,118,269,199,110,135,193,176,137,151,169,155,124,146,131,102,92,357,	9222.13	2.56482	8.4,0.09,0.72,1.25,0.02,0.16,8.54,7.81,1.83,0.04,1.09,12.84,0.05,0.84,3.32,2.13,0.18,0.07,3.14,0.58,0.02,2.55,2.41,0.02,6.01	12
PCTP	NM_021213	7	250,232,118,80,172,68,1353,	257.4	2.56474	2.27,1.76,4.07,6.68,2.28,0.36,0.52	4
MAPK8	NM_139046	13	139,130,59,139,166,72,72,183,125,64,78,4,257,	143.867	2.56462	2.05,4.73,1.53,0.04,2.24,0.02,0.16,10.36,0.4,0,1.14,6.4,4.25	8
TRAF3IP1	NM_015650	17	242,69,162,144,417,72,76,96,102,21,85,84,124,37,77,221,2145,	269.267	2.56435	9.13,0.62,2.78,2.08,3.68,0.78,3.45,NA,0.6,0.45,9.4,1.28,0.03,0.37,1.23,3.48,1.67	11
MAT2B	NM_182796	8	200,171,195,115,153,194,114,1130,	607.533	2.56431	2.38,8.86,0.78,4.99,3.11,0.34,0.05,0	2
SLMO2	NM_016045	6	1982,103,71,90,169,148,	384.567	2.56362	0.09,0.01,3.78,2.54,0.02,8.94	6
BRD2	NM_005104	42	397,297,1333,304,138,139,215,375,129,249,263,305,123,924,397,297,1333,304,138,139,215,375,129,249,263,305,123,924,397,297,1333,304,138,139,215,375,129,249,263,305,123,924,	3976.17	2.56236	NA,NA,NA,NA,NA,NA,NA,NA,NA,NA,NA,NA,NA,NA,NA,NA,NA,NA,NA,NA,NA,NA,NA,NA,NA,NA,NA,NA,2.62,1.75,1.09,0.1,7.78,2.36,0.8,0.12,0.29,0.05,1.45,0.95,16.49,0.01	41
NAPSB	NR_002798	9	302,99,145,123,200,119,124,142,76,	113.067	2.56223	2.71,2.88,0.14,2.67,3.27,0.32,6.81,0.93,3.33	7
SERPINB9	NM_004155	7	3299,156,143,118,138,178,111,	188.433	2.56218	0.03,1.72,4.09,5.8,0.38,2.23,3.69	4
CLDND1	NM_001040200	9	1407,138,111,305,4,44,6,306,218,	626.267	2.56182	0.32,4.51,0.77,3.94,1.72,0.37,0.09,0.01,11.32	9
COL23A1	NM_173465	29	1085,39,87,54,27,54,63,27,57,63,90,45,54,78,45,63,45,27,27,36,117,27,27,27,27,6,47,67,652,	113.767	2.56154	5.29,0.78,5.65,0.08,0.77,0.64,0.11,NA,0.02,0.38,0.93,1.8,6.92,0.04,1.38,0.97,1.63,NA,0.09,NA,6.73,0.56,0.06,2.97,1.05,NA,0.57,0.2,24.4	29
C9orf64	NM_032307	4	1432,196,260,585,	160.233	2.5612	1.01,5.66,0.66,2.91	2
MPP1	NM_002436	12	661,75,203,81,81,107,197,69,86,79,144,217,	354.267	2.5611	2.79,0.61,0,0.05,2.08,0.37,1.45,2.53,0.09,1.33,3,16.44	12
EIF2S2	NM_003908	9	1597,86,57,149,101,136,104,178,184,	536.533	2.56045	0.03,6.9,0.26,0.67,0.67,1.38,5.31,0.16,7.66	9
DOCK7	NM_033407	49	731,168,107,144,237,90,126,15,132,144,193,101,159,153,135,97,97,163,183,155,170,140,171,114,141,96,90,170,165,232,87,102,139,71,118,163,94,143,166,81,150,67,86,213,130,69,176,106,72,	401.667	2.56028	0.26,1.22,10.68,0.25,0.59,1.21,0.85,NA,1.21,0,11.42,1.83,0,2.11,0.24,0.14,0.65,0.05,0.23,1.55,0.31,0.14,0.4,15.2,3.11,3.09,0.73,10.69,8.26,0.47,0.61,0.13,3.75,0,0,3.3,0.3,7.2,3.81,0.12,1.4,0,1.46,12.62,0.4,0.01,10.63,0.28,0.01	24
ADPRHL2	NM_017825	6	264,97,208,185,101,835,	366.833	2.55976	5.28,1.51,8.45,0,0.02,0.09	3
TTYH2	NM_032646	15	160,173,112,221,96,73,644,70,56,93,93,143,186,79,1890,	139.3	2.55958	5.74,0.47,1.7,1.12,0.16,3.14,0.46,1.5,0.77,3.1,1.58,2.67,2.63,3.8,9.55	15
PCCB	NM_000532	15	234,120,69,57,114,111,109,121,82,124,108,101,99,100,265,	524.1	2.55894	16.01,0.02,0.9,0,0.87,1.33,0.09,0.78,0.05,12.95,3.22,0.92,0.23,0.02,1	1
RANBP3L	NM_145000	15	695,187,143,121,131,103,85,104,140,72,75,78,40,59,584,	124.9	2.55869	1.81,3.07,0.25,4.65,7.71,0.94,1.84,9.62,0.03,0.08,2.15,1.75,1.05,0.65,2.8	8
CPD	NM_001304	21	761,248,143,170,350,192,168,110,103,143,170,330,196,136,132,96,65,132,186,100,4094,	1468.27	2.55832	1.81,1.17,0.1,8.89,5.73,4.5,1.37,1.04,10.42,1.88,3.58,3.58,5.17,2.96,0.3,0.5,0.21,0.36,0.01,0.05,0.1	9
MAPK8IP2	NM_012324	13	182,106,89,276,94,1223,76,173,110,108,71,99,845,	178.467	2.55755	0,0.02,0.48,0.01,0.13,7.85,0.83,1.32,1.76,2.22,5.92,1.03,11.69	13
RBM10	NM_152856	26	254,142,184,231,70,74,87,61,177,158,2,98,88,187,140,118,92,165,150,66,189,75,107,130,338,1,	1074.93	2.55746	8.92,0.22,12.96,1.11,0.64,0.49,0.02,0.52,1.14,0.22,0.02,2.58,0.29,7.12,3.23,1.58,7.05,0.04,9.35,1.76,2.86,1.86,0.64,0.75,0.57,0.56	3
POLG	NM_001126131	24	523,161,209,169,123,247,136,118,54,161,108,87,121,237,127,152,183,80,147,168,196,818,11,111,	832.5	2.55734	9.26,3.11,0.9,0.6,1.66,3.62,3.03,0.83,0.02,0.57,0.31,0.01,0.02,1.68,0.59,5.51,0.1,3.71,0.25,0.69,1.42,8.34,1.34,13.82	24
SIDT2	NM_001040455	26	224,122,165,46,102,84,100,66,94,53,72,72,119,74,67,74,124,118,137,109,77,47,106,111,114,1442,	2439.13	2.5567	17.75,0.33,0.02,1.04,0.99,1.46,1.54,0.11,1.32,6.68,3.7,2.69,8.27,1.34,0.65,2.41,1.95,0.31,1.27,7.84,1.22,0.35,0.91,0.03,0.17,2.12	1
UBE2E3	NM_182678	8	162,326,32,219,51,133,148,633,	467.467	2.55637	4.68,2.68,1.94,0.02,1.45,6.65,2.87,0.15	6
ECHDC1	NM_001105545	8	1,1564,81,53,143,222,52,274,	389.933	2.55598	NA,0.07,0.01,0.69,0.06,0.81,NA,13.68	8
APBB3	NM_133174	15	554,192,116,84,85,115,5,14,5,128,147,61,77,164,408,	568.1	2.55586	4.43,1.08,5.01,0.01,0.03,0,1.92,5.83,1.72,0.09,1.76,2.88,0.01,5.41,8.15	15
SLC2A5	NR_024180	18	842,128,76,102,111,188,126,415,153,110,14,83,77,99,91,233,129,80,	379.267	2.5555	5.31,2.97,8.12,8.95,1.95,2.02,0.04,0.1,0.13,2.7,1.47,0.07,4.06,2.17,0.83,0,NA,NA	4
SERINC1	NM_020755	10	1832,231,145,91,170,138,80,170,162,109,	2135.2	2.55547	0.06,0.35,0.52,1.34,0.58,3.09,9.9,2.04,1.88,5.8	7
TMED9	NM_017510	5	187,101,126,147,832,	2517.03	2.5553	3.74,7.86,0.51,0.16,0.51	2
TXN	NM_003329	5	190,66,60,105,87,	567.433	2.55491	1.65,4.18,4.37,0.3,2.29	3
RANGAP1	NM_002883	16	1062,122,89,103,120,187,85,100,114,159,135,180,60,128,150,227,	1489.97	2.55482	0.18,1.48,1.46,0.07,2.26,5.89,0.27,1.91,4.43,4.8,9.29,0.77,1.27,0.04,5.69,1.06	11
YTHDC1	NM_001031732	17	3937,135,63,40,37,83,167,85,118,109,95,54,90,424,329,102,381,	1027.5	2.55264	0,0.52,0.16,10.01,8.87,2.31,0.27,0.28,4.69,3.35,0.89,0.16,3.75,0.67,0.22,2.82,4.41	4
TOMM6	NM_001134493	3	383,105,366,	883.733	2.55134	5.31,1.9,0.44	1
HDAC3	NM_003883	15	662,158,80,59,90,65,74,81,134,56,57,82,143,83,121,	634.1	2.55132	0.08,0.14,2.59,5.91,0.03,0.15,1.37,0.05,0.69,0.02,9.99,0.01,2.66,1.29,13.3	15
PYGL	NM_002863	20	339,67,135,208,142,59,148,102,115,164,147,93,144,83,112,132,104,79,102,370,	272.5	2.55037	2.71,13.51,4.83,2.63,0.49,0.57,0.41,1.36,6.86,0.08,0.09,1.38,1.48,0.52,0.36,1.16,0.06,0.06,0.69,11.77	2
FANCG	NM_004629	14	379,124,156,47,290,67,152,147,131,136,203,132,91,576,	183.433	2.55018	6.73,0.54,0.47,0.72,0.03,2.15,0.9,2.38,0.06,1.33,16.79,0.06,2.99,0.59	11
SLC9A6	NM_001042537	17	401,104,95,78,77,113,106,142,106,89,114,112,154,31,80,106,2818,	132.367	2.54917	21.7,1.17,0,0.62,0,0.8,1.19,6.12,0.75,0.11,0.02,0,2.84,NA,0.03,0.35,5.09	1
SUSD1	NM_022486	17	712,94,40,259,97,187,92,193,110,187,98,180,180,153,156,114,144,	182.233	2.54907	0.2,4.58,1.62,2.4,5.49,3.86,3.59,2.02,0.21,3.86,10.07,1.67,0.17,0.88,0.49,0.01,2.22	11
BSDC1	NM_001143890	12	1549,104,480,79,69,116,55,168,50,117,61,58,	1461.83	2.54803	0.29,1.45,0.47,0.02,5.34,7.87,2.95,0.96,0.25,5.71,5.24,0.02	6
GNA12	NM_007353	4	3644,51,216,473,	1213.93	2.54764	0,4.43,0.56,5.2	4
DNM1L	NM_012063	20	263,148,47,72,87,163,121,132,207,121,156,90,93,57,78,33,177,110,160,2297,	728.933	2.54761	10.51,3.47,2.73,7.56,1.73,0.33,0.14,3.22,2.36,1.77,3.73,1.28,0.87,1.3,6.34,0.15,2.23,1.15,0.06,0.02	1
SPON2	NM_012445	8	724,175,192,224,223,136,173,113,	6968.27	2.54535	1.7,1.93,4.28,6.91,0.02,2.17,0.81,NA	4
CYP4Z2P	NR_002788	10	607,893,191,104,155,125,128,45,142,218,	13.5667	2.54464	8.12,5.03,4.67,0.09,0,4.86,0.06,NA,0.05,0.03	1
CCL2	NM_002982	3	149,118,480,	696.367	2.54311	3.98,3.51,0.14	1
HNRNPUL2	NM_001079559	14	632,108,74,201,169,129,123,264,113,91,140,77,136,731,	2004.4	2.54263	1.4,0.37,0,0.01,1.51,7.14,7,2.44,3.04,1.26,2.62,0.12,0.55,8.14	14
TYMS	NM_001071	7	344,74,175,102,176,72,640,	191	2.54213	9.11,1.44,0.35,0.75,2.31,1.93,1.91	1
WASH2P	NR_024077	11	276,154,99,147,137,136,198,159,153,69,428,	1666.73	2.5419	1.28,0.53,0.07,2,2.23,17.37,0.27,2.94,0.23,0.33,0.71	6
RASSF4	NM_032023	11	96,100,76,143,92,158,102,52,122,98,1456,	29.7	2.54135	3.68,0.01,3.93,NA,NA,NA,NA,NA,NA,NA,NA	3
RPS9	NM_001013	5	31,122,123,187,250,	5871.3	2.54109	5.19,0,2.04,2.17,3.3	1
BAZ2B	NM_013450	37	1440,144,266,147,136,206,161,156,274,650,145,63,244,75,215,255,141,66,45,66,66,62,93,211,102,109,61,294,607,393,204,194,168,189,147,43,307,	351.267	2.54099	3.29,1.14,0.5,0.54,3.89,2.11,3.13,0.15,1.58,0.04,2.51,0.5,14.05,0.02,0.13,0.42,0.02,0.17,0.08,0.07,0.15,0.08,0,3.19,0.53,3.38,0.38,5.17,16.14,12.83,3.07,9.19,1.68,3.4,0.19,0.07,0.25	29
TMEM199	NM_152464	6	218,74,90,43,113,911,	196.733	2.54072	5.19,9.15,0.11,0.7,0.03,0.07	2
ARHGAP29	NM_004815	23	5843,109,316,233,138,189,140,99,105,137,158,138,189,81,111,65,138,49,73,97,135,237,337,	782.767	2.53975	0.68,0.23,6.02,9.2,1.38,5.56,1.4,0.17,0.2,1.46,0.74,0.11,1.35,6.62,1.83,0.69,2.13,0.43,4.81,0.67,1.17,0.83,10.72	23
TF	NM_001063	17	351,173,109,177,133,56,179,178,155,94,33,156,136,65,185,190,420,	238.067	2.53959	4.6,0.02,0.02,1.98,0.16,1.73,0.08,3.83,0.68,4.81,0.01,2.31,3.48,11.82,0.02,3.32,4.31	14
ARHGAP4	NM_001164741	23	586,100,93,184,74,234,106,135,78,61,103,28,85,192,102,222,129,120,183,63,163,205,125,	372	2.53875	10.22,0.14,0.03,25.22,2.3,1.81,0,0.05,2.91,0,1.51,0.15,0.11,2.21,0.51,1.35,1.86,0.01,0.21,1.73,0.45,1.86,3.74	4
RSPO2	NM_178565	6	1874,189,144,189,263,489,	68.5333	2.53829	0,5.16,1.81,0.01,8.07,0.18	5
FTSJ2	NM_013393	3	1274,290,37,	248.333	2.53794	0.34,6.69,0.58	2
PGPEP1	NM_017712	5	118,53,117,233,6563,	1018.17	2.53755	3.73,6.56,0.1,2.25,0.04	2
SDCCAG3	NM_006643	10	966,140,63,112,74,417,113,69,150,275,	443.567	2.53748	0.47,0.19,1.59,0.01,4.35,1.99,8.36,0.08,2.99,5.35	7
OPTN	NM_021980	17	221,152,54,14,177,203,183,74,153,103,116,150,94,159,131,80,1532,	614.067	2.53742	12.39,0,0.02,0.95,0.03,4.73,2.96,2.47,0.05,10.56,2.51,0.56,0.81,1.19,1.84,0.98,1.1	1
SEC23B	NM_032986	22	126,302,17,235,58,87,237,86,145,159,116,124,81,90,107,154,78,162,87,156,66,756,	1390.27	2.5365	0.2,4.21,0.06,2.69,1.28,2.23,0.21,4.49,1.31,5.08,0.63,12.75,0.08,0.45,3.58,3.87,5.47,0.12,3.78,0.34,2.21,0.76	12
TRIB3	NM_021158	4	506,291,293,1362,	336.467	2.53634	2.9,5.74,0.97,0.54	2
ANKRD33B	NM_001164440	4	511,130,141,8550,	149.567	2.536	4.64,1.67,3.84,0	1
CYP3A5	NM_000777	13	207,160,227,161,67,128,149,89,114,100,53,94,158,	130.167	2.53576	15.35,0.27,0.23,1.83,0.06,0.98,0.07,0.69,2.59,0.12,0.74,1.67,8.38	1
NIPBL	NM_133433	48	420,143,166,128,100,152,161,97,627,1626,183,198,72,90,104,87,232,152,81,101,139,83,133,144,90,215,103,99,147,135,99,54,109,137,141,94,155,91,174,191,108,201,147,275,175,189,546,1293,	649.167	2.53453	1.36,2.88,0.61,0.26,0,0.42,0.46,0.34,14.02,26.68,0.21,11.29,0,0.03,0.92,1.11,0.49,2.88,4.74,5.09,4.02,0.29,0.1,0.88,2.6,7.76,2.39,0.24,1.45,0.18,0.01,0.6,2.46,3.1,0.01,4.28,0.26,0.29,0.03,0.42,0,0,1.28,0.01,1.04,9.19,3.95,1	10
STX4	NM_004604	11	254,102,100,75,71,109,77,138,111,96,253,	564.333	2.53369	5.55,6.09,1.87,2.27,5.95,3.35,1.76,0.06,0.17,0,0.81	2
SURF1	NM_003172	9	172,82,163,73,192,83,134,52,86,	430.967	2.53366	0.29,0.44,0.01,8.64,4.55,0.55,2.92,3.76,1.65	4
FST	NM_013409	7	112,192,219,225,231,263,124,	76	2.53284	0.25,3.76,1.48,2.03,1.89,7.88,0.45	6
MDH2	NM_005918	9	152,169,84,110,126,78,100,152,334,	2077.83	2.53246	15.73,0.25,0.5,0.95,0.96,1.17,0.37,1.98,0.89	1
PAN2	NM_001127460	29	1,708,198,94,180,144,158,91,60,144,148,74,99,107,11,137,200,129,120,120,97,343,268,78,121,170,396,259,180,	1206.1	2.53214	NA,2.54,0.86,0.16,0.33,0.03,0.32,0.28,1.42,10.11,1.25,10.25,5.1,0.01,2.18,0,0.7,4.07,5.38,1.08,5.31,1.63,2.44,0.21,1.42,2.85,7.51,0.94,NA	12
TRIM35	NM_171982	6	3241,119,23,231,96,517,	279.1	2.53059	0.6,0.57,0.12,0.21,3.3,10.39	6
C11orf84	NM_138471	6	363,330,150,126,201,791,	234.233	2.53041	0.8,0.06,1.39,11.79,0.76,0.37	4
EIF3E	NM_001568	13	181,135,103,110,102,127,125,126,105,43,118,115,118,	1389.27	2.53027	1.55,0.17,6.16,0.36,0.71,3.2,0.06,1.08,3.69,4.53,1.05,1.42,8.91	13
USP53	NM_019050	18	247,153,124,686,93,135,114,83,106,147,150,163,153,147,739,77,97,3181,	303.367	2.52905	5.66,0.16,6.25,18.75,0.01,0.13,0.02,0.18,0.71,0.01,0.7,0,5.69,2.73,1.62,0.58,1.79,0.54	4
ZNF653	NM_138783	9	429,100,115,112,172,612,216,44,352,	134.2	2.52856	1.58,0,12.8,0.01,0.65,2.26,1.47,0.33,3.66	3
TIMM50	NM_001001563	11	550,151,32,22,59,120,105,99,157,107,1170,	385.467	2.52846	15.59,0.17,1.2,5.27,0.27,0.09,1.44,0,0.41,2.49,0.88	1
MTHFD1	NM_005956	28	428,85,60,54,137,101,137,112,128,98,174,137,47,108,75,103,77,141,69,112,140,42,101,178,108,153,94,249,	393.267	2.52779	2.26,1.82,2.29,2.64,2.45,0.44,0.29,3.53,0.01,3.17,0.01,6.14,0.66,1.2,0.17,0.81,3.85,0.9,5.58,2.31,2.08,0.61,3.38,6.08,8.97,0.12,8.96,0.03	25
LARS	NM_020117	32	1286,133,96,105,111,111,141,141,91,184,64,58,213,139,83,66,86,78,141,54,77,88,226,68,64,113,162,138,81,88,119,244,	1457.5	2.52749	2.03,1.54,2.45,0.5,0.07,0.89,5.88,2.48,4.38,0.99,0.56,0.69,5.74,1.63,0.07,4.7,0.41,0.86,6.21,4.66,1.42,4.38,2.83,0.54,0.36,2.52,1.27,4.76,0.1,1.04,1.44,13.5	32
ELP2	NM_018255	22	148,79,71,157,78,65,67,141,96,101,132,150,189,70,96,58,73,193,122,134,114,160,	801.7	2.52666	0.22,0.29,0.24,2.04,1.85,1.72,1.52,9.53,0.65,1.64,7.76,3.14,3.22,0.03,1.06,1.54,1.09,1.75,0.44,8.42,2.62,4.8	8
NUP205	NM_015135	43	59,143,172,145,160,229,165,176,117,138,151,206,183,51,210,100,138,190,121,82,165,125,115,150,72,158,81,192,268,99,149,192,122,139,127,77,129,127,167,124,129,74,338,	557	2.52633	1.3,0.91,9.12,1.51,10.36,0.57,0.11,0,0.01,3.57,0.51,0.03,0.69,2.12,3.84,1.15,4.62,12.94,0,0.01,10.65,0.49,0.08,4.22,4.2,0.06,1.37,0.54,4.3,0.19,0.61,0,4.62,3.97,0.01,1.24,1.3,7.11,0.05,0.25,3.54,0.27,6.21	18
FRS2	NM_006654	11	182,61,96,43,68,95,92,187,159,164,5778,	288.333	2.52595	2.84,1.09,0,1.08,0.29,0.03,0.21,2.92,14.58,4.66,0.08	9
FXYD6	NM_001164832	11	1300,50,50,37,75,39,63,97,76,440,132,	706.267	2.52488	0.14,2.52,7.35,7.56,1.62,0.27,2.38,0.61,NA,0.26,NA	4
ZNF32	NM_006973	4	943,139,120,77,	474.933	2.52398	0.16,5.56,0.48,3.9	2
PRR16	NM_016644	3	322,125,1316,	270.967	2.52337	6.38,0.64,0.55	1
SLC25A15	NM_014252	7	253,124,259,138,170,159,2917,	168.233	2.52242	5.98,4.87,3.03,0.76,1.66,0.44,0.91	1
VPS13C	NM_017684	87	1,2166,84,124,89,204,115,124,46,164,76,114,82,140,114,112,70,82,141,142,236,127,134,129,165,105,390,295,122,161,265,150,87,366,93,230,248,170,113,154,148,305,168,104,117,163,60,80,157,134,109,148,305,168,104,117,163,60,80,154,140,79,130,118,124,137,115,193,143,95,130,63,172,107,128,58,81,60,60,110,66,63,102,96,43,44,174,	621.4	2.52216	NA,0.93,8.68,0.78,1.93,0.61,11.01,0.87,0.02,3.04,0.89,2.61,0,0.15,0.06,1.37,0.54,5.26,3.7,0.16,5.49,0.94,1.62,1.67,0.75,4.2,21.79,0.87,0.69,12.46,32.08,0.62,0,13.17,0.21,0.53,6.7,1.13,0.08,0,0.01,0.59,0.05,NA,1.64,0.29,NA,NA,0.17,0.14,NA,0.36,0.57,NA,NA,0.94,0.71,NA,NA,0.1,0.98,NA,NA,0.51,NA,0.12,NA,0.02,0.8,0.8,0.15,NA,0.31,1.75,0.14,NA,NA,NA,NA,NA,NA,NA,NA,0.15,NA,NA,0.01	31
SDHAP3	NR_003263	7	327,114,131,150,119,172,137,	382.933	2.51989	2.33,4.34,0.93,0.47,8.26,0.25,1.06	5
ZG16B	NM_145252	4	157,79,103,489,	991.3	2.51952	1.39,6.8,1.89,0	2
ZNF547	NM_173631	4	181,36,127,2430,	85.9	2.51904	6.43,2.02,0.12,1.5	1
TUBB2B	NM_178012	4	1550,111,109,248,	717.767	2.51758	0,6.56,2.97,0.54	2
RPS7	NM_001011	7	88,93,72,144,65,151,115,	1085.07	2.51707	0.87,1.82,0.07,5.29,6.48,1.6,1.5	5
CLPTM1	NM_001294	14	87,113,124,159,118,86,121,245,94,191,96,136,168,731,	1881.9	2.51546	7.42,1.87,1.28,0.05,4.74,1.97,0.15,7.32,1.49,4.15,0,0.86,0.5,3.43	1
NHP2L1	NM_005008	4	1263,121,197,116,	1319.7	2.51402	0.04,0.25,7.25,NA	3
NOMO1	NM_014287	31	231,90,46,101,107,73,153,138,90,106,151,175,142,132,137,88,64,96,219,83,160,127,114,128,142,84,111,102,120,93,644,	3053.33	2.51286	8.12,3.09,0.15,0.07,1.89,1.17,0.05,0.16,2.45,2.41,0.47,1.42,5.01,0,0.49,2.36,8.71,1.08,0.26,8.92,1.37,1.7,0.89,3.25,2.12,3.75,11.72,2.09,0.15,1.38,1.2	27
JOSD2	NM_138334	5	271,195,126,163,14,	138.933	2.51232	0.94,1.88,6.77,1.21,1.76	3
LOC100093631	NR_003580	50	117,121,111,66,184,59,72,184,59,72,184,59,75,102,66,184,56,81,84,184,29,42,42,76,1145,1145,76,42,42,29,184,84,81,56,184,66,102,75,59,184,72,59,184,72,59,184,66,111,120,118,	3388.83	2.51201	1.36,13,1.49,0.79,2.97,0,2.22,0,11.89,0.53,3.02,3.83,1.58,0.24,3.68,2.24,4.73,0.01,0.5,0.2,4.37,2.6,1.03,0.24,0.27,NA,NA,NA,NA,NA,NA,NA,NA,NA,NA,NA,NA,NA,NA,NA,NA,NA,NA,NA,NA,NA,NA,NA,NA,NA	2
CES1	NM_001025195	16	381,73,132,148,81,2,141,39,105,108,154,134,145,205,2,160,	550.9	2.51198	0,0.06,0.18,2.36,3.2,0.02,6.88,1.09,2.17,1.39,1.09,2.31,0.07,0.62,0.04,18.7	16
VDAC2	NM_003375	10	134,56,69,50,153,53,228,151,58,551,	534	2.51138	15.99,0.42,0.39,3.97,0.04,0.37,1.32,1.13,1.43,0.05	1
SELO	NM_031454	9	612,204,181,131,281,151,186,157,412,	732.033	2.5102	3.24,2.46,1.64,0.8,0.01,11.67,0,2.28,0.49	6
CPAMD8	NM_015692	42	389,151,210,111,106,75,88,215,63,156,137,87,166,75,157,82,177,226,299,52,131,154,232,63,143,162,150,173,190,129,171,228,109,85,114,55,18,53,166,23,152,265,	1184.8	2.51003	7.97,0.21,0.64,13.55,17.11,0,0,0.3,0.55,2.3,1.94,0.01,0.15,1.65,0.58,2.15,6.74,0.32,0,0.07,0.99,0.39,0.23,2.25,0.26,0.01,16.57,4.66,0.02,3.48,0.14,6,0.67,5.87,4.33,0.07,0,0.01,0.04,0.28,0.02,2.88	5
KSR1	NM_014238	21	71,194,141,148,462,64,84,62,107,169,42,66,55,49,380,97,134,132,136,134,1764,	183.467	2.50971	NA,NA,0,14.22,1.58,3.47,0.34,11.11,1.68,0.45,1.37,0.16,0.01,0.25,2.38,0.02,0.03,0.55,6.54,1.13,2.4	4
AP3M1	NM_207012	10	3654,145,208,134,86,138,172,276,126,314,	735.7	2.50802	0.03,0.21,0.9,2.26,0.32,0.79,1.64,0.57,14.92,3.46	9
SURF6	NM_006753	5	1633,213,89,210,172,	458.733	2.5077	0.04,0.33,1.87,6.16,4.14	4
SKIV2L	NM_006929	84	411,104,110,118,115,75,54,191,129,146,147,85,107,147,97,213,111,231,138,138,105,148,127,211,111,219,141,241,411,104,110,118,115,75,54,191,129,146,147,85,107,147,97,213,111,231,138,138,105,148,127,211,111,219,141,241,411,104,110,118,115,75,54,191,129,146,147,85,107,147,97,213,111,231,138,138,105,148,127,211,111,219,141,241,	1313.63	2.50687	NA,NA,NA,NA,NA,NA,NA,NA,NA,NA,NA,NA,NA,NA,NA,NA,NA,NA,NA,NA,NA,NA,NA,NA,NA,NA,NA,NA,NA,NA,NA,NA,NA,NA,NA,NA,NA,NA,NA,NA,NA,NA,NA,NA,NA,NA,NA,NA,NA,NA,NA,NA,NA,NA,NA,NA,4.12,2.44,3.34,9.34,3,1.98,0.2,3.33,0.01,2.21,1.81,0.32,0.17,12.8,0.5,7.24,1.63,1.8,2.1,0.01,0.01,2.14,4.16,1.69,0.84,1.16,0.65,1.18	70
PPT2	NM_138717	30	113,560,191,154,96,108,84,85,55,869,113,560,191,154,96,108,84,85,55,869,113,560,191,154,96,108,84,85,55,869,	326.267	2.50654	NA,NA,NA,NA,NA,NA,NA,NA,NA,NA,NA,NA,NA,NA,NA,NA,NA,NA,NA,NA,2.84,2.7,4.05,0,0.56,1.16,1.24,0.78,8.41,3.32	29
COL17A1	NM_000494	56	1003,81,63,138,390,147,111,90,141,69,138,123,51,75,33,27,60,54,42,54,36,81,36,36,27,72,36,63,36,36,54,36,63,105,63,27,27,30,222,198,45,81,162,69,72,72,159,144,48,36,48,129,105,45,63,158,	474.533	2.50641	5.05,0.02,0.28,9.65,24.7,0.03,1.96,0.66,1.72,4.19,3.95,4.97,0.22,0.24,0.01,NA,0.38,1.09,3.78,0.16,0.01,5.2,4.55,0,2.8,0.02,0.4,1.6,1.03,0.07,3.41,NA,0.85,2.35,0.02,0.09,0,0.06,1.87,11.86,0,4.5,9.72,0.11,1.43,2.26,1.41,0,0,0.2,0.03,0.03,1.63,2.51,0.88,11.38	5
SASH3	NM_018990	8	239,96,147,142,149,210,151,1557,	176.2	2.50641	9.26,0.19,8.78,1.16,0.54,0.07,0.02,0.03	1
ZNF526	NM_133444	3	48,91,3815,	236.233	2.50625	0.15,7.11,0.26	2
FKBP9	NM_007270	10	402,146,190,146,190,146,187,146,164,1756,	1536.27	2.5062	14.24,0.05,0.58,0,3.72,3.58,1.56,0.66,0.48,0.19	1
RASSF7	NM_001143993	9	63,28,131,698,129,76,83,77,467,	778.267	2.50395	0.16,0.53,1.2,4.62,3.49,3.38,4.03,0.03,5.09	9
CXorf40B	NM_001013845	5	571,282,133,48,306,	383.7	2.50281	0.83,0.09,2.04,0.81,8.76	5
EPC1	NM_025209	15	205,364,142,69,119,353,149,90,177,160,149,207,146,160,423,	449.433	2.50139	3.7,0.19,0.1,2.01,0.37,0,0.01,2.32,2.74,3.74,3.74,14.62,1.16,0.44,2.39	12
EEF1A2	NM_001958	8	413,235,257,151,297,180,215,95,	460.367	2.50087	0.26,2.88,0.96,7.77,0.04,0.03,7.99,0.08	7
ZFP1	NM_153688	4	121,58,127,2982,	74.5	2.50058	9.36,0.26,0.03,0.35	1
ACD	NM_022914	14	173,53,38,377,87,97,152,35,45,77,94,134,8,694,	250.233	2.50013	0.05,0.03,0.09,0.12,16.01,1.13,0.88,0.63,8.87,0.01,0.08,4.83,2.15,0.1	5
KCTD17	NM_024681	8	211,109,92,96,126,100,91,866,	123.6	2.49845	3.34,0.49,0.05,0.24,0.81,2.94,9.7,2.42	7
RPN1	NM_002950	10	624,246,120,139,100,193,210,307,65,337,	3446.6	2.49753	1.55,0.53,0.17,0.25,0,8.38,4.7,0.47,2.72,6.2	6
NCOA2	NM_006540	23	1612,90,199,178,235,78,279,166,130,216,207,211,1270,148,144,102,189,178,104,173,105,57,86,	412.767	2.49646	0.07,0.09,17.79,0.08,0.12,0.12,0.13,0.42,2.76,0.09,2.47,5.74,4.86,0.75,0.34,1.91,7.61,8.69,0.44,0.07,1.3,0.33,1.24	3
C12orf52	NM_032848	4	272,132,366,1005,	266.333	2.49622	1.25,0.12,5.01,3.6	3
TTC15	NM_016030	12	202,1051,117,114,139,113,73,74,99,101,88,353,	740.267	2.49397	1.79,2.95,9.9,0,2.25,7.7,0.58,0.05,2.29,0.13,2.29,0	3
TNFRSF13C	NM_052945	3	523,231,180,	9.66667	2.49391	1.95,2.53,3	3
HSPA5	NM_005347	8	2307,168,238,391,113,138,232,378,	7375.77	2.49389	0.15,1.36,0.08,0.11,2.58,7.99,3.91,3.77	6
CIAPIN1	NM_020313	9	1106,82,116,74,169,77,153,212,116,	364.933	2.49385	1.69,0.2,1.58,4.21,1.46,6.16,5.34,1.8,0.01	6
SEC61A1	NM_013336	12	191,68,66,79,132,110,154,161,198,192,77,2208,	6428.67	2.49349	3.96,0.12,5.78,0.92,8.24,3.35,2.16,1.29,0.22,3.63,0.14,0.12	5
CD34	NM_001773	9	1386,194,165,53,157,81,254,183,337,	400.033	2.4929	0.34,0.01,0.03,1.16,1.54,4.72,4.5,6.22,3.92	8
GLE1	NM_001499	17	213,222,111,149,61,255,232,113,70,143,191,130,105,83,178,64,1200,	280.867	2.49283	0.36,0,0.18,2.92,0.98,2.92,0.7,0.44,0.37,16.58,1.1,2.31,0.08,4.86,3.57,NA,NA	10
PPIH	NM_006347	10	136,65,24,45,43,93,88,41,90,175,	132.933	2.49153	0.64,5.08,1.83,8.99,0.57,6.81,0.07,0.6,0.1,0.22	4
ZNF184	NM_007149	6	2518,96,127,68,146,146,	96.1	2.49079	0.78,3.52,0.18,1.52,2.01,6.93	6
TRPM8	NM_024080	26	35,122,74,157,178,173,175,68,198,103,119,291,96,130,146,113,217,92,142,172,178,191,100,34,93,2224,	5511.83	2.49033	3.15,3.9,0,5.75,5.78,8.43,3.15,0,8.47,6.13,1.51,2.09,3.06,1.43,0.31,5.64,0.04,0.13,3.5,0.01,0.69,0.55,0.14,0.26,0.58,0.03	9
ATPIF1	NM_178191	5	171,92,1306,75,264,	947.167	2.49006	7.75,0.04,3.27,0.98,0.41	1
TNC	NM_002160	28	742,164,162,97,152,133,131,144,120,144,123,273,273,273,273,273,273,273,264,90,186,270,157,116,264,1410,593,226,	3210.2	2.48995	1.04,0.04,0.86,0.04,0.55,0.02,0.28,0.86,2.11,2.17,1.04,12.1,0.16,20.61,3.1,3.48,5.02,1.04,0.03,1.1,0.02,0.17,2.79,0.21,0.4,3.76,1.17,5.52	14
GCNT2	NM_145649	7	83,187,1206,1627,1155,93,2952,	815.9	2.48841	NA,3.46,0.25,11.11,0.02,0.09,0	4
MAST2	NM_015112	29	460,148,143,32,92,76,79,155,76,210,102,133,62,86,209,139,133,166,102,123,110,155,284,195,227,123,137,194,1587,	1590.77	2.48722	3.15,0.53,0.02,0.01,0.02,8.18,3.78,5.74,5.47,12.72,1.95,0.16,0.84,2.38,0.33,0.17,0.31,5.51,3.94,3.17,0.24,0.74,0.24,0.73,0.43,10.06,0.33,0.56,0.42	10
NUCB1	NM_006184	12	148,108,133,104,186,91,59,93,93,171,106,951,	4615.23	2.48674	11.56,0.66,2.72,4.92,0.7,0.26,0.01,0.32,4.54,3.42,0.15,0.59	1
DENND5A	NM_015213	23	1029,169,124,83,182,119,146,122,129,85,85,153,132,94,151,235,216,318,188,658,110,72,364,	1042.77	2.48644	1.27,0.04,0.49,7.64,0.02,1.39,4.71,2.09,5.55,0.99,0.8,2.03,2.15,0.31,0.05,5.85,10.69,3.6,0.94,0.87,0.03,0.1,5.59	17
CCT7	NM_001009570	14	149,96,154,107,41,84,53,172,165,189,98,133,207,382,	2240.63	2.48636	4.58,0.69,2.4,13.04,0.04,0.92,1.19,2.57,2.81,1.92,0.01,0.34,0.93,3.36	4
DAP3	NM_033657	15	92,68,52,123,102,109,93,131,81,159,60,90,118,370,1,	951.233	2.48548	0.63,6.53,0.36,2.25,0.35,2.88,7.75,2.63,0.2,0.06,0.74,0.21,6.76,3.47,NA	7
ITGB1	NM_033667	21	1318,98,17,81,1056,167,233,223,239,200,141,90,96,156,239,171,223,86,67,136,221,	4576.17	2.48443	0,0.01,NA,0.53,4.66,0.15,1.08,5.46,0.09,0.19,0.82,1.79,14.74,0.43,0.83,8.33,3.3,0.72,1.59,NA,NA	13
TMEFF2	NM_016192	10	387,159,124,60,149,97,27,130,110,566,	2035	2.48191	5.62,0.84,0.96,1.75,4.14,0.17,2.11,0.78,0.56,7.9	10
C21orf33	NM_004649	7	227,53,114,120,93,157,903,	1375.83	2.48142	7.17,0.65,1.2,3.88,4.09,0.33,0.05	1
NET1	NM_001047160	13	266,67,60,276,108,168,63,97,77,258,171,187,1876,	1469.43	2.48141	5.1,0.95,1.78,7.38,1.96,0.15,2.45,0.39,0.98,10.52,0.03,0.49,0.07	10
PHF20L1	NM_198513	25	288,3,116,172,85,89,78,214,126,83,2065,253,189,207,57,228,79,28,165,182,100,196,361,163,3027,	78.9333	2.48128	9,0.42,0.95,2.79,7.01,0.02,4,1.15,0.02,1.28,0.65,NA,NA,NA,NA,NA,NA,NA,NA,NA,NA,NA,NA,NA,NA	1
CLDN7	NM_001307	4	634,85,165,656,	1170.83	2.48113	0,7.79,1.11,1.02	2
GLS	NM_014905	18	650,97,122,130,80,164,59,33,59,67,51,177,132,93,62,77,64,2221,	318.633	2.48057	10.83,0.72,0.49,1.6,7.87,2.47,0.3,0.55,0.34,1.76,6.82,0.77,3.07,3.45,1.79,0.04,1.42,0.36	1
PHC1	NM_004426	15	108,162,111,81,150,156,493,788,148,212,115,109,151,232,2160,	1720.7	2.47847	5.1,1.07,3.75,3.83,4.76,4.93,0.71,0.54,1.48,0.03,0.15,0.16,10.24,0.01,0.42	13
MDGA1	NM_153487	17	4952,109,131,135,153,24,178,152,285,297,330,270,133,197,175,140,1246,	167.833	2.47844	3.3,0.42,0.86,0.22,12.52,1.93,0.05,0.76,1.4,0.4,0.39,7.71,4.54,0.02,2.47,3.85,1.3	5
RABL2B	NM_001003789	15	1383,84,29,95,2,112,80,80,30,160,3,147,7,240,159,	551.933	2.47786	5.52,1.17,0.06,0.12,0.38,0.87,6.8,7.39,0.02,1.64,0.31,2.32,0.17,0.04,10.37	15
BCAP29	NM_018844	9	325,106,101,151,136,109,101,79,4990,	515.5	2.47586	0.99,0.09,9.15,0.91,9.23,1,0.21,0.38,0.32	5
NPY	NM_000905	4	86,188,81,196,	5232.2	2.47518	4.96,1.11,2.39,1.45	1
IMMT	NM_001100169	17	950,130,132,224,15,130,136,104,137,93,2,105,32,112,190,74,433,	702.067	2.47452	0.19,0.4,0.59,0.58,0.68,3.49,1.11,0.05,0.14,0.92,0.48,4.43,0.04,1.42,4.17,9.85,13.53	17
ARG2	NM_001172	8	227,73,178,160,95,105,137,1005,	2013	2.47398	0.01,7.51,0.23,1.6,4.27,5.76,0.38,0.03	2
G3BP2	NM_203504	13	2934,119,129,103,99,181,103,91,174,82,119,141,276,	2515.33	2.47395	0.06,5.02,0.74,0.05,3.37,4.32,2.03,3.3,2.08,3.15,1.2,4.26,2.59	2
GGCX	NM_000821	15	1057,196,148,131,170,152,132,266,164,107,79,166,159,171,149,	470	2.4738	0.04,1.7,0.56,0.13,0.25,0.72,6.84,2.71,0.18,3.69,6.67,1.24,0.24,8.43,3.71	14
TFDP1	NR_026580	14	43,148,76,67,107,122,166,144,69,152,167,67,11,1352,	574.767	2.47181	0.66,1.82,0.83,0.73,0.9,1.06,3.83,1.53,13.33,5.73,2.8,0.94,0.08,0.38	9
CHIC1	NM_001039840	6	433,55,156,57,60,6148,	146.567	2.47119	13.61,0.39,0.18,0.41,0.01,0.22	1
VEZT	NM_017599	12	141,132,90,176,276,138,148,332,194,101,208,2626,	510.067	2.47052	0.55,3.66,7.01,0.15,2.82,0.31,7.35,0.94,1.36,3.84,0.17,1.49	7
PRCP	NM_199418	10	756,188,165,170,158,182,102,141,63,281,	867.633	2.47035	0.17,0.01,2.97,0.68,5.6,4.09,0.14,0.09,0.53,10.44	10
ACRV1	NM_020108	9	384,120,56,90,74,44,163,69,319,	9.7	2.46965	14.75,0.85,0.29,0.15,1.37,1.26,0.9,1.96,0.7	1
EPHB2	NM_004442	17	206,65,685,156,336,125,163,109,2,65,123,248,216,150,194,156,1869,	133.3	2.46909	0.22,0.06,0.53,1.33,3.84,2.22,3.21,3.35,NA,7.57,5.91,0.02,4.53,1.62,3.49,0.03,1.56	10
PSMB2	NM_002794	6	237,50,163,71,123,201,	598.633	2.4675	3.38,2.39,0.28,0.14,1.6,7	6
C8orf55	NM_016647	2	657,1607,	504.633	2.46741	4.69,0.24	1
AKAP8L	NM_014371	14	383,96,131,106,142,109,64,71,97,454,241,33,75,112,	994.8	2.46728	15.45,0.13,0.01,1.76,4.06,0.71,0.42,0.33,0.01,0.05,6.97,0.57,3.52,0.57	1
TBL1XR1	NM_024665	16	4771,102,166,128,75,122,61,98,64,142,133,223,146,103,76,140,	1366.43	2.4672	0.04,2.59,0.2,0.78,4.95,4.62,6.25,6.56,1.16,0.05,0.89,5.14,1.02,4.15,0.29,0.78	8
TMEM115	NM_007024	2	799,1296,	720.867	2.46576	3.22,1.71	1
UFD1L	NM_001035247	13	804,52,29,89,48,66,69,73,131,122,33,133,133,	293.633	2.46571	0.04,6.32,1.06,10.27,0.41,0.29,2.19,2.28,1.01,7.36,0.04,0.16,0.64	4
SART3	NM_014706	19	1421,191,153,455,169,77,113,110,59,78,108,139,156,125,52,185,105,127,547,	916.9	2.46521	0,0.54,2.03,0.86,1.13,1.38,1.17,0.73,6.46,0.05,0.01,5.78,2.24,3.38,0.07,11.01,1.04,0.35,8.59	16
MAP2K3	NM_145109	15	314,79,95,125,67,49,114,120,117,52,128,78,140,46,1093,	533.333	2.46438	5.82,0.39,1.92,5.36,0.94,0.01,0.32,9.22,7.46,0.03,2.69,0.94,0.17,0.6,1.08	8
ABCB6	NM_005689	19	275,69,95,113,175,105,58,86,64,77,126,66,110,122,184,102,181,138,826,	705.7	2.46433	0.61,1.07,0.85,0.28,0.01,0.32,3.84,0.23,3.17,0.42,8.31,0.25,4.07,1.47,1.68,1.24,5.23,7.21,6.56	11
NARFL	NM_022493	11	887,158,138,73,130,119,135,133,144,96,78,	432.333	2.46335	2.06,2.14,0,1.54,8.94,0.71,0.36,3.62,0.21,7.51,0.01	5
DEGS1	NM_144780	5	193,743,195,375,537,	1060.87	2.46256	8.49,0.32,0.22,0.62,2.66	1
ZDHHC5	NM_015457	12	186,1174,122,158,173,103,92,133,124,113,860,1322,	1522.83	2.46254	9.26,1.31,2.91,2.18,2.88,0.67,0.6,0,3.59,5.72,0.2,0.24	1
MCM2	NM_004526	16	63,230,176,261,220,208,135,192,94,251,127,113,252,183,156,773,	354.933	2.46229	3.3,4.05,0.44,0.02,4.25,1.76,0.24,0.03,10.55,0.4,4.4,0.06,1.82,0.16,6.72,1.19	9
HERPUD1	NM_014685	9	556,78,2,72,131,123,351,106,756,	4089.53	2.46205	8.54,6.85,1.55,0.36,2.43,1.71,0.45,0.01,0.26	1
SCUBE3	NM_152753	22	91,123,126,135,126,117,117,123,117,126,117,105,117,159,216,162,168,162,198,153,80,2277,	136.9	2.46012	1.06,1.19,9.41,0.02,0.33,0.22,5.06,0.21,1,0.23,3.05,2.39,1.25,1.35,0.37,7.73,0.09,1.23,1.5,0.84,0,15.61	22
RBL2	NM_005611	22	358,131,201,65,129,161,65,187,167,110,104,138,165,112,270,281,177,72,106,203,165,1519,	1942.6	2.45851	6.67,0,5.98,2.47,8.58,6.15,0.61,4.61,1.05,2.95,2.45,0.04,5.51,0,0.46,0.18,1.06,0.02,2.49,2.51,0.23,0.07	5
INPPL1	NM_001567	28	329,64,151,121,141,94,90,96,151,107,103,197,118,97,139,100,89,82,90,114,89,88,156,79,141,673,134,880,	2982.83	2.45844	9.03,1.18,1.88,0.05,1.56,1.27,3.16,0.96,3.93,0.04,0.59,0.6,2.65,0.2,1.96,0.49,2.58,6.27,4.51,10.54,0.86,2.25,0.11,5.2,1.83,2.62,1.65,0.87	20
PABPC1L	NM_001124756	15	275,194,116,140,95,138,96,267,91,114,107,94,131,75,196,	423.267	2.45778	0.39,11.52,2.46,0.04,2.13,0.44,0.02,0.18,0.17,4.65,4.51,1.38,2.23,0.06,6.68	2
KAT5	NM_006388	15	262,97,67,69,137,156,75,75,249,90,141,94,160,82,558,	851.967	2.45766	5.74,0.76,0.24,0.09,10.8,0.31,3.41,0.44,2.75,0.48,2.73,3.03,4.3,0.29,1.49	5
DCDC2B	NM_001099434	9	266,52,77,132,147,40,136,104,395,	84.9	2.45753	6.3,0.09,0.4,0.02,6.8,1.68,2,4.7,0.14	5
RDX	NM_002906	14	2593,243,93,161,131,164,97,147,84,275,96,84,76,246,	584.433	2.45701	0.06,2.25,1.62,0.02,2.87,0.02,5.15,0.51,0.04,0.11,2.46,0.41,5.61,13.28	14
RNF44	NM_014901	11	2392,100,122,88,125,162,174,168,190,151,481,	1209.6	2.45698	0.88,6.09,0.25,3.61,4.78,7.59,0.01,3.1,0.14,0.13,0.45	6
SLMAP	NM_007159	21	403,148,73,37,63,96,72,141,138,169,63,60,81,60,123,75,321,118,172,135,1872,	1022.17	2.4565	1.72,9.54,2.88,0.19,0.83,1.32,13.26,3.52,1.67,2.95,2.1,0.59,2.13,0,1.04,4.25,0.05,0.01,2.75,0.29,0.47	7
RASSF1	NM_007182	9	942,116,298,105,292,107,11,91,381,	438.5	2.45591	0.11,0.77,0.06,2.38,6.35,1.78,NA,0.68,7.52	9
KRI1	NM_023008	19	1197,99,65,131,127,89,76,171,96,127,137,78,97,50,55,109,106,74,121,	612.433	2.45566	0.45,0.23,3.65,7.51,0.97,4.94,0.01,0.17,0.01,0.27,4.87,0,0.22,1.52,0.1,2.59,15.18,0.54,3.43	17
ARHGEF4	NM_015320	15	411,102,306,127,140,180,177,180,233,130,132,244,78,589,1226,	370.733	2.45532	14.17,0.28,1.83,8.63,2.3,0.28,2.91,0.81,0.15,0.53,2.43,0.03,0.45,1.75,0.27	1
SMARCE1	NM_003079	11	1266,211,102,173,172,132,81,105,44,52,79,	953.433	2.45405	0.04,3.32,15.45,0.55,0.95,1.76,0.38,0.24,1.11,0.11,3.08	3
RNF39	NM_025236	18	930,196,293,92,23,629,935,196,293,92,23,629,935,196,293,92,23,629,	142.433	2.45349	NA,NA,NA,NA,NA,NA,NA,NA,NA,NA,NA,NA,0.97,0.49,1.62,2.32,0,9.31	18
RILP	NM_031430	8	469,84,123,146,246,107,94,522,	98.2333	2.45337	4.4,0.08,0.77,0.32,9.96,2,1.79,0.31	5
RHBDF1	NM_022450	18	701,154,101,76,95,64,101,162,75,112,255,158,123,210,214,131,141,119,	1102.07	2.45215	5.14,1.15,5.66,6.96,0,0.01,0.51,1.1,0.55,4.45,12.41,0.68,1.33,3.21,0.27,0.03,0.58,0.1	11
TNFRSF6B	NM_032945	8	40,156,153,77,91,432,195,403,	235.333	2.45181	0.03,3.42,9.88,1.3,1.76,1.08,2.06,0.08	3
NPDC1	NM_015392	9	408,97,80,85,67,171,126,147,347,	3708.83	2.45133	0.02,0.67,0.14,1.41,0.09,1.29,10.02,5.21,3.22	7
FHAD1	NM_052929	31	124,107,207,268,110,237,124,131,90,105,108,84,153,196,158,108,108,108,108,174,226,85,107,160,133,130,128,96,221,166,830,	42.3	2.45109	NA,NA,0.88,33.88,NA,0.12,0.01,4.16,0.55,0,0.08,1.22,0.35,5.86,0.06,0.03,0.01,1.25,0,2.99,0.01,0.14,0.04,0.35,1.21,0.84,1.04,0,3.73,2.11,7.72	4
SLC19A1	NM_194255	6	1426,142,202,760,238,70,	411.1	2.45092	3.59,0.42,0.02,6.74,0.19,3.75	4
BLMH	NM_000386	12	964,70,118,68,159,156,93,89,142,110,198,250,	351.067	2.45089	0,0.63,2.85,1.65,3.99,2.4,0,0.68,0.85,1.28,5.67,9.41	12
BCKDK	NM_005881	13	139,372,69,111,48,120,99,74,129,90,159,91,671,	798.333	2.4503	0.31,0,3.98,7.84,1.26,4.17,1.75,0.03,0.04,1.4,3.57,7.46,0.03	4
CARD14	NM_024110	23	174,231,138,326,124,168,120,126,150,117,143,95,64,193,332,127,241,64,115,171,122,116,915,	389.967	2.44957	1.33,7.25,0.82,5.56,0.04,0.01,3.68,0.61,1.3,6.81,3.97,0,0.08,5.32,0.71,2.27,0.45,0.3,10.24,1.33,0.98,0.54,2.72	19
CASP8AP2	NM_001137668	12	35,132,38,83,69,101,75,116,2246,3130,102,633,	169.033	2.44925	0.63,1.22,NA,0.17,0.4,0.17,NA,0.01,19.14,1.02,0.84,0.88	9
KDELR2	NM_006854	5	2095,253,159,101,252,	3382.17	2.44913	0.08,1.55,6.93,0.1,3.59	3
ATP6V1G2	NM_130463	12	1119,101,153,219,1119,101,153,219,1119,101,153,219,	17.8	2.44886	NA,NA,NA,NA,NA,NA,NA,NA,3.59,0.53,3.74,1.94	11
DNAJB14	NM_001031723	8	1598,173,110,95,186,146,172,284,	110.267	2.44773	0.2,0.06,0.02,0.04,9.47,0.24,0.39,9.17	5
MAF1	NM_032272	8	457,127,129,166,122,120,129,525,	1380.73	2.44755	9.63,0,0.52,0.18,0.09,9.02,0.13,0.01	1
DEPDC5	NM_001007188	46	82,4,113,88,47,86,84,50,70,79,62,70,73,104,75,135,62,74,70,37,121,221,573,204,136,98,66,157,161,118,168,220,134,109,66,155,78,133,109,228,170,172,61,83,409,401,	55.5667	2.44738	0.06,0.46,9.32,0.41,0.05,17.08,8.31,4.09,0.12,2.12,0.09,0.16,0.01,0.05,0.06,0.5,1.71,0.36,0.83,NA,0,0.61,7.44,NA,NA,NA,NA,NA,NA,NA,NA,NA,NA,NA,NA,NA,NA,NA,NA,NA,NA,NA,NA,NA,NA,NA	6
QSOX2	NM_181701	12	2939,189,151,123,130,135,146,91,106,49,101,366,	473.967	2.44732	0,0.45,0.14,0.53,0.02,7.39,6.47,0.3,2.18,0.22,2.12,9.55	12
CMTM3	NM_001048251	10	10,140,32,72,66,222,156,96,121,1284,	283.167	2.44707	0.04,4.43,1.36,2.36,1.22,2.95,7.89,0.09,2.65,1.49	7
CCDC72	NM_015933	4	37,56,88,282,	334.833	2.44685	1.47,4.54,3.78,0	2
MDP1	NM_138476	6	200,86,108,111,61,117,	103.4	2.44667	4.16,0.75,0.28,1.61,7.33,0.55	5
PTGS2	NM_000963	10	2950,148,287,247,84,182,144,144,117,189,	645.867	2.44661	0.19,2.67,0.87,0.8,0.43,0,0.44,0.62,3.61,14.84	10
CANX	NM_001024649	16	121,52,174,74,59,142,82,193,190,114,157,216,120,127,80,3048,	9071.2	2.44652	7.98,11.02,2.45,6.72,2.25,1,1.14,2.48,2.43,0.75,0.06,0.71,0,0.03,0.13,0	2
STIM2	NM_020860	12	628,131,115,112,116,178,178,168,101,239,274,1669,	456.067	2.44625	2.94,0,0.25,16.08,1.67,0.27,1.49,0.31,1.26,0.65,4.3,0.13	4
ABCA2	NM_001606	49	731,207,138,103,93,104,135,142,179,118,133,124,148,116,175,61,112,106,214,317,103,207,237,121,185,183,197,213,181,165,205,151,191,115,103,174,97,168,129,160,368,219,111,128,164,120,94,214,206,	2650.17	2.44611	3.37,0.01,0,0.84,6.85,0.94,3.7,1.64,6.27,1.13,1.04,10.24,1.82,0.8,0.72,0.25,0.06,10.39,1.83,0.35,1.15,0.29,2.46,2.5,1.99,5.1,0.61,3.43,0.31,0.22,2.32,0.02,0.09,3.48,0.39,7.53,0.09,0.22,1.25,1.47,3.61,0.31,1.59,12.85,0.04,11.56,0.28,0,NA	44
MED10	NM_032286	4	676,103,84,165,	261.967	2.44493	0,5.92,1.52,2.34	2
KLK2	NM_005551	6	87,160,287,137,36,2164,	97968.8	2.44462	6.94,1.14,1.56,0.06,4.84,0.12	1
GTF2IP1	NR_002206	48	406,111,66,184,59,72,184,59,72,184,59,75,102,66,184,56,81,84,184,29,42,42,76,1143,1143,76,42,42,29,184,84,81,56,184,66,102,75,59,184,72,59,184,72,59,184,66,111,406,	3405.47	2.44431	11.07,1.37,0.75,2.89,0,2.19,0,11.75,0.51,2.94,3.81,1.56,0.24,3.62,2.2,4.63,0.01,0.49,0.21,4.34,2.61,0.98,0.25,0.25,NA,NA,NA,NA,NA,NA,NA,NA,NA,NA,NA,NA,NA,NA,NA,NA,NA,NA,NA,NA,NA,NA,NA,NA	8
THOC3	NM_032361	6	602,101,162,205,157,601,	314.5	2.4443	0.1,0.05,0.01,0.35,2.15,12.01	6
BAIAP3	NM_003933	34	95,141,88,81,108,60,67,196,45,78,103,108,96,104,121,125,91,57,98,52,131,124,144,93,192,69,80,109,72,81,121,124,206,1063,	832.9	2.44373	0.49,8.57,3.26,0.63,1.59,0.2,0.3,3.01,0.31,2.39,0.91,3.43,0.02,2.6,11.69,0.62,0.6,5.09,6.13,0.81,7.25,1.8,8.4,1.7,0.25,3.32,0,4.86,1.08,0.44,0.1,1.02,0.14,0.08	15
BIRC6	NM_016252	74	459,182,138,194,112,83,223,161,59,1395,150,226,161,90,132,179,134,162,132,98,148,134,135,188,315,100,215,209,347,220,134,111,128,132,216,184,156,134,154,117,155,127,111,134,128,563,176,97,195,201,280,257,109,222,781,144,130,132,165,174,197,301,218,165,169,211,146,111,218,162,78,189,135,1174,	1125	2.44367	12.17,0.05,0.26,0,0.15,0.93,0.19,0.02,1.88,0.06,0.43,0,0.47,0.05,0.46,2.52,0.22,0,0.01,0.26,0.27,0.18,0.03,0.4,0.13,0.11,0.18,0.15,2.37,0.01,0.12,0,0.74,0.16,1.04,1.78,0.29,0.49,0.03,1.25,0.4,3.27,5.53,8.79,0.49,0.22,15.84,0.01,0.73,0.02,24.84,0.07,7.96,4.53,10.96,5.76,0.08,7.34,0.72,9.88,4.67,0.05,2.97,0.06,0.02,0.01,0.07,4.69,3.88,7.6,0.29,0.91,11.35,6.96	51
ARID4B	NM_016374	24	1758,147,216,114,1209,199,85,258,176,244,98,95,73,155,77,80,139,92,80,91,66,111,55,449,	504.733	2.4436	1.03,1.05,0.11,0.02,0.38,4.16,0.89,0.04,6.42,0.15,3.56,0,0.11,15.7,0.12,0.01,5.05,0.33,3.27,5.85,2.06,2.52,0,5.79	14
PDE3A	NM_000921	16	982,51,258,155,116,220,86,155,138,112,114,200,204,156,259,918,	96.6667	2.44356	3.89,0.22,1.22,2.03,0.43,2.11,0.4,2.21,0.9,0.21,0.02,0.52,18.22,3.49,3.22,0	13
SNX25	NM_031953	19	126,85,217,173,187,71,182,132,273,165,132,141,114,165,118,67,182,101,582,	308.467	2.44305	6.34,1.55,0.03,1.71,3.42,0.53,4.96,1.96,0,5.06,0.12,0.11,5.8,2.88,4.81,0.48,3.22,1.7,1.75	1
MAP4	NM_030884	22	2249,100,190,113,82,93,114,293,60,184,216,107,1351,123,1224,123,114,123,2386,69,242,507,	2718.4	2.44271	0.23,0.02,2.95,4.19,8.35,4.52,2.03,3.2,1.67,0.12,0.82,0.93,2.73,NA,NA,NA,NA,NA,NA,NA,NA,NA	5
ACTL6A	NM_178042	16	54,143,47,77,175,101,98,95,107,90,62,115,81,96,87,476,	288.667	2.44248	4.26,7.82,NA,1.47,0.71,0.89,0.13,0.61,1.51,9.65,2.29,1.89,3.05,1.87,0.45,0.03	10
LRSAM1	NM_001005373	28	157,190,156,45,104,57,45,78,69,85,122,91,131,30,123,140,45,71,100,88,75,81,96,99,132,82,134,726,	567.733	2.44232	1.59,4.45,6.81,0.86,0.18,0.66,0.13,4.05,1.24,0.01,6.21,0.02,2.48,0.37,0.19,2.55,8.57,0.23,4.95,1.88,1.13,0.33,3.06,10.73,0.08,1.24,2.9,1.48	24
KLHL23	NM_144711	6	132,33,171,1215,153,507,	222.033	2.44173	10.14,0.4,2.75,0,1.35,0.01	1
ROD1	NM_005156	16	5546,78,217,93,34,140,78,175,111,165,147,170,8,76,34,195,	552.167	2.441	0.07,0.27,7.9,6.85,0.64,4.22,0.84,1.1,0.35,0.68,1.05,8.67,NA,0.82,NA,0.7	12
RAP1B	NM_015646	9	172,8,83,69,57,141,144,117,1315,	617.9	2.44029	9.7,3.4,2.29,3.85,1.01,0.64,0.96,0.01,0.1	1
CLIC4	NM_013943	6	357,110,126,107,182,3553,	1512.7	2.44029	4.48,0.21,0.02,9.28,0.63,0.02	4
RPL30	NM_000989	5	137,131,146,53,38,	5929.4	2.43986	3.9,0.96,1.11,3.94,2.29	4
EIF2B4	NM_172195	15	248,181,178,128,103,77,115,92,80,204,2,136,44,132,174,	832.767	2.43915	0.45,0.26,1.05,0.89,0.57,1.5,0.44,15.32,3.67,3.13,0.42,0.59,2.76,3.1,NA	8
UBIAD1	NM_013319	2	863,2790,	399.233	2.43842	4.37,0.51	1
CHEK1	NM_001114122	16	872,159,85,224,65,70,189,105,96,109,178,132,102,123,397,328,	52.8667	2.43748	6.62,NA,0.1,4.34,0.03,0,8.78,0.98,0.4,0.75,0.75,0.8,0.22,1.57,8.8,NA	15
RPS6KA1	NM_002953	23	226,45,184,117,82,81,80,107,38,143,71,89,65,103,131,126,90,159,162,77,118,138,951,	914.7	2.43667	0,2.51,1.01,0.91,1.2,0.01,2.68,1.89,0,3.04,0.7,15.42,4.11,2.58,0.78,0.33,5.11,2.21,0.12,1.53,9.47,0.01,0.42	12
CCNL1	NM_020307	11	793,99,112,142,105,100,65,121,110,75,902,	1363.67	2.43572	0.14,0.01,3.47,4.38,4.44,0.81,2.19,1.29,3.64,1.07,5.37	11
NADSYN1	NM_018161	21	211,61,117,54,90,52,89,118,132,75,125,49,103,169,136,107,132,70,129,177,234,	964.767	2.43539	22.76,3.12,2.34,1.11,2.42,0.22,0.94,0.3,0.6,3.01,3.08,0.15,5.76,0.11,1.18,0.26,0,1.48,1.8,0.26,0.24	1
GAS6	NM_000820	17	241,167,25,63,123,123,408,123,122,988,119,190,165,169,176,229,468,	1859.67	2.43478	10.64,1.63,0.23,1.5,1.46,3.69,0.03,0.07,1.3,8.44,1.32,0.22,6.37,0.26,0.18,2.39,1.66	1
POLE	NM_006231	49	1049,90,126,201,194,132,193,133,126,174,205,221,224,177,107,154,141,144,210,213,123,81,103,215,196,158,145,93,149,146,147,103,129,108,213,114,133,120,86,111,108,81,142,155,93,45,81,142,106,	947.633	2.43224	0.01,3.31,0.08,0.49,5.49,2.56,1.18,7.1,1.83,1.05,0.18,0.62,0.57,2.33,0.14,0.32,3.31,2.78,0.06,1.08,2.62,0.66,8.83,0.03,1.91,0.24,0.05,1.08,5.37,4.73,0.14,0.72,1.98,0.63,2.59,3.21,0.45,0.3,0.03,18.15,0.09,0.21,0.06,4.58,12.98,0.51,10.92,0.54,1.08	40
ATHL1	NM_025092	14	102,272,211,436,120,132,112,73,137,134,96,98,212,1133,	1296.3	2.4322	1,11.77,0.11,1.04,1.6,1.13,0.36,2.84,1.08,0.11,5.36,2.68,3.86,1.11	2
RASSF8	NM_007211	10	118,133,94,439,42,168,890,145,4177,859,	443	2.43156	2.12,NA,3.7,NA,0.13,3.69,7.21,0.09,0.08,NA	7
IRF6	NM_006147	9	728,119,393,159,129,205,177,72,188,	893.833	2.43156	0.01,5.17,0.17,0.91,2.1,0,3.75,0.36,9.41	9
ANP32A	NM_006305	7	1605,64,98,199,123,150,225,	1197.1	2.43155	0.67,1.72,5.88,2.32,3.4,0.6,NA	3
ALG8	NM_024079	14	254,75,73,98,140,140,121,104,127,68,110,194,79,160,	277.933	2.43013	0.17,1.28,7.17,0.26,1.04,5.4,6.78,1.87,0.01,0.33,2.9,2.36,0.88,3.57	3
TJP2	NM_201629	23	260,54,125,103,610,104,154,109,134,67,151,109,211,188,96,80,211,101,213,111,330,86,996,	887.133	2.42952	6.79,0.53,0.07,3.39,7.15,1.91,1.83,0.86,0.56,0.39,0.07,0.66,0.72,0.23,3.88,9.63,7.51,2.49,3.7,1.28,1.63,0.59,0.02	16
ZBTB3	NM_024784	2	2751,221,	129.433	2.42923	0.05,4.81	2
ADHFE1	NM_144650	14	93,38,47,54,155,197,78,106,153,99,79,97,158,541,	387.233	2.42789	4.86,3.75,0,0.3,1.4,4.24,9.05,2.41,4.17,2.76,0.01,0.15,0.34,0.55	7
C14orf28	NM_001017923	5	265,525,90,135,1891,	54.4333	2.42707	6.14,1.74,1.47,2.47,0.31	1
ARL6IP4	NM_016638	9	413,138,32,23,285,118,70,79,294,	1260.67	2.42703	0.01,0.76,5.35,1.59,1.48,0.83,7.61,1.26,2.95	7
ZNF589	NM_016089	4	109,53,127,3075,	1131.53	2.42622	6.41,2.24,1.05,0	1
C8orf47	NM_173549	3	206,954,390,	33.1667	2.42549	3.84,1.92,1.51	1
ANKRD23	NM_144994	9	1731,99,99,99,99,126,126,147,56,	110.433	2.42479	0.41,9.08,3.42,3.39,1.74,0.01,0.31,1.03,NA	2
USP9X	NM_001039591	46	475,254,146,80,113,219,116,252,139,153,105,207,137,134,88,343,96,212,241,150,121,131,279,126,126,167,109,147,147,223,221,191,174,142,754,124,226,130,186,221,89,157,213,47,96,4193,	1306.73	2.42476	8.95,2.5,0.26,0.26,2.08,7.98,1.98,0.65,0.04,0.5,2.88,0.7,3.72,7,1.81,4.43,2.55,0.57,2.36,12.68,6.36,8.27,0.33,0.47,10.06,0.32,0.79,0.89,0.2,0.3,0.18,0.05,0.45,7.99,1.06,1.24,0.95,0.46,0.72,0.03,3.3,1.07,0.02,0.48,1.46,0.17	20
OSBPL2	NM_014835	15	74,165,35,109,76,135,98,183,108,90,124,129,124,91,2429,	929.433	2.42446	2.64,0.01,1.58,8.94,0.32,0,2.27,0.31,0.04,14.31,0.02,1.72,1.23,2.97,0.01	10
KIF1B	NM_183416	48	173,185,77,180,66,179,112,78,66,76,79,143,134,80,76,80,107,84,181,73,5435,94,149,179,138,249,119,86,130,163,91,119,56,109,67,85,106,115,134,62,146,240,72,122,150,193,119,5059,	215.233	2.42398	0.05,0.1,3.81,10.62,1.92,2.05,5.24,4.43,4.73,4.17,0.51,0.03,0.21,0.02,0.53,0.8,0.33,2.99,4.42,0.88,3.05,NA,NA,NA,NA,NA,NA,NA,NA,NA,NA,NA,NA,NA,NA,NA,NA,NA,NA,NA,NA,NA,NA,NA,NA,NA,NA,NA	4
SPCS1	NM_014041	4	442,60,87,495,	700.667	2.42376	5.2,1.65,2.19,0.65	1
CYP2D6	NM_000106	9	254,142,188,142,177,161,153,172,270,	132.733	2.42343	0.18,1.22,5.24,0.26,3.03,1.79,0.03,4.68,5.38	9
CORO7	NM_024535	28	622,87,92,136,117,90,142,86,105,143,87,109,176,127,138,93,146,58,55,83,87,51,77,184,71,75,97,180,	439.167	2.42169	0.11,0,3.14,0.02,0.07,0.71,0.15,0.24,4.86,1.02,0.47,0.93,0.11,0.01,0.15,0.07,2.75,1.09,2.7,3.43,2.14,0.06,1.15,22.01,18.69,0.32,0.28,1.12	24
ZMYM5	NM_001142684	9	1752,213,201,166,286,94,502,68,187,	165.933	2.4208	0.57,0.38,3.82,8.78,3.25,0.23,0.68,0.16,3.91	4
RGS3	NM_144488	33	197,92,154,181,153,51,59,95,69,61,91,56,204,82,106,352,40,197,84,112,44,123,772,280,346,171,978,65,419,102,62,167,971,	461.7	2.42047	0.34,NA,NA,0.98,0.05,0.05,0.07,5.37,0,0.2,0.39,1.58,0.01,0.86,1.84,0.3,0.49,0.49,0.09,0,1.15,1.23,0.13,0.17,1.19,4.98,33.84,1.29,0.31,5.01,1.73,7.36,3.53	27
STT3A	NM_152713	18	75,123,61,122,146,91,107,165,181,156,92,156,189,117,103,189,116,614,	2561.6	2.41989	0.1,1.56,5.29,14.96,0.61,0.72,1.01,0.72,8.14,2.81,1.15,1.51,0.02,0.09,1.64,1.51,1.33,0.39	4
PL-5283	NM_001130929	3	122,54,2321,	371	2.41921	3.36,3.74,0.16	2
EPHB3	NM_004443	16	555,65,673,156,342,125,160,109,53,123,248,216,150,194,156,895,	795.567	2.41886	10.95,0.72,0.02,1.5,2.21,0.16,4.78,0.13,0.71,1.22,1.35,0.71,14.22,0,0,0.02	13
RAB24	NM_130781	10	610,63,51,100,68,79,69,149,84,337,	547.467	2.41873	0.95,0.38,4.41,3.36,3.37,0.94,0.87,6.57,1.91,1.43	8
C1orf50	NM_024097	5	146,116,87,132,536,	119.4	2.4187	1.62,0.45,0.17,9.61,0.25	4
FAM153B	NM_001079529	22	88,144,59,25,80,25,77,25,71,25,71,31,71,25,71,31,71,31,38,68,106,862,	57.6667	2.41805	NA,0.75,5.74,0.11,2.55,0.1,0.26,NA,0.34,NA,0.51,NA,0.27,NA,1.59,NA,1.09,NA,1.14,0,20.8,1	21
CTSW	NM_001335	10	129,85,114,155,97,81,126,65,210,234,	31.7333	2.41694	3.86,0.16,0.06,0,8,3.15,0.02,0.42,0.17,8.32	10
CASP4	NM_033306	10	107,104,110,144,235,174,110,255,99,80,	361.733	2.41641	0.07,0.35,0.77,1.04,0.28,0.56,16.61,1.84,0.23,NA	7
PPP2R1A	NM_014225	15	237,91,101,233,148,156,115,71,135,174,61,155,143,92,453,	4035.33	2.41592	4.41,0.79,0.08,0.03,8.15,0.01,1.51,0.14,0.13,0.65,15.81,0.26,1.56,0.69,2.01	11
MTUS1	NM_020749	17	2345,98,117,96,74,106,203,67,215,481,39,135,510,162,196,2245,320,	1026.8	2.41569	0.05,0.2,1.61,13.17,1.75,1.6,0.97,4.49,0.08,0.23,NA,NA,NA,NA,NA,NA,NA	4
RNF141	NM_016422	6	3389,108,182,109,190,106,	635.967	2.41565	0.05,1.25,0.01,4.95,0.1,8.14	6
TPD52L1	NM_001003396	8	238,259,116,149,102,39,61,665,	462.7	2.41545	7,2.05,0.22,1.49,5.1,2.02,0.77,0.67	1
C15orf24	NM_020154	5	464,81,139,120,249,	546.667	2.41523	0.3,0.01,4.4,0.55,6.81	5
TSTA3	NM_003313	11	348,100,80,67,65,134,74,129,115,157,89,	1109.9	2.41512	0.19,4.8,7.04,4.38,0.26,6.2,0.31,1.95,1.11,0.2,0.14	3
LOC100133612	NR_024455	4	228,72,599,1051,	10.7333	2.41507	6.09,1.1,1.4,1.06	1
FKBP4	NM_002014	10	303,145,143,121,157,91,84,186,240,2269,	1831	2.41452	2.11,0.5,0.8,0.15,0.03,15.06,5.48,0,0.01,0	6
WASH1	NM_182905	11	430,69,153,159,202,136,137,147,112,154,138,	1672.33	2.41413	1.09,1.31,0.32,6.93,0.19,5.26,2.7,0.82,2.38,5.53,0.03	4
NT5C3	NM_001002009	14	1,700,201,163,90,86,47,70,99,86,55,38,0,230,	82.8333	2.41371	NA,2.7,0,4.52,0.06,0.04,0.64,0.52,0.24,1.08,4.1,NA,NA,12.65	14
TTC3	NM_001001894	47	94,1385,155,43,151,88,54,121,86,95,63,55,163,46,124,64,61,85,135,81,113,121,123,102,93,65,137,327,252,47,57,74,165,1066,66,150,140,69,97,101,91,102,362,127,144,93,1668,	2972.27	2.4128	0.03,1.67,7.8,0.01,0.54,0.22,NA,0.09,0.02,0.46,0.27,0.72,9.41,0.02,3.88,0.22,1.37,3.44,9.83,5.69,9.41,7.55,0.77,0.36,1.24,0.02,0.07,12.19,6.33,3.58,0.86,7.41,1.45,2.39,0.01,0.25,0.12,0.02,0.7,0,3.03,2.13,1.1,1.33,2.48,0.02,0.48	28
DHDDS	NM_024887	10	66,118,117,143,117,102,115,108,2,2410,	516.667	2.41253	1.06,1.46,0.21,13.82,2.32,0,0.03,3.79,0.32,1.11	4
C17orf63	NM_018182	4	3898,122,34,142,	609.167	2.41193	0.26,2.88,0.37,6.13	4
PARP10	NM_032789	11	679,175,134,645,97,222,785,237,255,179,110,	1559.33	2.41154	3.41,0.88,2.56,3.16,2.1,4.02,3.91,2.8,0,0.47,3.23	6
MYD88	NM_002468	5	551,135,181,92,1888,	771.233	2.41134	6.14,4.8,1.03,0.03,0.05	1
DHX15	NM_001358	14	577,170,191,123,192,109,150,87,168,219,160,194,436,239,	1351.03	2.41124	0,0.72,2.45,7.75,3.76,0.51,0.15,0,0.96,1.52,1.79,1.03,2.63,10.47	14
TRABD	NM_025204	10	71,67,79,167,141,111,140,173,112,1254,	1100.8	2.41123	0.04,4.27,0.82,2.13,1.94,1.23,3.11,0.68,7.55,2.34	9
GPBP1	NM_022913	15	264,953,46,73,21,124,224,67,60,185,141,168,188,103,992,	834.367	2.41094	12.48,7.28,0.49,0.54,NA,1.69,0.5,0.39,1.54,1.91,3.55,0.19,0.02,0,3.17	1
VGLL1	NM_016267	5	145,239,420,54,356,	16.7333	2.4105	0.04,0.43,5.77,0.3,5.52	3
LOC145837	NR_026979	5	298,187,215,304,701,	318.733	2.40986	2.86,0.22,5.64,2.56,0.76	3
COQ10B	NM_025147	5	158,150,193,102,1371,	170.133	2.40985	6.42,2.47,1.04,1.53,0.59	1
GNL1	NM_005275	36	397,141,163,179,195,96,208,72,152,137,166,1101,397,141,163,179,195,96,208,72,152,137,166,1101,397,141,163,179,195,96,208,72,152,137,166,1101,	804.2	2.40879	NA,NA,NA,NA,NA,NA,NA,NA,NA,NA,NA,NA,NA,NA,NA,NA,NA,NA,NA,NA,NA,NA,NA,NA,0.45,1.5,0.15,7,3.48,0.11,0.9,5.85,5.06,0.01,2.72,1.68	28
TOP2B	NM_001068	36	494,95,126,111,80,205,162,145,195,84,156,92,196,201,135,232,149,122,115,93,110,106,111,126,158,139,138,102,174,213,98,146,64,91,156,69,	1499.9	2.40854	1.98,0.6,3.99,3.08,1.99,4.03,0.68,0.05,0.09,2.65,1.65,0.32,0.67,0.01,0.08,0.18,0.8,0.99,0,6.17,0.14,1.72,0.03,1.74,0.02,9.82,18.52,3.72,2.13,0.57,3.29,0.49,1.2,0.2,0.25,12.84	27
KIAA0415	NM_014855	17	124,138,187,145,110,169,141,38,163,179,143,141,112,98,133,215,654,	557.433	2.40746	6.42,0.66,1.43,3.72,5.99,0.59,0.98,0.02,0.29,6,0,10.81,1.21,0.7,0.79,0.12,1.22	12
IL6ST	NM_175767	17	954,82,97,141,147,102,183,211,83,160,155,167,121,306,79,88,152,	442.6	2.40714	1.37,0.48,1.69,0.68,7.85,5.47,4.42,5.65,0.05,0,3.43,0.87,0.12,5.78,0.31,0.08,2.66	5
PSMD1	NM_002807	25	147,44,74,170,206,144,227,61,129,89,79,174,112,197,96,65,115,117,103,170,93,87,147,156,225,	847.633	2.40622	17.78,0.7,5.12,4.63,0.04,4.52,1.45,0.36,0.04,5.14,1.76,0.64,0.01,0.26,0.11,2.56,2.8,1.71,2.22,0.45,3.1,4.6,0,0.07,0.07	1
BPHL	NM_004332	10	156,228,104,167,154,61,70,139,124,709,	198.5	2.4062	4.56,0.7,2.15,0.83,3.65,6.42,4.42,0.71,0.04,0.58	6
SETBP1	NM_001130110	8	223,124,658,54,850,3460,171,5432,	38.2333	2.40547	4.15,0.07,2.57,4.08,1.15,NA,NA,NA	1
VPS52	NM_022553	60	716,119,112,66,108,96,124,119,156,134,58,133,101,151,176,68,76,53,85,300,716,119,112,66,108,96,124,119,156,134,58,133,101,151,176,68,76,53,85,300,716,119,112,66,108,96,124,119,156,134,58,133,101,151,176,68,76,53,85,300,	958.4	2.40517	NA,NA,NA,NA,NA,NA,NA,NA,NA,NA,NA,NA,NA,NA,NA,NA,NA,NA,NA,NA,NA,NA,NA,NA,NA,NA,NA,NA,NA,NA,NA,NA,NA,NA,NA,NA,NA,NA,NA,NA,1.26,1.52,0.01,0.12,0.46,5.16,0.34,3.75,1.48,0.02,0.1,0.31,2.06,0.98,8.31,9.65,3.85,6.72,0.68,1.32	56
TMPPE	NM_001136238	3	3372,514,83,	21.9	2.40493	1.12,5.76,0.33	2
RGNEF	NM_001080479	35	165,44,148,294,184,181,70,53,61,122,281,208,112,43,124,133,56,49,145,128,141,248,123,118,255,77,179,92,183,132,101,39,48,486,429,	116.8	2.40309	0.18,0,0.44,0.02,0.18,1.37,0.05,0.05,0.42,3.83,5.51,2.16,0.86,0.14,5.84,1.69,0.11,0.04,0.66,0.66,1.56,4.28,2.39,0.01,7.66,2.98,1.21,0.06,0.59,14.27,8.75,0.05,2.2,12.29,1.6	30
GLRX3	NM_006541	11	114,109,75,202,173,62,58,53,40,93,265,	138.2	2.40256	3.64,2.76,8.8,1.1,0.9,4.39,0.22,1.87,0.26,2.15,0.33	3
TSPAN8	NM_004616	9	291,84,132,108,75,138,63,169,70,	853.033	2.40228	0.17,0.02,0.91,6.37,0.83,1.9,3.52,1.52,6.39	9
SLC31A1	NM_001859	5	151,164,73,169,4220,	990.933	2.40165	7.48,2.14,1.23,0.99,0.16	1
M6PR	NM_002355	7	1573,127,131,110,167,177,169,	1408.97	2.40164	0.53,0.04,0.23,10.24,5.13,0.01,0.63	4
MARS	NM_004990	21	132,91,79,135,76,173,107,117,204,202,75,171,96,118,214,132,105,187,72,93,216,	1395.97	2.39874	0.38,0.1,13.12,0.81,5.15,0.07,0.31,0.27,3.33,0.1,3.94,0.73,2.47,1.96,0.28,0.24,0.04,8.77,7,0.07,1.22	3
TCHP	NM_001143852	14	153,214,188,211,57,69,174,113,67,173,82,186,144,1478,	320.033	2.39781	1.1,0.23,1.02,2.94,1.24,2.6,0.45,0.46,2.93,8.76,2.21,2.22,2.55,4.86	10
ERRFI1	NM_018948	4	2677,77,198,176,	804.133	2.39753	0.01,0.37,0.04,9.17	4
JAK2	NM_004972	25	386,83,251,124,118,146,322,120,158,112,187,128,135,88,128,139,152,151,137,190,125,173,118,114,1499,	121.167	2.39736	11.65,0.44,0.41,3.27,0.19,0.07,10.11,0.11,0.83,0.99,9.89,0.01,1.25,0.79,0.06,1.29,2.41,6.89,3.55,0.06,0.09,0.04,0.79,3.87,0.85	1
DGCR8	NM_022720	14	73,997,160,143,283,198,102,99,83,101,107,128,114,1853,	960.733	2.39698	0.34,1.42,0.25,6.85,10.69,2.8,0.3,0.14,2.61,5.89,1.51,0.14,0.25,0.39	5
UBR7	NM_175748	11	386,134,61,96,54,106,209,150,163,62,2273,	485.8	2.39672	14.81,0.76,3.7,0.44,0.03,2.48,2.38,0.7,0.37,0.71,0	1
RAB31	NM_006868	7	214,80,82,72,107,110,3329,	559.867	2.39581	9.59,1.94,1.16,2.72,1.07,0.27,0.02	1
CNOT1	NM_016284	50	1086,135,133,181,150,174,102,118,164,249,232,170,109,143,192,120,105,141,278,297,131,178,78,111,117,180,141,231,79,287,125,147,202,151,152,123,120,241,128,171,111,127,169,204,55,69,99,108,276,119,	2018.43	2.39529	0.21,3.34,0.33,5.65,2.02,5.89,2.7,0.3,1.15,1.59,0.96,0.55,1.65,0.6,1.32,0.99,0.07,2.33,2.84,0.26,2.77,3.49,5.44,5.44,7.99,NA,NA,NA,NA,NA,NA,NA,NA,NA,NA,NA,NA,NA,NA,NA,NA,NA,NA,NA,NA,NA,NA,NA,NA,NA	25
CCDC113	NM_001142302	9	180,127,162,156,81,156,108,156,4138,	163.6	2.39527	7.65,0.16,6.38,2.52,0.88,1.82,0.7,0.3,1.15	1
ALCAM	NM_001627	16	613,101,220,65,88,183,128,133,113,136,134,133,39,118,113,2424,	1358.17	2.39515	7.67,0.13,0,1.84,0.67,1.86,7.33,7.23,0.02,0.56,1.63,8.38,0.71,0.13,0.16,0	12
GRN	NM_002087	13	212,145,126,85,113,136,110,127,98,246,234,231,442,	4060.7	2.39419	0.01,3.68,2.75,7.65,1.18,1.23,0.45,0.41,0.01,1.94,1.76,9.44,0.63	12
PANK4	NM_018216	19	525,69,101,105,50,56,152,88,113,156,101,82,182,154,93,184,215,83,133,	321.7	2.3937	0.35,4.26,0.58,0,0.33,0.52,0.47,0.48,0.23,0,0.02,0.91,0.05,1.54,1.65,0.14,30.25,0.78,2.92	17
IFRD2	NM_006764	12	538,96,129,138,106,182,51,158,125,85,120,379,	907.633	2.39241	9.78,0,0.11,1.51,0.44,0.9,0.91,0.06,0.57,0.01,1.65,12.77	12
NMT2	NM_004808	12	3444,138,168,171,109,171,117,92,119,145,136,194,	217.367	2.39149	0.09,7.8,0.6,0.22,0.38,0.14,2.88,0.02,1.73,5.38,0.38,9.09	12
B3GALNT1	NM_033169	8	2906,119,95,93,91,88,111,138,	163.4	2.39083	0.11,2.41,0.6,0.42,3.04,1.87,8.28,NA	7
COMMD6	NM_203497	5	1426,39,153,12,92,	454.867	2.39071	0.19,1.74,0.05,9.15,0.81	4
AIFM2	NM_032797	9	2056,201,153,109,93,120,116,191,201,	222.6	2.39017	0.82,6.78,0.34,0.01,1.99,0.54,2.94,2.28,5.82	2
KIAA0913	NM_015037	26	240,154,95,173,108,82,121,202,176,994,132,180,184,99,125,241,159,229,290,224,489,184,177,120,179,478,	2943.27	2.3897	0.35,1.32,0.33,4.9,0.05,1.43,0.79,0.52,8.46,1.28,0.76,0.98,0.79,0.23,0.45,9.19,10.04,4.69,0.09,0.74,1.29,0.04,4.6,4.4,3.58,0.82	17
ERN1	NM_001433	22	1171,68,124,128,148,200,100,190,91,274,192,119,166,79,262,102,123,73,73,34,121,167,	364.3	2.38946	0.25,1.53,0.25,2.48,2.02,0,2.73,3.33,0.09,0.04,4.17,2.22,0.87,0.27,3.19,0.13,10.58,0,0.66,0.97,4.84,11.94	22
SCARA3	NM_016240	7	148,99,120,99,1044,2121,201,	978.167	2.38913	1.5,0.13,1.5,10.04,0.93,0.25,NA	4
RAB8A	NM_005370	8	346,61,61,78,90,66,51,1424,	847.667	2.38897	1.26,1.25,1.74,12.01,0.04,1.2,1.29,0.32	4
OXNAD1	NM_138381	9	299,150,127,64,107,142,243,109,2680,	102.767	2.38866	9.59,1.26,0.3,2.06,0.28,0.15,7.58,0.16,0.12	1
UBE2F	NM_080678	10	75,134,30,66,68,71,58,33,63,754,	266.5	2.38863	3.88,0.14,NA,11.22,1.92,1.15,0.01,0.1,2.99,0.1	4
NDUFS7	NM_024407	8	59,37,69,106,180,47,89,199,	438.3	2.38793	0.73,0.01,7.5,8.37,0.02,1.17,0.13,1.19	4
CRYM	NM_001888	10	325,85,122,184,102,63,154,88,166,119,	470.967	2.38773	2.88,0.4,0.03,0.23,6.28,0.15,6.09,0.14,5.29,NA	5
CUL5	NM_003478	19	691,110,100,177,142,146,81,94,131,108,65,133,132,124,176,162,119,124,3572,	379.1	2.38764	3.01,3.39,3.6,5.16,1.38,4.34,0.25,0.18,2.01,9.21,0.5,1.84,0.15,0.9,1.7,2.13,2.71,2.87,0.03	10
APOBEC3C	NM_014508	4	120,157,280,552,	272.133	2.38759	3.27,5.29,0.83,0.16	2
STXBP2	NM_006949	20	82,50,82,77,8,70,104,149,85,131,108,58,66,81,139,110,96,86,158,149,	1355.73	2.38629	2.97,1.32,0.03,2.78,2.57,3.54,4.19,0.39,0.61,1.04,0.8,1.87,12.17,3.35,0.37,0.02,0.28,1.12,2.51,5.8	13
PIAS3	NM_006099	14	115,418,85,51,91,135,106,74,161,134,169,134,38,1191,	795.633	2.38599	0.15,2.49,0.02,3.94,10.83,2.4,1.26,3.47,2.81,3.63,0.04,0.83,0.94,0.61	5
C3orf23	NM_001029840	13	201,383,73,136,1586,154,253,123,98,92,233,132,2007,	95.9667	2.38393	4.46,0.06,0.06,7.31,0.04,NA,NA,NA,NA,NA,NA,NA,NA	4
SART1	NM_005146	20	405,58,56,127,106,78,100,143,207,125,116,143,174,111,88,91,136,90,122,1125,	856.9	2.38352	13.17,0.48,1.2,0.7,0.19,1.29,1.01,0.05,5.22,1.32,5.14,0.42,0.59,2.49,0.07,1.48,1.34,4.78,5.34,1.38	1
NLRP9	NM_176820	9	613,171,171,171,171,165,162,1552,308,	80.3667	2.38248	4.02,3.76,0.33,6.6,1,0.97,NA,0,NA	4
GPS1	NM_004127	15	78,494,93,182,11,301,78,61,86,95,106,81,138,135,418,	1633.27	2.38181	0.01,0.82,2.31,1.6,0,0.1,4.86,2.32,0.72,12.7,6.91,0.12,0.28,0.64,2.32	10
DNTTIP2	NM_014597	7	165,110,165,96,139,1595,110,	385.4	2.38082	0.03,0.17,0.16,7.4,3.78,0.01,5.13	4
PHKG2	NM_000294	10	75,113,176,55,66,164,91,154,126,558,	486.367	2.38034	7.37,1.19,0.3,0.02,7.2,6.22,0.84,0.44,0.18,0.03	1
LSM6	NM_007080	4	129,104,114,440,	77.0333	2.38005	0,7.28,2.05,0.19	2
RPS4Y1	NM_001008	7	46,78,181,98,172,158,164,	3106.6	2.37992	0.2,4.13,0.13,0.59,1.06,6.61,3.95	6
MCCC1	NM_020166	19	349,72,108,138,50,87,217,110,184,128,82,112,122,148,122,96,137,47,226,	467.633	2.37935	0.16,0.39,1.64,3.51,0.02,1.14,0.01,0.14,0.05,2.48,2.08,3.32,0.2,0.48,10.92,0.63,0.02,5.58,12.45	19
NLGN2	NM_020795	7	530,51,150,186,193,597,2935,	1124.6	2.37919	4.02,0.11,0.06,9.14,1.54,1.68,0.1	4
PSMD14	NM_005805	12	330,133,52,72,120,71,151,108,75,126,63,414,	350.467	2.37883	14.91,7.09,0.23,0.82,0.29,1.06,0.02,0.05,2.82,0.08,0.85,0.33	1
MVP	NM_005115	17	0,44,40,160,196,124,132,95,237,282,245,198,387,117,127,189,259,	1490.3	2.378	0.07,3.02,0,5.19,2.88,3.97,2.28,0.77,3.13,0.02,0.12,1.41,0.13,1.11,0.99,0.7,14.63	17
PDCD2	NM_002598	7	356,114,104,1309,132,243,362,	359.767	2.3773	0.53,9.79,2.24,0,0.62,0.11,3.35	2
RCE1	NM_001032279	9	229,103,3,80,79,168,72,63,673,	227.8	2.3771	1.66,8.19,0.18,0.13,0,4.11,0.25,0.08,6.8	2
GFM1	NM_024996	18	188,153,133,205,117,151,158,85,138,102,57,138,83,163,145,161,54,1236,	423.6	2.3769	3.83,1.04,0.66,0.05,1.66,4.04,0.15,0.09,7.56,3.9,2.27,3.01,0.13,7.25,1.6,1.49,3.9,0.15	9
ZBTB16	NM_006006	8	174,19,1358,98,87,171,168,350,	484.733	2.37686	4.83,1.03,0.2,0.03,6.08,0.48,6.1,0.26	7
ATP5C1	NM_005174	10	134,35,132,205,144,65,156,97,37,141,	770.167	2.37681	0.14,0.05,2.51,0.03,1.23,0,6.04,10,0.25,3.5	8
DMBT1	NM_017579	53	167,30,48,48,48,48,324,30,42,324,30,33,324,30,39,324,324,30,39,324,30,33,324,30,39,324,30,33,324,30,33,324,30,33,324,30,33,324,30,39,324,27,33,154,203,321,21,30,151,209,185,410,615,	99.9333	2.37614	2.77,NA,NA,NA,NA,2.75,4.06,NA,NA,1.4,NA,NA,0.07,NA,NA,0.45,0.46,NA,NA,5.47,NA,NA,0.03,NA,NA,0.01,NA,NA,0.01,NA,NA,0.02,2.15,NA,0.1,0.94,NA,2.3,NA,2.74,0.05,NA,NA,2,1.27,0.8,NA,2.32,0.05,0.26,0,19.76,11.91	52
COBL	NM_015198	13	1357,264,120,1880,98,310,139,174,98,229,211,204,226,	1078.6	2.37599	0,1.45,2.74,0.02,16.61,0.02,0,0.63,0.17,0.71,6.18,0.52,1.81	5
CENPT	NM_025082	16	234,105,177,94,324,159,143,37,137,97,88,91,351,129,121,58,	700.533	2.37592	1.63,6.73,2.65,0.05,0.58,0.27,0.55,0.06,0.18,0.26,0.13,0,21.59,0.94,0.02,NA	13
TARS	NM_152295	19	352,81,191,124,122,118,65,79,147,99,167,163,138,78,101,105,73,115,532,	628.1	2.37573	14.67,1.49,0.09,0.07,0.57,3.98,10.9,0.21,0.98,0.04,2.01,0.83,5.01,0.12,1.07,1.54,0.67,0.15,0.75	1
TARSL2	NM_152334	19	979,115,73,105,101,78,138,163,167,99,147,79,65,118,122,124,197,72,352,	202.167	2.3757	0.1,0.36,3.47,8.02,0.63,0.65,0.54,0.08,0.53,1.63,0.34,0.24,0.66,12.63,1.48,1.87,0.39,0.11,11.41	14
NCKAP1L	NM_005337	31	181,111,93,57,143,91,138,49,157,57,97,110,133,82,59,146,133,120,146,132,219,131,98,94,83,81,94,117,110,90,541,	260.1	2.37272	1.4,0.02,0.25,0.07,0.24,0.67,3.21,0.36,0.24,0.78,0.01,0.94,2.09,8.31,3.19,8.42,0.14,0.37,0.02,1.44,0.01,0.06,6.13,3.71,18.9,0.48,0.05,5.2,0.32,0.54,5.99	25
BMP7	NM_001719	7	2356,111,77,198,149,193,947,	237.933	2.37218	1.2,0.67,0.52,0.41,8.91,0.34,4.55	5
C19orf47	NM_178830	9	1313,71,153,138,79,115,88,105,63,	159.8	2.37089	0.34,0.11,1.37,1.52,5.82,0.17,9.31,1.22,1.47	7
THYN1	NM_199298	10	206,151,96,93,69,179,77,308,71,68,	450.433	2.37076	0.19,7.15,1.74,1.1,2.2,2.97,3.79,0.27,1.82,2.49	2
PAK1	NM_002576	16	1346,49,138,197,100,118,113,49,64,175,120,38,148,101,211,512,	538.867	2.36817	0,0.43,4.31,2.59,0.01,3.73,0,1.09,0.04,2.98,0.23,0.04,20.31,0,1.4,0.74	13
SRP54	NM_003136	16	318,111,92,85,105,67,58,151,149,101,87,74,109,171,96,505,	588.967	2.36633	5.66,1.04,2.23,0.15,0.91,0.96,1.16,3.95,4.88,0.46,0.03,0.09,8.68,4.56,2.26,0.85	13
HDAC5	NM_005474	28	1663,166,85,134,119,98,120,88,56,108,50,121,134,166,285,212,223,132,113,147,131,115,172,260,72,2,211,143,	1154.93	2.3651	1.45,0.21,1.01,15.48,0.02,2.39,2.51,1.18,2.71,1.98,0,0.09,0.21,1.15,0.39,6.22,7.24,1.22,0.14,3.31,0.65,3.96,0.51,0.05,0.05,0.44,8.96,2.72	4
EGFL7	NM_201446	12	4,179,2,91,122,117,116,96,162,65,163,415,	339.6	2.36495	0,0.31,NA,0.21,0.04,10.29,0.06,7.15,1.33,0.14,0.72,5.76	6
CDK8	NM_001260	13	151,76,111,141,58,132,144,70,73,98,79,159,477,	135.333	2.36392	1.14,2.82,1.33,1.83,0.77,8.59,1.25,0.04,0.48,1.52,9.76,0.48,0.72	11
DAPK1	NM_004938	26	267,170,222,139,130,49,27,153,46,90,93,120,99,99,99,198,198,99,78,223,189,198,139,121,189,2503,	890.133	2.36385	2.87,1.72,0.04,6.01,7.34,1.62,0.37,0.89,0.03,8.98,1.51,0.03,0.02,1.37,0.77,1.79,0.24,1.29,2.08,2.92,0.08,4.21,8.89,5.54,0.02,0.87	10
GPRASP1	NM_014710	5	230,91,68,78,5503,	853.5	2.36367	6.67,0.53,3.44,1.16,0.01	1
ZNF777	NM_015694	6	1570,252,114,127,861,148,	330.633	2.36362	2.51,5.76,0.81,2.21,2.11,0.78	2
KPNB1	NM_002265	22	376,59,183,201,153,60,90,111,102,225,192,131,148,72,145,83,108,144,106,115,162,1235,	2344.23	2.36299	25.55,1.81,0,0.4,1.88,0.94,2.76,0.3,0.06,0.08,1.34,0.96,1.73,1.99,0.01,0.13,0.79,7.62,0.1,0.86,2.2,0.47	1
OGT	NM_181673	23	254,29,151,244,69,117,80,196,141,101,154,102,180,159,90,126,171,117,171,153,253,124,2271,	5239	2.36243	0.42,1.89,2.19,10.43,14.05,3.37,7.21,0.94,4.18,0.79,0.14,2.07,0.02,0.02,0.3,0.84,1.93,0.04,0.28,0.06,1.89,0.75,0.54	5
CDC42SE1	NM_001038707	6	2357,91,111,317,136,171,	2418.53	2.36233	0.15,1.06,1.04,0.22,5.43,6.29	6
SNX9	NM_016224	18	185,87,75,126,172,148,85,126,118,131,104,104,78,77,90,115,92,2287,	1139.37	2.36208	1.78,0.06,2.66,3.99,0.54,0.7,5.74,7.87,0,4.18,1.84,0.33,0,0.92,8.39,1.06,1.86,0.58	15
MCM4	NM_005914	18	81,114,84,165,164,102,96,96,139,221,121,260,366,128,208,229,134,823,	266.967	2.36156	3.63,0.79,4.58,1.05,0.03,2.43,10.4,0.33,0.52,0.03,0,5.73,2.36,0.2,0.22,10.13,0.03,0.06	7
KLC1	NM_005552	18	307,262,231,79,226,88,102,174,100,50,68,109,162,51,594,131,73,351,	684.333	2.36148	15.88,0.04,0.02,0.98,0.79,1.51,0.32,4.53,0.79,0.02,2.9,1.23,3.48,2.1,0.83,NA,NA,NA	1
NFYB	NM_006166	8	2690,80,82,198,131,94,85,122,	261.533	2.36095	0.77,3.57,5.26,0.12,6.92,1.24,1,0.01	5
MMP25	NM_022468	10	336,133,136,293,177,85,83,153,258,1897,	115.067	2.35995	2.09,0.63,0.27,2.99,5.87,4.84,2.81,0.61,3.18,0.31	5
ARPC5L	NM_030978	4	235,73,177,540,	334.633	2.35896	3.06,4.36,0.92,1.09	2
BTBD19	NM_001136537	8	425,214,54,60,69,132,126,492,	62.7333	2.35811	5.73,1.85,0.8,0.11,0.03,1.18,0.23,8.93	8
CUL3	NM_003590	16	4225,146,187,135,97,125,108,171,177,146,229,115,161,114,198,450,	727.033	2.35722	0.01,0.47,7.22,0.08,0.97,1.9,0.54,6.08,2.59,3.96,0.61,0.62,3.4,0.12,0.33,8.81	16
ATF3	NM_001030287	6	129,279,244,108,311,1417,	1313.17	2.35715	NA,9.6,0.88,0.58,0.7,0.03	2
CAB39L	NM_030925	12	2344,144,66,60,169,119,165,142,467,76,138,100,	1529.5	2.35673	0.15,1.28,3.81,8.77,0.87,0.45,0.4,4.73,0.74,NA,NA,NA	4
KCMF1	NM_020122	7	360,168,140,102,175,283,6325,	630.5	2.35664	1.44,0.11,5.46,1.34,3.65,4.39,0.1	3
ITGA9	NM_002207	28	238,128,107,124,68,130,86,69,138,106,95,91,46,155,161,150,77,151,87,80,90,109,108,126,120,102,120,900,	215.067	2.35664	0.27,0,7.37,8.18,0.04,0.21,2.49,1.73,0.69,0.59,0.12,1.54,0.53,2.07,3.02,2.52,8.81,0,3.69,0,1.15,0.04,0.31,0.37,3.98,0.52,0.21,15.54	28
HDDC3	NM_198527	4	632,241,56,116,	166.9	2.35614	1.73,1.95,0.82,4.92	4
UNC5B	NM_170744	17	524,225,144,104,181,168,165,33,195,390,88,169,234,150,165,182,1881,	578.567	2.35576	6.03,7.46,3.04,2.35,1.19,1.44,5.65,0.04,0.66,3.72,1.49,0.47,0.23,0,4.59,1.24,0.46	2
SLC12A9	NM_020246	14	100,223,135,132,309,108,112,158,83,125,193,175,147,1294,	764.033	2.35576	0.29,7.85,1.9,0.03,6.19,0.43,0.1,4.2,10.53,0.37,0.1,0.06,0.8,0.13	9
FZD6	NM_001164615	10	138,165,129,113,85,197,1018,149,411,1524,	407.1	2.35388	0.48,2.93,0.16,4.35,0.13,1.97,1.23,10.44,0.97,0.88	8
HADHA	NM_000182	20	761,146,115,196,69,141,87,172,135,110,57,119,123,103,120,139,134,71,42,197,	1759.87	2.35365	0.2,3.03,4.1,1.89,0.76,2.16,3.87,0.13,5.94,3.41,0.02,3.7,0.79,0.71,2.51,0.46,3.48,8.89,0.35,0.69	18
LYAR	NM_001145725	11	320,86,87,403,84,108,115,175,54,36,134,	84.7667	2.35357	7.92,0.43,0,3,0.16,0.14,1.12,6.7,1.71,NA,NA	1
NACA	NM_001113203	12	126,123,129,147,78,86,5589,72,25,300,20,259,	2894.07	2.35354	0,6.27,0.45,1.84,0.76,1.07,0.01,0.47,16.84,0.16,0.03,0.37	9
RALGPS2	NM_152663	20	255,140,105,51,84,90,93,127,138,91,68,136,152,55,78,106,93,106,92,3771,	151	2.35188	9.31,16.68,0.11,NA,0.27,0.05,0.24,0,0.02,0.32,2.97,4.87,0.01,0.33,0.49,2.84,1.15,0.06,1.53,3.43	2
ABHD5	NM_016006	7	157,86,373,155,112,187,4283,	186.067	2.35128	9.72,1.6,0.06,3.84,0.19,0.89,0.16	1
REPS1	NM_031922	21	650,106,149,96,186,65,119,70,2,102,88,81,122,155,64,163,125,154,197,124,732,	494.467	2.34973	0.05,6.49,8.13,3.22,0.14,0.59,3.09,1.93,0.77,5.41,0.36,4.02,0.92,0.8,1.94,0.08,1.3,1.47,0.01,0.29,8.33	21
TBP	NM_003194	8	81,205,443,88,92,168,95,674,	191.033	2.34962	0.05,0.25,2.5,2.88,3.2,1.5,8.38,0.02	7
CDK5	NM_004935	13	3,280,81,61,70,97,75,96,57,61,68,89,154,	82.9667	2.34925	NA,0,1.25,0.68,0,0.61,0.02,22.34,1.39,0.94,0.44,0.43,0.09	8
CROT	NM_021151	20	133,91,136,84,125,778,182,125,109,94,126,102,84,108,131,124,79,94,120,1273,	429.567	2.34917	9.25,2.6,8.77,NA,11.21,0.45,1.43,0.39,0.18,0.58,0.08,1.32,0.03,1.05,1.63,0.41,1.11,2.1,1.88,0.14	5
GRK6	NM_002082	18	212,96,113,78,101,93,64,141,191,38,90,209,138,138,135,109,1,1113,	471.033	2.34776	0,0.14,0,2.63,0.12,2.54,0.72,0.73,9.02,9.42,6.6,0.19,0.97,0.32,4.55,0.1,NA,1.88	10
MYO15B	NR_003587	61	2186,75,97,104,64,114,162,114,59,133,96,87,126,78,116,46,125,118,195,71,94,58,131,79,236,179,73,114,101,77,82,99,98,192,79,135,261,88,220,113,60,76,119,43,221,112,170,146,64,70,77,74,116,95,97,146,116,134,212,141,439,	2386.43	2.34747	3.58,1.06,0.37,2.39,6.51,6.24,1.71,0.04,0.68,0.04,1.5,5.89,0.36,2.17,0.62,3.6,2.14,1.58,5.32,0.18,0,0.15,3.37,0.39,1.91,0.61,0.23,3.86,0.83,0.1,1.75,11.15,4.56,1.24,0.95,3.07,3.02,0.6,1.57,0.01,6.49,12.36,1.85,0.01,0.01,0.05,0.48,3.3,0.08,0.42,2.08,1.16,1.2,18.43,1.85,0,0.09,0,3.18,4.76,0.01	54
NAMPT	NM_005746	11	2908,135,141,120,226,137,159,129,104,157,365,	1036.23	2.34742	0.09,5.33,5.6,0.22,0.57,11.68,0.04,0.54,0.27,0.01,1.47	6
USP11	NM_004651	21	305,110,131,118,146,62,103,174,159,225,84,95,207,53,243,71,113,150,116,89,536,	1347.67	2.34724	0.73,6.84,0.04,1.98,0.28,0.02,4.9,0.78,0.9,0.79,3.22,9.04,0.42,0.58,0.77,1.73,0,14.63,1.37,0.11,0.15	18
AMD1	NM_001634	10	0,431,87,127,103,43,145,93,156,2235,	6016.2	2.34696	NA,2.96,0.66,0.64,5.59,0.91,0.9,0.41,9.05,0	9
TPM4	NM_001145160	10	232,126,373,134,118,71,76,63,70,1740,	3270.1	2.34629	0.62,0.07,7.04,3.6,2.81,1.58,0.36,4.29,2.93,0.16	3
PRPF3	NM_004698	16	114,193,131,147,84,221,307,167,80,144,100,114,119,84,62,396,	659.667	2.34582	0.16,0.73,1.45,0.01,0.67,1.6,0.05,2.39,7.61,6.95,0.42,0.71,1.42,2.13,10.43,0.8	15
SLC26A6	NM_134426	25	278,137,55,177,2,16,93,18,108,93,70,107,96,78,114,148,83,153,165,152,111,140,159,210,123,	532.067	2.34372	0.18,0.24,6.44,6.87,0.79,0.03,1.54,2.75,1.67,0.01,1.63,2.88,1.55,3.54,0.01,4.59,0.61,0.94,0.12,0.81,1.78,3.17,6.27,0.26,9.92	25
CSK	NM_001127190	15	65,517,53,80,114,113,220,94,66,100,91,74,196,87,868,	916.3	2.3426	4.83,7.93,1.14,4.41,0.53,1.33,2.79,0.01,0.55,0.22,0.08,1.13,2.41,6.11,1.66	2
IMPA1	NM_005536	10	2551,152,109,109,46,105,134,87,201,103,	153.7	2.34255	0.1,0.05,11.18,5.06,0.22,0.89,0.01,2.69,2.17,1.05	3
INADL	NM_176877	43	79,57,167,195,140,196,129,219,100,92,142,147,77,57,135,162,132,210,117,396,124,172,72,178,111,78,100,197,92,73,93,118,134,84,194,148,87,115,38,123,105,107,3012,	894.567	2.34044	0.04,0.1,13.27,4.77,0.06,3.26,0.97,3.71,5.39,0.24,1.65,16.41,0.77,1.77,0.43,0.1,0.02,0.36,2.71,5.57,6.68,1.68,3.25,1.51,0.01,1.24,9.42,1.41,0.68,0.91,0.02,0.28,3.36,0.1,0.37,0.15,0.44,3.38,0.06,0.99,0,2.65,0.44	12
PIK3C3	NM_002647	25	126,189,144,130,87,96,72,105,93,186,155,91,68,106,117,132,129,70,65,85,75,169,91,126,360,	234.8	2.3404	0.95,9.19,0.24,0.76,2.56,0.02,2.57,0.51,9.63,0.25,1.09,0.76,0.82,2.43,4.77,0.18,6.39,4.68,0.11,0.45,2.62,0.35,0.83,3.42,2.93	9
PINX1	NM_017884	7	543,77,93,79,93,110,52,	43.2	2.3402	0,0.31,10.3,0.13,0,3.24,2.4	3
ALDH3A2	NM_000382	12	374,232,86,209,118,142,167,100,236,125,2034,3,	1856.33	2.33898	10.63,1.37,7.95,0.32,0.04,0.72,2.51,1.34,0.82,0.01,0.02,NA	1
UBE4A	NM_004788	20	88,162,174,113,153,181,203,192,334,121,305,133,188,101,114,175,181,148,158,2898,	975.067	2.33761	0,1,0.99,3.16,6.04,4.25,2.12,4.85,3.16,0.87,0.05,1.88,1.13,7.51,6.01,0.04,0.01,2.87,0.43,0.37	14
HMG20B	NM_006339	10	50,56,109,204,121,47,73,216,133,575,	1828.13	2.33726	14.03,2.27,0.37,0.55,0.78,2.26,0.32,0.5,1.58,0.72	1
AP2B1	NM_001030006	22	166,60,106,136,246,191,222,121,96,116,166,99,260,193,42,147,146,130,85,87,155,2793,	2455.07	2.33615	11.05,0.1,0.63,0.02,0.05,1.67,0.16,0,0.79,0.05,0.1,5.94,1.77,0.54,1.73,6.8,0.08,4.76,5.02,3.75,6.34,0.06	1
ACO1	NM_002197	21	133,119,169,138,70,184,140,172,101,117,160,136,85,157,125,105,143,148,123,186,837,	668.567	2.33606	13.89,8.09,0.07,0.65,4.58,2.46,0.68,0.36,0.53,3.4,0.26,0.2,2.52,6.38,1.03,2.29,0.13,0.45,0.97,0.1,0.01	1
PLA2G4C	NM_003706	19	545,42,151,172,155,96,108,54,54,27,54,141,121,190,137,81,30,40,366,	260.933	2.33483	4.97,0.16,0.97,0.3,5.77,1.26,1.47,3.22,1.19,0.02,0.58,0.62,1.61,1.19,8.64,1.3,0.57,1.69,8.83	19
EHMT2	NM_025256	84	505,176,79,87,116,78,145,168,155,105,102,123,107,83,183,236,144,149,102,115,135,156,41,85,254,219,67,52,506,176,79,87,116,78,145,168,155,105,102,123,107,83,183,236,144,149,102,115,135,156,41,85,254,219,67,52,505,176,79,87,116,78,145,168,155,105,102,123,107,83,183,236,144,149,102,115,135,156,41,85,254,219,67,52,	1455.8	2.33438	NA,NA,NA,NA,NA,NA,NA,NA,NA,NA,NA,NA,NA,NA,NA,NA,NA,NA,NA,NA,NA,NA,NA,NA,NA,NA,NA,NA,NA,NA,NA,NA,NA,NA,NA,NA,NA,NA,NA,NA,NA,NA,NA,NA,NA,NA,NA,NA,NA,NA,NA,NA,NA,NA,NA,NA,1.54,1.95,5.96,0.35,1.15,0.22,0.44,0.92,7.57,14.53,1.53,1.12,0.2,0.42,0.08,0.5,0.39,1.57,2.47,0.43,7.63,2.74,0.04,9.65,0.03,1.83,0.05,0.08	66
TRAPPC9	NM_001160372	24	886,224,91,154,111,143,125,153,164,133,127,86,146,127,144,217,126,122,27,129,146,594,124,299,	550.467	2.33396	0.84,1.28,6.46,0.11,0.83,1.34,0.27,0.1,5.03,13.6,1.77,3.18,5.46,0.34,0.27,0.71,6.53,0.41,NA,0.52,1.81,0.2,0.3,NA	10
ADAMTSL2	NM_001145320	20	407,65,240,143,76,103,146,124,81,176,337,373,98,127,214,156,171,177,145,773,	181.733	2.33388	NA,0.5,0.8,0.01,0.66,1.89,1.66,0.81,1.43,5.11,12.31,0.94,1.61,2.16,2.82,1.52,0.28,0.17,3.19,6.47	11
ARAP1	NM_015242	36	612,150,64,51,83,33,146,114,118,69,87,148,106,213,164,52,196,103,136,135,175,183,86,200,107,203,121,70,144,131,68,170,509,553,83,62,	1782.23	2.33383	3.61,0,0.51,3.25,2.15,0.65,2.27,0.94,0.41,1.26,0.02,0.27,0.62,3.42,11.83,0.3,1.1,2.02,0.08,0,0.46,0.24,1.09,0.49,8.32,0.21,0.4,10.16,0.6,10.09,4.82,4.04,1.38,NA,NA,NA	15
CCBL2	NM_001008661	14	473,87,74,187,90,77,121,126,87,150,145,59,100,376,	263.433	2.3337	2.04,1.52,0.38,0.53,0.92,0,1.17,14.12,0.07,3.34,7.42,0.04,0.01,1.1	8
LTBP4	NM_003573	36	16,146,59,18,136,110,267,192,248,103,75,123,165,150,120,132,126,126,243,126,120,132,126,123,132,132,125,147,267,72,129,147,153,381,153,425,	5771.9	2.33282	NA,1.39,0.03,NA,0.39,0.05,2.5,6.67,24.8,0.01,0.19,0.6,0.67,0.13,1.28,0.07,0.55,0.9,2.19,5.55,0.12,4.48,0,0.28,0.6,2.72,0.8,0.74,0.78,0.27,1.58,0,0.92,11.31,0.27,6.49	9
RTEL1	NM_032957	37	173,272,199,94,82,61,76,85,66,154,39,79,98,56,75,82,133,114,41,86,78,78,147,116,124,148,143,96,199,141,117,234,156,153,169,467,3,	586.167	2.33278	0.02,3.26,0.02,0.01,5.94,0.93,9.04,2.76,1.52,0.05,0.62,0,2.99,1.04,5.91,0.03,0.43,1.89,5.27,5.67,0,0.28,0.14,11.12,13.76,0.22,0.2,0.12,2.4,1.21,2.49,1.4,0.34,1.27,3.29,0.63,0.02	25
ZZZ3	NM_015534	15	1280,101,135,153,96,102,72,116,148,139,1556,154,63,134,74,	424.033	2.33259	0.44,3.77,0,5.06,0.01,1.07,1.75,0.23,12.08,0.8,0.3,7.07,1.55,0.57,0.3	9
PISD	NM_014338	9	1344,161,147,139,237,166,254,208,21,	580.767	2.33247	0,2.67,0.54,3.06,1.42,0.03,10.08,0.87,NA	7
APBA3	NM_004886	11	325,141,120,213,171,162,87,146,40,613,140,	253.067	2.33195	0.01,0.72,13.62,0.55,0,2.15,0,3.46,1.22,1.91,1.99	3
SUMF2	NM_001042470	10	155,157,115,45,151,56,85,145,1144,0,	1806.83	2.33052	6.85,1.08,4.78,0.02,0.38,1.1,0.15,5.9,0.71,NA	1
CHAF1A	NM_005483	15	152,51,857,57,230,61,69,227,169,81,93,256,470,97,473,	337.2	2.33048	0.42,0.39,2.11,0.41,12.51,0.31,2.06,0.94,0.02,0.19,0.12,0.15,3.47,11.78,0.07	5
MLH1	NM_000249	19	176,91,99,74,73,92,43,89,113,94,154,371,149,109,64,165,93,114,361,	440.033	2.32998	7.7,3.2,1.58,0.19,1.67,15.98,0.04,0,0.39,0.99,1.55,0,0.61,4.54,0.87,1.05,2.56,0.01,1.32	6
RNF7	NM_014245	4	301,6,48,1243,	578.967	2.32958	5.19,1.74,0.1,2.28	1
SMCR7	NM_001144900	7	204,52,154,163,73,1996,1,	227.233	2.32936	0.05,NA,2.85,4.77,3.17,0.81,NA	4
ZNF407	NM_017757	10	4744,115,75,663,167,84,121,179,362,2523,	268	2.32901	7.15,0.36,5.42,2.34,0.18,0.27,2.67,0.38,1.42,3.09	1
C14orf179	NM_001102564	10	88,93,68,33,47,95,73,76,63,292,	184.8	2.32848	0.66,11.23,1.43,0.6,0.08,2.4,5.72,0.33,0.8,0.04	2
PARP6	NM_020214	23	377,85,64,80,70,73,110,49,68,66,126,93,96,54,211,150,67,91,61,95,78,197,265,	732.267	2.32741	0,0.79,0.01,0.28,0,1.21,2.67,1,0.07,14.17,4.09,0.78,5.7,0.2,0.27,0.13,9.34,0.3,0.93,0.59,0.12,6.27,4.64	10
YDJC	NM_001017964	5	698,178,100,160,201,	210.267	2.3267	1.29,1.84,1.85,0.11,6.55	5
BLVRA	NM_000712	8	62,33,122,120,98,108,172,366,	288.367	2.32615	6.96,0,7.81,0.86,0.53,1.63,0.41,0.41	3
CHGA	NM_001275	8	306,47,94,69,99,453,482,495,	190.2	2.32595	3.23,0.36,0.16,5.95,7.21,1.41,0.07,0.22	5
C7orf26	NM_024067	6	192,222,166,528,40,765,	499.733	2.32566	4.79,0.42,0.36,5.86,0.91,1.62	4
CDYL2	NM_152342	7	768,144,211,173,218,592,129,	239.6	2.32518	2.44,2.41,7.33,0,0.71,0.74,2.64	3
ARRDC1	NM_152285	8	192,111,51,155,183,177,442,287,	967.767	2.32507	14.66,2.33,0.27,0.02,0.04,0.19,1.09,0.01	1
IFITM3	NM_021034	2	318,350,	3701.13	2.32496	1.34,3.31	2
ANKZF1	NM_018089	16	130,13,57,178,113,103,194,113,148,229,156,487,112,168,86,348,	1094.2	2.32467	4.69,1.55,1.63,3.41,1.78,7.27,7.17,0.03,0.01,2.59,0.13,0.47,1.27,2.98,0.69,1.52	6
SOAT1	NM_003101	16	55,126,59,152,60,108,283,79,82,46,130,98,99,136,146,1734,	946.133	2.3243	12.39,1.99,1.65,8.11,0.11,0.04,1.63,0.54,1.57,1.76,2.39,0.41,2.01,2.04,0.02,0.54	1
GORASP2	NM_015530	10	203,81,204,87,131,133,124,87,108,1341,	1317.4	2.32403	7.69,2.26,1.8,1.54,0.03,7.35,1.6,0.34,0.47,0.15	1
CENPJ	NM_018451	17	1096,121,85,141,111,65,85,225,166,133,1615,103,109,297,124,510,187,	98.1333	2.3239	4.27,2.83,0.33,1.14,0.13,0.46,1.94,4.89,8.79,0.16,0.27,0.02,0.33,0.81,0.7,11.7,0.75	16
DOM3Z	NM_005510	21	214,95,136,220,236,362,327,214,95,136,220,236,362,327,214,95,136,220,236,362,327,	454.467	2.32384	NA,NA,NA,NA,NA,NA,NA,NA,NA,NA,NA,NA,NA,NA,0.01,4.41,2.14,1.31,3.52,0,4.88	21
FLYWCH2	NM_001142499	6	78,89,3,101,420,333,	287.267	2.32306	0.08,2.69,2.49,5.69,0.22,2.77	4
AARSD1	NM_025267	19	201,95,55,92,67,131,117,157,58,160,132,1097,54,90,99,67,114,99,483,	367.6	2.32265	3.48,1.37,0.79,0.38,0.13,10.31,0.03,1.08,4.39,0.27,4.04,0.57,1.74,4.72,1.16,2.25,4.96,0.14,NA	6
FSCN1	NM_003088	5	946,157,122,168,1384,	197.6	2.32142	2.93,2.77,1.4,1.64,2.87	1
NFS1	NM_021100	13	997,90,84,82,106,158,135,94,153,84,117,110,161,	403.667	2.32056	0.02,0.01,0.09,0.22,6.16,1.84,6.49,3.82,0.08,2.52,0.65,1.1,7.17	13
COX15	NM_078470	10	4732,1238,114,155,82,168,187,123,182,707,	643.7	2.31968	0.01,1.16,0.2,3.95,1.3,0.02,9.99,1.18,0.71,4.68	7
OSCP1	NM_145047	12	350,64,140,70,129,104,176,81,168,155,30,194,	118.4	2.31868	2.12,0.32,9.3,0.64,2.18,0.9,0.1,2.3,0.17,0.84,NA,6.64	3
TECR	NM_138501	13	142,51,52,45,104,116,106,73,44,58,89,46,237,	651.3	2.31852	1.21,1.17,0.12,0.98,6.53,4.09,0.18,3.8,2.89,0.87,0.04,0.94,7.33	13
PAMR1	NM_001001991	12	1065,293,233,67,213,51,108,218,115,129,177,116,	537.467	2.31823	0.04,6.39,0.8,0.47,16.13,0.58,0.26,0.04,2.54,0.22,0.3,0.03	5
KRTCAP3	NM_173853	7	45,185,60,207,135,113,112,	392.2	2.3179	0.67,1.97,1.7,0.03,0.01,1.6,10.24	7
PVRL3	NM_015480	6	160,342,297,118,152,581,	230.267	2.31712	8.35,0.07,2.31,0.71,2.35,0.12	1
FAM38B	NM_022068	52	1533,184,80,129,173,93,189,148,159,215,148,133,253,183,259,411,167,167,60,115,107,72,122,90,160,97,244,166,102,205,201,126,177,161,218,174,149,287,124,231,149,139,39,120,163,214,211,163,43,126,96,238,	164.567	2.31697	32.21,1.62,0.05,0.73,0.21,4.67,1.42,8.42,0.02,0.11,2.99,0.21,0.24,2.24,8.48,26.56,1.46,3.93,0.01,0.49,0.2,0.19,2.2,0.04,0.47,0,1.27,0,0.48,2.76,2.82,0.53,0.18,0.58,2.04,0.1,0.26,1.04,0.51,0.21,0.98,1.62,0.51,1.2,0.82,0.19,0.1,0.47,NA,0.06,0.02,0.26	1
CHN2	NM_004067	14	486,39,56,32,114,286,408,78,85,174,78,138,106,1765,	331.167	2.31641	3.44,0.16,0.55,0.02,0.5,12.45,0.02,0.24,0.05,0,8.86,3.6,2.15,0.39	6
CHP2	NM_022097	7	490,73,81,131,62,123,1406,	29.9333	2.31589	8.45,0.52,0.03,0.78,0.08,2.8,3.55	1
PCM1	NM_006197	39	332,68,118,246,270,171,178,110,217,184,174,158,236,152,130,141,191,201,220,146,191,172,359,165,173,129,121,159,137,135,198,60,130,161,73,257,93,115,2312,	988.167	2.31524	3.35,4.06,5.36,2.21,4.75,5.73,0.5,2.45,7.94,2.08,2.2,11.6,0.18,2.28,0.96,3.13,0.19,6.01,2.98,0.09,0.39,3.95,2.86,0.24,1.19,0.05,1.45,0.39,0.01,0,0.16,2.39,1.38,0.14,0.13,1.15,0,1.01,5.37	12
LEMD3	NM_014319	13	1528,38,67,68,80,146,102,103,179,82,106,79,2166,	303.533	2.31491	3.97,0.65,0.2,1.04,0.11,0.14,0.99,0.89,2.15,0,7.06,12.39,0.51	12
TELO2	NM_016111	21	255,371,278,69,148,103,69,142,137,80,111,89,92,117,72,192,92,100,65,116,629,	761.1	2.31467	0.63,0.05,0.4,5.39,1.23,2.69,0,4.32,0.72,2.02,1.18,0.93,1.27,17.62,0.23,3.28,1.75,0.49,0.95,2.26,1.19	14
RMI1	NM_024945	3	283,89,3122,	116.7	2.31389	4.86,2.02,0.05	1
DTNB	NM_183360	21	311,34,54,90,160,21,97,114,86,88,90,78,125,167,106,155,86,214,81,68,249,	472.067	2.31328	2.64,0.25,0.01,1.96,4.25,NA,3.1,0.01,0.43,0.12,1.26,0.02,3.94,3.49,1.86,9.61,8.61,1.63,0.23,0.02,2.82	16
C18orf21	NM_031446	5	181,23,200,191,444,	99.5333	2.31255	4.61,3.55,2.63,0.12,0.65	1
PPFIBP1	NM_177444	31	254,88,99,206,87,114,122,132,93,115,33,62,85,155,116,57,61,30,172,33,151,129,151,112,89,123,126,189,180,66,2768,	58.3	2.31249	7.52,1.67,0.84,2.93,2.18,0.45,0.6,NA,NA,NA,NA,NA,NA,NA,NA,NA,NA,NA,NA,NA,NA,NA,NA,NA,NA,NA,NA,NA,NA,NA,NA	1
GNMT	NM_018960	6	212,128,117,143,122,346,	287.4	2.31202	11.39,0.61,0,0.23,0.99,0.65	1
LPGAT1	NM_014873	8	6593,107,127,274,96,119,265,200,	533.267	2.30999	0.04,1.04,6.25,4.08,2.82,0.08,2.37,1.8	3
FGFR1	NM_023111	22	2667,48,57,52,85,71,123,191,111,122,146,203,145,1174,191,124,173,5,84,267,179,854,	1721.1	2.30819	0.35,5.56,1.31,0.97,0.27,1.94,0.3,0.13,0,0.09,3.66,0.13,6.32,9.67,1.97,0.07,0.52,0.02,0.35,5.29,4.13,7.72	14
CD46	NM_002389	15	253,189,103,86,198,183,45,45,42,39,36,36,27,93,1995,	3749.67	2.30739	2.07,2.32,0.95,5.65,1.03,1.52,16.76,0.43,0.34,0.72,1.26,0.66,0.07,0.81,0.01	7
GOSR2	NM_004287	9	102,65,109,133,141,1669,106,1848,813,	840.533	2.30563	9.16,7.15,0.49,0.8,0.23,2.78,0.02,0.11,0.02	1
GGNBP2	NM_024835	14	143,199,81,254,99,114,204,175,195,151,126,149,249,639,	702.267	2.30518	4.81,13.95,0.08,0.23,0.59,6.62,0.05,1.91,0.28,1.66,0.16,0.12,0.02,1.8	2
PSMF1	NM_178578	9	147,155,150,153,83,186,54,159,2754,	1290.5	2.30464	NA,5.4,8.4,0.01,0.6,0.31,3.45,0.13,0.14	3
RILPL1	NM_178314	7	1321,93,173,222,119,151,545,	422.767	2.30444	1.35,2.45,0.17,1.42,0.69,1.38,8.66	7
RNF180	NM_001113561	9	110,135,96,960,36,115,226,126,3255,	108.6	2.30425	0.82,1.61,0.59,0.6,0,NA,1.64,12.61,0.56	8
CD6	NM_006725	13	272,69,351,312,303,66,141,96,123,72,255,105,1123,	108.367	2.30369	0.58,0.75,4.1,4.52,8.33,0.21,6.59,0.51,0.13,0.2,0.19,1.47,2.38	5
GALNT2	NM_004481	16	198,94,154,99,68,66,122,88,88,104,127,93,84,127,120,2827,	1278.47	2.30339	0.63,0.65,0.92,0.07,0.12,0.3,0.84,3.61,11.81,2.92,6.18,5.73,2.7,0,0.37,0.01	9
ZMPSTE24	NM_005857	10	334,147,87,117,153,142,185,105,144,1740,	737.1	2.30298	7.14,1.38,5.07,0.89,0.85,0.96,3.88,0.37,2.49,0	1
TMEM8A	NM_021259	13	1508,117,147,179,137,124,91,320,269,128,208,178,250,	2458.73	2.3027	4.86,0.13,2.46,0.03,2.64,0.19,0.21,5.09,1.84,0.8,2.95,1.77,6.97	13
BCLAF1	NM_014739	15	4253,213,147,178,176,85,106,170,147,518,906,5,114,104,139,	1245.63	2.30188	1.43,0.1,9.17,1.34,7.78,0.79,2.25,0.65,0.17,0.39,8.28,0.46,0.96,0.01,0.74	3
ALAS1	NM_199166	13	27,128,177,231,228,150,223,185,180,165,269,163,308,	628.733	2.30185	NA,4.05,0.3,0.05,0.08,0.51,0.23,14.67,0,0.09,6.11,0.21,1.33	8
YES1	NM_005433	12	3041,132,154,77,180,156,150,104,99,100,279,213,	445.033	2.30034	0.01,0.77,0.29,0.61,0,0.3,1.35,8.69,1.6,5.04,1.74,7.21	8
DHX16	NM_003587	63	251,174,162,163,68,119,163,141,153,99,211,116,111,192,204,255,57,163,239,320,98,251,174,162,163,68,119,163,141,153,99,211,116,111,192,204,255,57,163,239,320,98,251,174,162,163,68,119,163,141,153,99,211,116,111,192,204,255,57,163,239,320,98,	767.633	2.29948	NA,NA,NA,NA,NA,NA,NA,NA,NA,NA,NA,NA,NA,NA,NA,NA,NA,NA,NA,NA,NA,NA,NA,NA,NA,NA,NA,NA,NA,NA,NA,NA,NA,NA,NA,NA,NA,NA,NA,NA,NA,NA,11.45,0,0,1.22,5.14,0.02,0.41,0,1.19,0.28,2.26,0.22,0.01,0.57,0.01,0.47,0.59,11.37,2.51,9.59,0.98	43
GOSR1	NM_004871	11	57,21,115,5,88,108,92,75,30,83,4561,	613.833	2.29829	0.31,1.36,15.08,0.23,0.43,0.27,1.85,4.94,0.71,0.09,0.03	3
XPO4	NM_022459	23	6591,93,118,131,119,181,294,175,170,160,178,146,143,177,175,158,113,154,117,139,142,106,105,	305.333	2.29689	1.88,4.54,0.84,3.12,1.55,1.46,0.22,0.01,15.89,0.06,3.25,4.36,0,0.14,0.11,0.18,0.7,10.36,1.49,0.02,2.07,0.13,0.46	9
WDR48	NM_020839	19	58,141,79,83,130,89,102,225,75,103,98,108,97,96,106,88,77,193,1743,	546.333	2.29654	2.39,4.28,0,0.01,0.52,0.07,0.01,0,1.02,16.46,0.01,1.36,5.42,2.34,4.36,4.2,0.16,1.01,0.01	10
EZR	NM_001111077	15	1338,252,93,161,131,164,97,147,84,275,96,84,85,141,108,	3541.67	2.29635	0.08,2.24,0.41,1.65,0,0.36,2.02,9.04,0.44,1.25,15.56,0.68,0.08,0.42,0.21	11
LRP2BP	NM_018409	8	3367,175,224,106,143,114,110,918,	75.0667	2.2954	2.32,3.23,0.38,1.68,7.28,0.8,1,1.67	5
H2AFY	NM_004893	12	761,175,90,91,100,108,2,198,107,205,177,139,	1514.27	2.2951	0.03,1.67,0.06,2.19,5.43,0,1.84,0.11,0.33,3.1,9.65,3.15	11
SUFU	NM_016169	12	328,135,137,143,86,73,154,112,135,139,69,3387,	671.767	2.29491	13.71,3.82,0.79,0.77,0,1.05,2.53,0,0.32,0.06,4.17,0.3	1
FAM98A	NM_015475	8	1783,168,117,81,185,135,149,127,	477.9	2.2946	0.09,4.75,1.21,8.73,1.62,0.29,0,1.66	4
SRPX2	NM_014467	11	350,212,81,192,177,127,122,180,134,122,493,	77.9	2.29438	0.26,10.89,2.77,0.24,3.84,0,0.05,0.34,5.21,1.41,0.23	2
EMID1	NM_133455	15	176,114,104,84,62,121,90,147,90,53,63,45,45,85,781,	94.4	2.29429	7.25,1.3,0.22,0.63,0.5,0.11,1.7,8.62,3.38,2.88,1.23,1.34,0.26,4.92,0.07	8
CAMTA2	NM_015099	23	822,75,188,21,72,184,197,305,223,79,185,116,135,127,938,135,154,72,136,68,104,95,44,	1213.03	2.29262	4.92,0,4.27,0.37,0.51,0.32,0.01,0.84,0.32,4.36,0.08,0.04,1.28,2.3,0.98,3.28,1.26,0.71,6.32,5.65,12.53,1.3,1.08	21
PRKY	NR_028062	8	507,169,264,120,96,78,147,5834,	538.8	2.29249	1.18,2.85,0.59,1.55,7.98,0.22,3.98,0	5
NFKB2	NM_001077493	27	109,19,173,122,93,82,41,99,152,107,159,105,86,139,126,210,142,115,214,170,103,152,70,173,112,2,270,	1052.2	2.29241	0.22,NA,0.04,7.22,0.98,14.88,0.95,0.21,0.02,19.65,0.76,2.18,0.27,0.77,0.01,0.54,4.78,3.63,1.33,0.24,0.2,0.19,0.07,0.07,0.07,0.05,0.29	10
ATF4	NM_182810	4	188,600,318,914,	3296.57	2.29197	8.34,0.39,0.13,0.31	1
C11orf68	NM_031450	3	1403,2,151,	604.533	2.28997	0.01,1.37,5.49	3
ADAM10	NM_001110	16	1331,127,221,109,184,151,184,164,184,93,150,101,159,119,151,499,	1142.6	2.28973	0.27,0.32,0.17,0.51,0.15,0.2,0.33,1.91,2.8,10.94,2.08,4.74,1.76,4.27,0.61,5.57	10
SLC25A22	NM_024698	10	1594,76,155,175,119,91,56,126,183,179,	492.667	2.28922	0.9,2.85,1.61,2.21,1.51,0.01,0.09,0.72,0.07,12.93	10
RRN3	NM_018427	18	1884,88,153,109,185,131,131,139,93,99,70,64,60,130,90,57,106,157,	628.433	2.28921	0.07,6.06,0.84,5.07,0.42,2.71,0.97,0.06,0.02,1.75,0.8,0.56,0.08,4.14,0.06,1.31,0.97,15.32	18
PCF11	NM_015885	16	537,126,189,195,1115,184,91,1568,97,120,106,184,156,93,36,1115,	789.733	2.28817	3.7,4.79,7.21,3.96,3.93,8.57,1.77,0.32,0,1.21,0.09,0.01,0.43,0.02,0,0.61	6
PCYT2	NM_002861	26	734,88,68,66,79,84,140,46,85,67,162,89,152,729,89,66,66,78,83,139,45,85,67,162,89,152,	511.5	2.28673	NA,NA,NA,NA,NA,NA,NA,NA,NA,NA,NA,NA,NA,0.47,0.03,0.81,1.03,0.02,0.89,8.47,1.44,0.04,1.12,1.93,4.33,9.15	26
ZNF551	NM_138347	3	256,124,3321,	109.6	2.28614	6.3,0.47,0.08	1
ACADVL	NM_000018	20	213,76,66,73,65,135,145,130,126,199,105,87,63,102,98,73,73,73,76,310,	5563.6	2.28591	13.14,0.05,4.2,3.69,0.01,1.55,2.23,2.56,0.01,1.03,1.31,0.26,0.08,0.49,0.05,0.49,8.44,4.87,1.11,0.16	1
IFT122	NM_018262	33	247,67,85,79,153,77,67,147,177,76,192,139,203,138,165,198,141,54,162,167,172,103,141,2,95,101,166,112,126,80,165,172,0,	545.967	2.28535	4.87,0.1,0.05,0.03,4.96,0.45,0.97,9.83,0.43,2.44,2.5,1.55,3.83,0.64,0,0.37,3.87,1.14,2.76,0.33,4.74,0,0.22,0.75,0.1,1.59,3.23,2.04,0.39,10.41,3.18,5.33,NA	30
ZNF354B	NM_058230	5	175,84,127,96,1714,	119.067	2.28517	6.24,2.37,2.46,0,0.36	1
CCDC48	NM_024768	8	696,284,158,145,166,141,70,1029,	104.5	2.28507	8.53,1.31,0.76,0.18,0.3,0.06,4.71,2.43	1
CD82	NM_002231	10	146,82,83,73,125,75,102,204,84,717,	567.5	2.28451	9.38,6.01,1.76,1.07,0,0.01,1.67,0.03,0.94,1.98	1
MDM2	NM_002392	20	301,70,85,75,74,45,13,50,68,26,70,161,15,140,78,329,18,1,192,5614,	762.467	2.28416	0.01,0.82,0.08,3.11,8.62,0.28,0.92,1.12,3.58,0.5,0.83,4.87,1.55,0.64,2.45,7.47,5.3,0.42,2.94,0.17	5
BACE1	NM_012104	11	4109,172,150,102,135,63,74,131,85,89,722,	900.367	2.28355	0.19,0.1,0.05,0.06,0.31,1.53,0.1,5.87,8.06,2.4,6.44	9
SACM1L	NM_014016	20	236,98,75,128,150,60,34,102,86,87,69,80,99,139,70,73,94,93,58,1876,	564.133	2.28312	0.48,5.56,0.3,0.79,7.69,7.38,0.24,5.96,0.72,0.1,0.24,0.47,0.18,1.37,9.45,0.15,0.69,3.5,0.27,0.13	15
ZNF764	NM_033410	3	2347,114,277,	152.9	2.28215	0.17,4.78,1.9	2
NUDC	NM_006600	9	197,78,204,66,117,195,84,119,267,	906.033	2.28191	11.02,1.17,1.79,1.27,3.59,0.02,1.41,0.27,0	1
PTPRG	NM_002841	30	804,105,180,149,96,67,158,193,185,109,50,778,133,87,92,92,97,83,135,135,173,136,147,94,77,129,147,143,136,1738,	227.467	2.28055	14.46,2.82,4.73,0.54,1.84,0.47,0.25,0.01,0.39,0.13,0.64,15,0.19,0.05,0.45,0.22,0,0.08,0.97,7.27,0.05,1.8,1.53,0.76,1.18,9.54,0,0.11,0.01,2.93	12
ITIH4	NM_002218	24	501,97,155,175,117,27,75,126,39,51,27,155,140,186,182,126,169,117,129,111,163,105,161,126,	220.3	2.28004	1.4,0.86,0.27,0.47,1.25,0.24,1.14,0.24,3.88,1.44,0.03,0.18,5.8,0.28,2.99,14.01,1.63,4,4.25,0.42,0.03,1.54,0.08,8.3	16
PRKAB1	NM_006253	7	448,164,94,115,134,69,1377,	371.533	2.27914	5.52,1.65,1.24,4.58,0.4,2.47,0.09	1
GOLGA6L5	NR_003246	9	5550,103,61,1100,88,81,60,120,146,	556.967	2.27912	0.07,3.75,0.58,0.39,5.78,5.57,0.02,3.81,0.54	5
NDUFV1	NM_007103	11	198,26,83,171,184,190,213,167,82,146,170,	1393.1	2.2788	2.56,7.4,2.12,9.42,0.46,0.2,0.01,0.11,1.59,0.68,0.52	4
SLC35B3	NM_001142541	13	630,70,112,93,98,108,155,122,294,46,150,210,123,	256.6	2.27866	0.3,0.98,8.28,4.37,0.06,0.85,1.34,1.38,0.03,0,0.01,6.06,5.97	3
NOMO3	NM_001004067	31	300,90,46,101,107,73,153,138,90,106,151,175,142,132,137,88,64,96,219,83,160,127,114,128,142,84,111,102,120,93,643,	3165.5	2.2783	6.69,4.05,0.46,1.35,0,0.18,0.02,1.4,0.85,0.16,1.09,2.22,3.43,0.29,0.18,1.87,0.27,5.21,2.73,9.84,0.79,0.07,4.2,1.46,0,2.58,10.28,0.65,2.32,4.69,1.3	27
CHRNE	NM_000080	12	1126,107,187,115,115,201,101,156,110,45,143,57,	220.767	2.27822	0.38,2.41,2.22,2.41,0,4.9,3.15,3.4,5.69,1.27,1.52,0	9
PRPF40A	NM_017892	26	4806,132,62,97,87,96,138,117,92,115,134,151,109,165,65,109,375,25,54,121,111,17,31,81,132,106,	648.4	2.27773	0.12,0.01,0.02,0.01,1.97,8.05,0.81,0,1.05,0.14,3.09,0.32,13.55,4.5,2.49,1.74,0.38,1.22,0,7.46,0.02,0.9,1.22,2.29,5.39,2.46	13
TMEM26	NM_178505	6	4104,77,221,114,79,560,	157.3	2.27769	0.17,0.98,1.92,0.12,0.89,9.59	6
CLTA	NM_001076677	7	379,38,118,112,54,36,457,	1251.2	2.27743	7.28,0.15,5.64,2.34,0.48,0.05,0	1
SPINT2	NM_001166103	7	541,171,60,54,162,39,774,	3658.87	2.27739	7.32,0.16,1.35,0.59,0.05,5.93,0.54	1
MTX1	NM_198883	9	634,70,80,93,183,77,155,340,9,	374.2	2.27702	0.19,0.31,8.97,2.45,0,2.94,0.27,0.33,5.03	3
ZRANB1	NM_017580	9	1185,188,154,72,199,121,130,230,2663,	724.9	2.27699	0.07,3.48,7.12,8.84,0.19,0.23,0,0.54,0.02	4
ZBTB17	NM_003443	16	384,90,210,131,121,117,88,301,143,266,126,141,189,207,87,150,	489.367	2.27667	3.56,1.01,0.88,1.49,0.16,0.79,0.6,0.04,2.88,0.13,0.12,10.18,0.02,8.98,4.96,0.62	12
CELSR2	NM_001408	34	3371,648,223,116,89,158,164,126,167,288,175,142,121,184,102,95,210,184,129,181,168,127,201,175,113,80,127,123,128,89,195,171,235,1735,	811.833	2.2756	0.11,8.65,5.99,0.45,0.03,2.54,0.55,0.98,4.14,14.23,0.01,4.09,0.02,0.16,0.51,4.11,4.22,0.32,0.13,1.15,1.39,0.01,4.91,1.95,0.31,0.32,2.71,1.49,0.02,0.35,0.14,3.27,0.13,7.96	10
GLYCTK	NR_026701	11	57,416,152,1,176,310,435,38,147,112,1949,	150.733	2.27443	1.17,2.44,1.43,NA,0.07,0.38,0.07,6.05,1.09,3.39,6.67	11
HAX1	NM_006118	8	214,143,119,188,52,107,91,260,	571.333	2.27383	0.6,5.06,0.18,0,0.12,8.96,3.04,0.23	6
ALDH6A1	NM_005589	12	578,99,180,182,190,122,303,79,162,75,63,147,	681.5	2.27342	0.5,0.05,0.18,1.78,3.02,4.57,2.42,2.18,4.25,1.36,4.03,2.92	6
MYST4	NM_012330	18	165,70,879,109,116,82,133,932,122,116,142,162,94,232,160,351,292,4393,	746.6	2.2731	3.72,0.11,0.88,5.84,8.41,3.4,0.47,3.33,4.42,1.62,0.95,4.48,2.43,0.5,0.14,0,0.02,0.21	5
KIAA0368	NM_001080398	51	1477,72,89,106,139,193,44,209,192,67,92,67,90,66,151,122,48,106,80,168,118,69,115,55,146,124,102,173,163,135,92,223,81,124,104,123,67,50,79,86,120,82,140,169,150,119,117,131,277,195,84,	2207.4	2.27301	1.44,0.75,7.05,4.43,0.12,0,0.73,0.47,0.7,0.07,0.01,0.14,0.8,1.21,0,2.29,5.54,1.98,0.55,1.14,5.78,0.4,0.14,20,1.09,0.1,6.82,4.92,0.77,0.27,0,1.2,0.66,4.32,0.6,3.22,1.96,0.27,0,0.02,0,3.37,0.04,5.38,5.24,1.23,9.48,5.3,0.24,1.36,NA	24
APBB1	NM_001164	17	577,177,116,84,85,115,1,3,128,150,64,86,57,176,735,86,69,	651.433	2.27274	6.83,0.12,0.04,6.17,0.79,3.42,0.73,0.01,1.31,2.38,0.52,0.42,0.38,8.12,2.8,2.33,NA	14
PIK3C2A	NM_002645	32	3344,126,110,73,118,125,208,110,157,170,137,130,93,105,181,95,94,189,146,112,168,123,211,49,144,64,80,112,121,158,104,1131,	567.767	2.27224	1.22,1.17,0,0,1.07,0.38,0.18,3.53,0.67,0.31,1.6,0.05,1.06,5.77,3.24,1.33,3.54,3.27,3.58,0.04,0,0.3,0.65,0.04,0.46,0,2.52,1.52,5.57,9,2.36,18.25	32
PHF12	NM_001033561	16	1265,139,83,99,144,126,337,796,159,165,133,121,394,73,182,596,	2222.33	2.27221	0.55,1.62,0.84,1.46,0.16,1.64,0.05,1.78,0.52,4.05,0.02,0.42,0.02,0.07,20.9,2.26	15
ICA1L	NM_138468	17	6499,90,258,75,44,83,99,126,199,124,242,73,169,70,127,282,30,	164	2.2722	0.58,0.14,0.14,0.18,0.43,0.1,0.07,12.21,14.13,0.15,0.21,1.11,0.35,NA,0.24,4.05,NA	9
MGEA5	NM_012215	16	2145,160,193,86,105,86,175,614,159,285,99,172,131,98,52,642,	2544.77	2.27083	0,0.6,1.16,0.11,0.5,3.93,0.16,0.07,0.26,0.75,12.11,2.69,2.71,0.01,0.07,11.2	11
PRMT10	NM_138364	12	366,123,154,715,184,193,107,103,168,237,149,331,	155.433	2.2697	0.6,1.68,2.08,0.36,1.87,0.78,1.31,3.71,0.05,0.08,1.5,13.21	12
CENPO	NM_024322	8	57,114,170,118,260,172,172,562,	193.033	2.2686	0.13,2.17,5.98,1.39,4.61,3.63,0.01,0.22	3
RIMKLB	NM_020734	7	376,830,231,231,87,204,3871,	234.467	2.26742	7.79,0.03,0.83,0.07,6.04,0.79,0.32	1
C16orf42	NM_001001410	6	369,64,177,194,220,180,	468.167	2.26725	0.82,0.67,4.09,3.5,0.79,3.73	3
MANF	NM_006010	4	165,128,142,492,	705.467	2.26669	7.01,1.83,0.23,0	1
GLIS3	NM_001042413	12	4281,183,176,169,145,111,162,1114,208,117,486,615,	93.1333	2.26666	0,0.08,6.36,4.34,0.55,NA,NA,NA,NA,NA,NA,NA	3
GOT2	NM_002080	10	1163,151,166,151,105,162,60,129,157,203,	1498.13	2.26619	0.05,1.28,0.05,0,2.03,0.11,3.8,0.06,0.61,14.67	10
C11orf93	NM_001136105	5	474,95,55,230,560,	74.7333	2.26549	0.71,0.41,9.01,0.02,1.18	3
ADA	NM_000022	12	326,103,130,65,102,72,128,116,144,123,62,161,	44.4333	2.26533	0,8.75,4.87,0.31,0.54,0.2,4.27,2.68,3.21,2.31,0,0.03	2
CCNJ	NM_019084	8	318,110,211,300,32,2,124,3037,	151.2	2.26428	0.08,0.24,1.5,13.6,0.06,NA,0.3,0.07	4
PAFAH1B2	NM_002572	6	95,88,90,117,123,678,	270.1	2.26392	5.97,2.11,4.72,0,0.61,0.16	1
PLAUR	NM_001005376	8	453,564,147,135,162,144,111,285,	136.933	2.26344	0,0.56,0,0.4,4.01,0.2,2.3,10.63	8
RICTOR	NM_152756	38	4458,139,124,156,234,85,178,1009,230,107,93,88,110,79,77,165,127,200,136,47,102,166,101,81,67,91,88,83,68,68,170,127,64,132,65,98,48,71,	267.3	2.26286	3.01,2.78,0.27,0.1,17.47,0.86,1.79,28.99,0.12,0.63,0.2,0.25,0,0.88,0.48,0.01,0.28,0.05,0.14,NA,NA,0.02,0.39,NA,0.81,NA,0.88,NA,NA,NA,0.01,0.07,0.31,0.04,NA,2.53,NA,NA	8
IGSF21	NM_032880	10	453,113,122,119,116,475,86,193,39,227,	98.3	2.2627	7.75,0.95,0,1.06,1.14,0.57,7.22,3.59,0.03,0.32	1
CDK7	NM_001799	24	247,60,34,68,69,111,119,100,87,150,148,324,247,60,34,68,69,111,119,100,87,150,148,324,	124.2	2.26227	NA,NA,NA,NA,NA,NA,NA,NA,NA,NA,NA,NA,6.18,4.59,0.01,2.91,0.66,3,0,0.73,8.82,0,0.24,0.01	21
MORF4L2	NM_012286	8	1552,102,19,30,49,90,188,170,	2204.9	2.26158	0,3.24,5.11,0.18,0.14,7.08,0.08,NA	6
RALY	NM_007367	10	206,83,265,73,48,167,114,218,49,352,	1260.27	2.25934	2.39,0.83,3.99,0.07,9.66,1.29,1.54,2.43,0,0.39	5
LOC284023	NR_024349	2	2255,269,	61.7333	2.25915	0.18,4.33	2
HACE1	NM_020771	24	1672,114,71,99,132,197,150,88,98,112,88,69,335,151,107,102,97,83,132,76,105,90,55,353,	155.067	2.25798	0.53,0.01,1.39,0.5,0.01,4.69,3.92,0.02,0.93,2.44,1.72,0.12,1.28,3.61,2.24,0.17,0.05,2.45,5.95,0.03,0.36,1.43,0.19,20.17	24
GPN2	NM_018066	5	368,131,161,157,693,	343.533	2.25785	0.43,0.75,5.84,0.45,3.82	3
GOT1	NM_002079	9	816,143,166,151,105,113,124,182,326,	427.767	2.25785	0.53,1.06,1.49,7.71,0.02,1.01,0.27,0.45,7.77	9
MSI2	NM_138962	16	235,84,41,82,85,42,93,49,83,115,75,1393,63,155,73,390,	282.433	2.25771	5.4,0.6,4.31,0.35,0.04,0.61,0.49,0,7.76,1.39,6.94,0.35,0.27,0,6.89,0.71	9
MAEA	NM_001017405	9	99,183,204,123,77,109,134,196,1064,	1110.97	2.25717	1.24,2.36,4.34,2.44,2.88,3.89,0.27,2.38,0.52	3
METAP1	NM_015143	11	231,52,113,61,92,84,139,132,144,66,1656,	765.767	2.25693	13.92,1.38,0.05,3.39,1.56,3.44,0.1,0.87,0.04,0.01,0.05	1
KIAA0564	NM_015058	46	1481,239,99,159,126,109,157,109,202,82,196,155,110,126,65,111,200,139,109,253,152,206,120,136,76,77,72,107,107,116,78,169,114,161,78,135,132,105,109,50,165,168,111,131,78,233,	314.133	2.25685	0.48,0.98,0.03,6.53,2.99,0.63,6.52,5.22,0.16,1.62,1.39,15.23,0,1.29,0.41,2.05,0.64,0.06,4.1,0.02,0.55,0.54,1.24,0.99,1.06,3.99,0.32,0,2.05,0.01,0.72,3.73,1.47,0.73,2.14,4.21,6.02,0.41,0.49,0,9.3,7.67,0.05,0.23,0.24,5.31	12
GRK5	NM_005308	16	285,96,113,78,101,93,64,141,191,38,90,209,138,138,132,651,	154.1	2.25663	4.84,0.87,1,8.89,2.11,0.43,0.21,0.26,0.49,0.27,0.16,6.37,4.19,0.12,5.08,0.83	4
SPPL2A	NM_032802	15	335,161,78,103,57,75,82,102,97,149,134,90,183,111,246,	261	2.25641	2.98,0,1.01,0.12,0.07,7.79,0.62,0.27,0.31,2.83,1.31,0.66,0,0.35,15.54	15
WRB	NM_004627	6	200,90,166,68,115,1023,	213.033	2.25547	5.47,1.29,0.01,0.12,6.65,0	5
CADPS2	NM_017954	34	1915,105,108,33,84,75,15,148,156,120,142,157,1,6,0,104,124,64,102,188,137,1,7,201,109,67,140,112,119,237,81,333,114,502,	547.033	2.25508	2.68,0.92,3.1,0,0.13,0.03,NA,0.02,0,0.18,2.11,11.39,0.65,NA,NA,7.09,0.16,0.95,8.19,9.14,0.11,NA,NA,5.42,2.57,0.21,0.12,2.47,0.7,0.32,2.21,0,NA,NA	12
HNRNPK	NM_031263	19	1298,59,170,83,16,84,55,308,129,114,72,73,44,57,98,85,80,117,152,	3427.87	2.25451	0.01,0.61,0.26,2.21,2.89,0.03,0.53,0.19,4.56,1.35,0.03,4.39,0.12,0.13,3.8,3.87,10.9,4.69,NA	17
BHLHE41	NM_030762	5	3141,112,108,64,353,	452.3	2.25407	0.09,6.35,0.2,0.03,4.61	2
SLC17A9	NM_022082	13	243,198,140,100,131,97,97,88,35,116,56,30,1261,	60.1333	2.25406	8.27,6.93,0.72,0.96,1.25,0.06,2.75,0.17,NA,0.12,0.15,0.24,5.43	1
SLC16A8	NM_013356	5	568,840,144,222,122,	250.067	2.2536	4.76,4.78,1.46,0.03,0.24	2
ITGA2	NM_002203	30	207,121,110,92,115,128,149,151,166,77,139,146,144,204,137,140,152,111,83,142,93,77,84,103,111,105,114,90,117,4261,	257.9	2.25349	6.89,2.91,1.46,9.14,0.06,0.2,0.16,3.28,0.85,0.08,0.98,5.21,0.12,4.92,6.32,0.28,3.7,0.01,0.45,2.05,0.45,0.05,1.03,1.62,2.85,3.02,0.67,0.79,2.76,5.3	4
OGDHL	NM_018245	23	710,155,164,73,126,72,179,128,151,129,103,153,180,129,180,91,147,155,116,103,171,205,141,	234.033	2.25344	1.27,0.73,1.86,3.33,0.01,0.07,0.45,3.41,1.83,1.88,8.93,1.17,3.48,3.1,1.14,2.58,0.04,0.03,2.29,2.47,5.9,1.69,4.19	11
NFKBIB	NM_002503	8	237,55,50,334,89,261,1069,164,	257.233	2.2533	0.92,0.25,1.58,0.18,2.74,2.27,0,10.08	8
YIF1B	NM_033557	14	1948,77,94,156,58,79,105,239,225,5,23,59,8,98,	325.233	2.25319	3.62,0.56,0.01,0.79,0.18,8.8,3.49,0.41,2.42,NA,NA,NA,NA,NA	6
SYNM	NM_145728	6	929,125,71,2447,934,2846,	10375.1	2.253	6.5,1.24,5.61,0.06,0.1,0.01	1
SARS2	NM_017827	18	486,66,93,94,110,88,46,109,48,106,64,55,70,70,77,30,96,427,	306.067	2.2529	1.56,9.07,0.09,4.44,0.22,5.71,0.38,1.88,5.9,4.69,3.08,0.67,0.45,0.96,0.03,0.19,0.39,0.83	2
TMTC2	NM_152588	12	515,571,829,115,86,185,79,122,82,115,64,2077,	493.233	2.25265	6.51,0.69,0.03,4.84,3.78,8.48,0.96,0.01,1.64,0,0.03,0.08	6
PIK3R4	NM_014602	20	552,109,89,101,132,212,165,166,211,188,202,204,146,174,222,135,583,134,779,535,	463	2.2526	13.56,0,1,3.69,1.18,0.33,0.08,1.92,0,0.02,1.4,7.56,1.81,0.49,0.05,0.25,2.39,2.1,5.93,1.3	1
ZNF823	NM_001080493	4	2078,61,127,129,	95.4	2.25207	0.71,0.19,4.86,3.25	3
PRICKLE4	NM_013397	8	65,171,144,108,138,204,205,611,	396.833	2.25201	0.03,9.47,1.59,2.7,0.02,0.22,3.71,0.27	2
TLK1	NM_001136555	23	3134,108,112,136,170,90,92,82,98,67,189,137,111,93,90,96,47,76,132,72,119,611,170,	523.467	2.25112	0.14,3.6,4.73,2.36,0.03,0.76,0,4.04,0.96,1.18,11.44,0.02,2.42,3.57,1.62,3.56,0.09,0,NA,NA,NA,NA,NA	11
DAXX	NR_024517	30	245,223,475,214,212,832,190,65,2,155,247,223,475,214,212,832,190,65,2,155,245,223,475,214,212,832,190,65,2,155,	642.233	2.25076	NA,NA,NA,NA,NA,NA,NA,NA,NA,NA,NA,NA,NA,NA,NA,NA,NA,NA,NA,NA,3.67,0.06,1.77,1.18,1.09,2.82,0.79,9.42,0.98,0.72	28
SPAG7	NM_004890	7	418,157,90,85,89,68,118,	460.633	2.25067	0.03,5.65,4.13,3.8,1.84,0.08,0.24	2
CDKN2C	NM_001262	5	1205,387,140,742,2,	106.067	2.25066	0.09,3.6,3.03,2.28,NA	2
DERL2	NM_016041	7	497,91,196,94,74,66,106,	295	2.25034	0.01,3.17,0.07,1.62,2.9,0.69,7.3	7
ATG2B	NM_018036	42	4728,150,155,122,83,70,208,79,102,195,109,227,203,142,171,77,71,93,107,81,200,151,173,158,143,196,103,274,189,93,151,262,106,155,186,97,180,163,103,153,163,527,	720.367	2.24804	0.59,6.9,0.01,4.19,0.01,4.32,34.8,0.62,0.94,0.28,2.07,1.76,0.35,0.03,1.29,0.18,0.52,0.75,0.66,0.71,1.53,0.06,3.84,2.96,0.07,1.55,1.1,0.03,0.24,0.81,1.12,13.23,0.15,0.43,2.05,0.62,0.26,0.78,0.19,0.04,1.92,0.47	7
MAP3K6	NM_004672	29	291,77,74,113,160,106,177,166,139,193,158,106,137,128,134,88,96,50,108,163,160,113,171,107,169,191,24,140,589,	779.967	2.248	8.2,0.57,0.53,4.98,0.88,10.18,0,0,1.59,0,0.25,0.14,0.01,0.52,10.78,0.8,0.81,0.14,2.44,0.02,2.98,1.81,0.01,3.15,1.73,0.8,0.04,11.57,0.25	28
TMEM50B	NM_006134	7	1723,58,93,68,113,140,137,	581.533	2.2478	0.01,1.55,0.63,12.62,0.03,0.01,0.89	4
BOK	NM_032515	5	217,249,129,164,1842,	1097.1	2.24778	0.14,0.08,6.01,4.56,0.44	3
EFHC1	NM_018100	11	278,222,288,150,193,221,141,214,148,211,3516,	354.867	2.24739	8.53,0.22,0.81,4.62,0.06,0,7.93,0.43,1.38,0.4,0.34	1
YIF1A	NM_020470	8	204,94,156,58,79,105,212,213,	655.1	2.24687	0.14,0.99,1.39,0.08,0.88,9.79,1.54,3.17	6
MANBA	NM_005908	17	796,258,143,145,165,219,168,87,118,152,111,176,124,171,106,95,277,	458.333	2.24633	0.33,0.26,1.97,0.01,2.51,9.41,1.9,3.22,4.05,3.26,0.03,0,0.51,4.84,0.01,0.04,5.84	6
PGK1	NM_000291	11	237,51,156,145,104,120,115,180,178,99,1038,	2348.73	2.24535	0.84,2.16,0.22,1.51,8.36,8.18,0.3,0.11,1.34,1.67,0.02	5
SMG1	NM_015092	63	4793,107,180,107,212,228,180,153,138,470,190,151,227,235,273,280,173,191,219,110,139,249,230,247,223,155,218,162,178,231,139,145,285,249,121,160,148,110,202,143,155,165,197,200,141,102,88,119,162,131,270,102,225,174,98,73,126,214,59,137,156,164,455,	1225.53	2.24486	0.04,0.28,3.55,0.34,5.57,9.12,6,4.4,4.65,7.96,11.37,1.94,2.74,0.26,0.31,4.15,1.43,0.17,2.31,0.2,0.09,0.16,0.21,0.14,0.05,0.54,0.08,4.91,0.01,0.44,0.74,0.64,0,0.4,1.29,5.94,1.05,0.02,1.62,0,0,3.53,0.39,2.28,0.28,0.4,1.34,0.55,0.01,2.37,13.11,4.26,0.84,1.32,1.54,0.58,0.02,0.01,0.1,0.32,7.83,4.1,11.12	51
IL17RB	NM_018725	11	99,25,141,128,127,48,143,75,100,99,1055,	165.867	2.2447	9,NA,0.02,2.47,0.3,0.03,0.83,1.04,6.18,2.39,0.18	1
P4HA2	NM_001017973	20	1,468,97,69,66,60,54,100,71,177,194,240,138,152,97,100,388,136,20,74,	247.733	2.24357	NA,1.13,0.06,2.31,0.69,0.49,0.02,3,1.68,3.36,1.83,7.66,0.18,0.19,12.7,0.64,2.2,0,NA,NA	15
BAIAP2	NM_006340	18	162,76,87,62,72,138,153,222,202,202,69,163,35,1545,46,48,410,1203,	1712.37	2.24327	0.05,0.06,0.57,2,20.69,0.96,0.13,0.21,0.58,3.16,1.68,0.3,1.91,0.61,0.08,4.92,0.01,2.47	5
EEFSEC	NM_021937	7	354,208,97,165,657,157,578,	363.567	2.24274	9.57,0.06,2.54,0.16,1.83,0.58,0.97	1
EFCAB4A	NM_173584	9	127,543,112,181,147,88,93,72,457,	1014.6	2.24222	3.51,2.23,0.46,0.07,0.08,4.43,8.53,0.83,0.04	7
HK1	NM_033500	25	109,122,53,100,48,93,161,164,163,149,120,96,100,184,156,234,305,149,120,96,100,184,156,234,891,	2882.33	2.24172	NA,NA,NA,NA,NA,NA,0.39,2.13,9.39,4.13,1.72,5.2,2.44,0.18,4.07,0.41,0.32,0.44,2.21,0.35,3.33,1.75,1.64,2.46,0.02	9
ZNF710	NM_198526	5	95,1486,192,175,2540,	797.133	2.24154	1.3,0.72,8.47,0.69,0.03	3
BSG	NM_198591	10	255,165,348,157,83,137,277,25,69,744,	3943.6	2.24088	0.22,1.78,6.34,0.03,6.09,0.06,0.53,7.02,0.3,0.03	8
RAB43	NM_198490	3	3772,184,491,	1211.53	2.24045	0.04,4.25,2.43	2
WNK4	NM_032387	19	686,173,221,158,89,217,265,122,59,118,117,138,55,611,61,409,200,98,376,	1085.93	2.24042	3.13,0.08,1.15,4.4,1.64,5.42,4.87,2.51,0.99,0.04,0.26,6.7,0.67,6.22,0.07,1.31,2.22,0.17,0.71	12
HEXDC	NM_173620	12	365,135,110,88,165,184,72,196,83,270,90,464,	667.033	2.24028	2.57,4.68,8.82,1.13,1.2,5.19,0.18,1.54,1.19,0.12,0,0.27	3
CHD1L	NM_004284	23	190,113,107,115,32,82,163,156,93,97,74,111,115,154,166,149,164,203,99,71,115,109,332,	469.667	2.24022	3.52,5.91,12.15,0.05,1.46,0.01,2.03,0.13,2.58,0.23,4.61,0.17,0.65,0.77,1.59,1.89,1,3.37,0.15,6.91,0.02,1.85,0.49	3
SQLE	NM_003129	11	1217,253,181,98,114,172,96,143,97,88,531,	275.933	2.23991	1.94,0.02,0,2.69,3.37,1.85,1.97,8.16,4.44,0.08,0.13	8
YPEL5	NM_001127401	6	179,61,235,61,165,1915,	1177.23	2.23976	8,1.04,1.85,1.14,1.35,0.05	1
PQLC2	NM_001040125	10	113,368,161,242,130,88,143,93,186,729,	198.933	2.23924	1.59,0,7.55,3.52,6.2,0.32,0.74,1.69,0.75,0.03	3
FAM38A	NM_001142864	51	516,187,80,123,173,93,189,148,159,215,148,133,265,189,259,180,107,173,57,103,101,72,104,90,172,97,244,154,105,205,201,126,177,158,149,183,149,179,112,261,101,88,87,172,214,169,139,43,123,96,64,	5712.83	2.23905	1.05,0.01,0.38,0.73,0,0.59,0.93,0,2.07,1.64,1.19,7.95,2.62,5.2,8.14,7.83,1.8,9.36,3.33,2.34,0.24,0.07,1.18,1.45,0.24,7.22,1.72,0.5,1.86,0.16,1.12,0.28,4.57,3.98,1.52,3.39,0.17,0.26,2.24,2.91,1.44,4.98,1.5,0.1,2.98,0.8,0.63,5.15,0.1,0.49,3.82	18
CLU	NM_203339	10	1317,176,230,105,412,171,149,126,276,156,	5262.6	2.23887	0,2.3,0.01,2.38,0.11,0.27,4.55,10.53,0,NA	8
NAPG	NM_003826	12	283,68,85,18,31,110,67,71,79,80,130,2689,	373.567	2.23824	3.41,3.03,4.53,0,0.08,2.4,1.54,0.94,9.8,0.78,0.28,0.07	9
FEZ2	NM_001042548	9	922,66,76,81,269,142,117,109,313,	273.6	2.23817	0.03,3.79,2.77,1.16,0.78,1.71,0.1,1.28,8.51	9
MYCBP	NM_012333	5	1751,130,49,73,88,	243.1	2.23815	0.01,4.03,0.32,2.56,4.28	5
SLC3A2	NM_001012663	15	336,93,93,2,93,203,429,174,92,69,59,181,144,84,551,	1559.8	2.23786	5.71,0.11,1.46,NA,1.67,13.03,2.03,0.06,0.09,1.11,0.02,3.28,2.2,0.52,0.05	6
NARF	NM_001038618	13	325,167,81,144,133,135,119,130,138,64,138,158,352,	649.533	2.23775	0.92,1.31,0.51,1.97,13.46,0.68,0.46,2.81,0.03,0.05,0.07,2.27,4.54	5
C3orf17	NM_015412	11	1,3558,260,62,362,78,132,3,80,155,167,	456.733	2.23737	NA,0.08,5.16,5.16,0.87,3.73,0,NA,0.12,0.07,4.95	4
ZNF133	NM_001083330	8	128,78,176,171,12,127,96,1925,	388.067	2.23683	0.31,0.01,0.02,6.61,1.02,0.76,9.12,0.04	7
SFT2D1	NM_145169	8	229,30,59,36,82,83,87,85,	292.267	2.23669	0.07,0.85,0.05,0.47,3.08,2.5,0.17,10.7	8
GOLGB1	NM_004487	22	1414,106,135,98,144,138,166,179,1912,5189,74,115,116,403,114,108,117,129,153,153,98,124,	3187.8	2.23578	3.73,4.59,1.93,0.17,0,2,0.25,0.28,0.41,14.48,2.94,0,0.24,11.95,0.01,0.36,0.09,0.82,0.82,0.38,1.82,1.92	10
SRPX	NM_006307	10	555,122,134,180,122,127,177,192,60,183,	161.4	2.23563	1.31,0.08,0.97,0.39,3.24,0.03,0,0,1.14,15.2	10
COL9A2	NM_001852	32	891,78,189,55,147,33,45,36,72,54,54,54,45,54,54,54,54,54,54,54,54,57,48,54,54,24,36,54,63,36,75,145,	1441.83	2.23538	1.13,0.05,0.56,7.96,4.37,0.13,0,2.42,2.78,0.15,4.34,1,0.7,2.42,6.26,12.8,2.72,4.56,0.07,0.52,1.57,3.29,0.63,1.37,0.38,2.33,0.06,0.74,0.08,0.08,1.25,4.8	16
TOX4	NM_014828	9	109,69,243,261,231,81,750,164,2616,	1059.97	2.23533	4.05,6.67,0.49,2.06,0,0.22,0.11,5.75,0.76	2
DRG2	NM_001388	13	119,161,90,61,91,73,91,98,77,89,59,54,825,	503.533	2.23473	1.28,0.01,0.38,0.07,2.28,6.03,0.55,4.72,0.6,2.03,2.41,7.55,1.15	12
RMND5A	NM_022780	9	519,143,135,101,167,166,103,155,4694,	808.167	2.2341	4.09,0.03,0.2,4.07,3.6,0.09,7.74,0.29,0	7
SCAMP1	NM_004866	9	214,78,99,109,129,160,101,118,5236,	579.2	2.234	5.75,0,1.66,0.56,3.19,2.61,6.14,0.17,0.02	7
MYH11	NM_002474	43	989,39,173,109,209,124,89,129,162,213,213,249,153,105,207,145,213,172,124,138,207,132,109,161,70,122,194,115,174,174,153,119,96,144,99,64,93,21,103,28,157,362,90,	99691.2	2.23393	3.87,0.24,6.89,3.28,3.29,4.23,0.61,0.01,0.35,1.09,5.29,3.81,0.04,1.94,3.12,5.59,0.25,2.75,5.91,0.88,2.23,0.23,2.66,0.03,0.55,0.04,7.77,0.54,0.23,0.32,4.33,6.29,2.06,2.9,0.53,0.01,0.91,1.92,1.48,1.3,1.68,0.23,4.36	27
CLCC1	NM_001048210	14	2994,318,342,147,98,94,141,72,149,108,102,130,9,129,	668.667	2.23341	0.57,1.6,2.06,4.11,1.78,8.84,2.66,0.1,1.81,2.69,0.44,0.01,0.27,4.33	6
CDS2	NM_003818	13	314,137,97,98,140,59,83,88,69,153,120,104,1242,	427.067	2.23297	8.67,1.45,0.28,0.79,12.21,0,0,4.6,0,0.01,0.34,0.65,0.02	5
STIP1	NM_006819	14	156,210,142,142,169,127,103,121,97,125,37,104,173,495,	1128.03	2.23249	2.75,0.01,3.07,0.52,4.87,2.81,1.2,0.27,9.76,0.51,1.39,0.03,3,1.06	9
DENND4B	NM_014856	28	942,65,166,118,237,136,170,123,389,168,205,129,207,127,140,146,216,101,176,145,59,67,245,170,70,253,340,378,	975	2.23202	0.64,0.79,2.23,0.54,1.69,0.02,1.71,1.35,3.12,0.55,0.97,6.49,2.55,1.4,0,4.86,6.27,7.84,0.39,3.75,0.84,0.09,3.97,2.73,0.17,5.07,2,0.47	18
TLR4	NR_024169	4	384,120,167,5098,	172.8	2.23201	1.95,0.91,6.06,0	3
OS9	NM_006812	16	369,177,64,77,99,211,102,101,52,89,231,44,190,165,113,772,	4493.9	2.23146	2.77,0.24,0.67,0,0.01,12.87,0.01,2.22,0.24,10.02,0.3,0,5.02,1.09,0.05,0.21	6
[truncated: 657 more rows]
