# Supplementary material for: Characterization of kinase gene expression and splicing profile in prostate cancer with RNA-Seq data
Source: BMC Genomics. 2018 Aug 13;19(Suppl 6):564. doi: 10.1186/s12864-018-4925-1 (PMC6101066; doi:10.1186/s12864-018-4925-1)
Supplement: Supplementary file 4 — Table S4. DS kinase genes detected by both DSGseq and DEXseq. (XLSX 18 kb) [file 12864_2018_4925_MOESM4_ESM.xlsx]

## Sheet: DS kinases
Table S4: DS kinase genes detected by both DSGseq and DEXseq
gene_name	ID	num_exons	exons_length	gene_count_mean	NB_stat	NB_stat_exon	diff_exon
AATK	NM_001080395	14	1147,201,148,2623,150,122,85,134,88,119,80,145,134,135,	195.3	4.34675	30.16,8.63,4.13,5.31,0.19,0,2.69,2.05,0.07,2.72,2.76,1.94,0.11,0.1	1
FLT4	NM_182925	31	1885,532,86,121,149,106,100,112,123,95,151,89,114,105,136,107,132,147,363,109,127,163,155,118,169,140,163,113,245,97,137,	191.067	4.23377	24.58,2.54,1.36,0.01,0.84,0.03,0.02,3.83,4.15,1.93,2.39,1.41,9.81,6.67,0.23,2.28,17.5,2.33,1.81,0.89,6.66,4.23,1.45,0,0.61,8.07,2.75,6.38,16.06,0.33,0.08	1
AKT1	NM_005163	16	1071,103,88,215,129,126,69,66,132,148,112,129,125,84,390,260,	3438.63	4.19227	4.61,8.33,0.19,0.02,9.34,4.46,0.15,1.5,0.13,4.14,0.65,3.35,6.98,0.2,18.85,NA	15
DMPK	NM_001081560	18	923,86,3,47,98,158,112,86,14,249,207,94,149,96,84,92,733,365,	1345.13	4.11145	0.02,1.33,NA,11.34,0.85,1.15,1.71,1.65,0.24,1.14,0.17,1.64,0,11.9,15.6,0.8,19.47,0.87	17
PRKCD	NM_006254	19	222,112,134,200,61,163,32,86,130,101,97,101,174,92,63,139,189,129,610,	1485.07	4.0744	6.7,0,8.39,16.33,5.51,0.29,0,1.1,0.02,8.1,1.08,0.36,2.38,1.05,2.62,0.18,2.32,20.88,0.09	18
ILK	NM_004517	15	89,202,45,135,166,96,97,84,86,110,128,122,100,131,407,	3184.67	3.78523	0.37,5.4,0.11,21.93,3.3,3.56,6.07,1.3,1.31,6.93,0.05,0.53,0.04,4.97,0.91	4
PTK6	NM_005975	8	1301,154,182,162,154,164,122,270,	204.2	3.70544	3.6,0,1.03,1.37,0.1,18.91,1.2,3.43	6
CAMK2B	NM_172078	26	2373,235,17,77,76,129,129,114,49,45,72,38,2,75,43,84,123,95,84,103,73,66,55,60,95,275,	381	3.67952	2.96,10.53,1.11,3.24,1.54,0.23,4.49,1.19,6.34,0.44,0,0.36,NA,0.48,2.23,3.64,20.25,4.81,1.25,1.81,10.8,7.88,0.84,2.09,2.15,1.33	17
MAP4K2	NM_004579	32	488,56,71,87,69,178,104,59,118,61,80,85,42,89,106,34,39,44,59,79,108,82,63,132,73,43,48,56,65,91,58,188,	241.933	3.4426	36.27,0,0.92,1.84,0.76,1.71,0.05,3,14.92,3.07,0.13,0.47,1.14,1.91,1.98,0.13,0.77,0.29,0.01,2.69,3.36,8.87,2.5,10.76,0.17,0.2,0.02,0,1.22,4.95,2.18,3.87	1
DYRK1A	NM_101395	19	72,101,1393,0,85,197,26,93,189,148,287,147,141,306,0,125,45,84,3466,	1138	3.23573	1.1,0.7,2.42,NA,0.12,0.44,0.1,2.38,7.82,3.36,15.61,5.19,4.86,0,0.48,10.01,3.19,0.36,0.09	11
ROCK2	NM_004850	33	1789,214,262,79,89,71,169,180,95,94,187,104,70,185,161,160,107,247,92,136,49,80,12,61,160,92,139,145,261,138,101,82,590,	305.967	3.08054	4.95,0.66,2.97,0.2,2,0.3,8.55,0.08,0.02,0.31,8.19,4.1,0.31,11.48,1.39,3.7,5.31,8.41,2.78,0.07,0.08,0.83,NA,0,6.03,0.65,1.76,0.49,13.24,2.61,0.96,0.03,6.12	29
HIPK3	NM_001048200	17	268,1099,124,120,87,185,160,124,122,125,162,63,297,141,236,128,1302,	491.5	3.06173	0.46,13.14,2.38,3.11,0,2.59,14.8,1.08,0.71,0.09,0.05,0.03,4.35,6.9,0.36,0.07,1.93	7
STK39	NM_013233	18	1551,65,69,53,71,63,30,123,66,49,134,102,110,56,142,109,113,368,	984.9	3.0194	0.02,6.55,4.04,6.53,0.22,0.97,3.09,0.25,0.15,0.07,4.94,0.94,0.09,5.3,0.48,0.12,1.82,18.77	18
ROCK1	NM_005406	33	1646,208,262,79,89,71,160,189,89,94,166,95,70,185,161,151,107,247,92,136,49,89,61,160,92,139,145,85,176,138,101,82,1034,	720.533	3.01809	1.53,2.35,0.29,0,2.73,6.46,0,0.06,0.13,0,1.15,9.39,1.1,15.88,1.02,0.14,5.26,1.81,9.31,2.05,0.13,0.21,1.97,0.72,0.2,9.68,6.05,3.64,5.15,5.97,2.26,0.35,2.6	14
TGFBR1	NM_001130916	10	173,246,231,231,168,157,125,131,5010,1,	597.5	2.86638	2.91,4.77,0.01,8.66,2.06,5.65,0.82,0.84,0.07,NA	4
RET	NM_020975	21	263,264,288,242,196,200,259,126,111,120,257,148,108,215,123,71,138,100,148,781,2238,	197.267	2.85197	5.66,0.08,3.05,7.55,0.98,1.35,6.83,0.17,3.24,1.57,6.09,2.71,3.66,1.33,0.32,0.23,0.25,0.03,1.04,0.05,13.72	21
DYRK1B	NM_004714	13	737,107,196,82,36,141,147,287,148,189,120,164,179,	343.567	2.7957	1.33,2.39,0.26,0.04,0.15,0.17,4.34,3.3,10.85,2.75,0.88,0.09,9.79	9
CDK10	NM_052988	16	92,37,73,72,103,82,68,53,70,60,124,122,17,53,133,635,	830.4	2.67001	0.73,2.78,0.4,5.59,3.26,9.34,5.44,0.15,5.35,0.19,0.12,0.93,0.11,7.2,0.22,0.91	6
PRKCZ	NM_002744	20	232,122,90,51,283,180,86,132,82,53,189,98,87,136,88,120,80,90,116,474,	577.633	2.6011	9.01,2.55,1.05,0.55,0,0.34,1.79,0.24,0.01,6.31,14.03,0.58,0.18,0.2,0.41,3.59,8.4,1,0,1.78	11
MAPK8	NM_139046	13	139,130,59,139,166,72,72,183,125,64,78,4,257,	143.867	2.56462	2.05,4.73,1.53,0.04,2.24,0.02,0.16,10.36,0.4,0,1.14,6.4,4.25	8
BRD2	NM_005104	42	397,297,1333,304,138,139,215,375,129,249,263,305,123,924,397,297,1333,304,138,139,215,375,129,249,263,305,123,924,397,297,1333,304,138,139,215,375,129,249,263,305,123,924,	3976.17	2.56236	NA,NA,NA,NA,NA,NA,NA,NA,NA,NA,NA,NA,NA,NA,NA,NA,NA,NA,NA,NA,NA,NA,NA,NA,NA,NA,NA,NA,2.62,1.75,1.09,0.1,7.78,2.36,0.8,0.12,0.29,0.05,1.45,0.95,16.49,0.01	41
TRIB3	NM_021158	4	506,291,293,1362,	336.467	2.53634	2.9,5.74,0.97,0.54	2
EPHB2	NM_004442	17	206,65,685,156,336,125,163,109,2,65,123,248,216,150,194,156,1869,	133.3	2.46909	0.22,0.06,0.53,1.33,3.84,2.22,3.21,3.35,NA,7.57,5.91,0.02,4.53,1.62,3.49,0.03,1.56	10
MAP2K3	NM_145109	15	314,79,95,125,67,49,114,120,117,52,128,78,140,46,1093,	533.333	2.46438	5.82,0.39,1.92,5.36,0.94,0.01,0.32,9.22,7.46,0.03,2.69,0.94,0.17,0.6,1.08	8
BCKDK	NM_005881	13	139,372,69,111,48,120,99,74,129,90,159,91,671,	798.333	2.4503	0.31,0,3.98,7.84,1.26,4.17,1.75,0.03,0.04,1.4,3.57,7.46,0.03	4
CHEK1	NM_001114122	16	872,159,85,224,65,70,189,105,96,109,178,132,102,123,397,328,	52.8667	2.43748	6.62,NA,0.1,4.34,0.03,0,8.78,0.98,0.4,0.75,0.75,0.8,0.22,1.57,8.8,NA	15
RPS6KA1	NM_002953	23	226,45,184,117,82,81,80,107,38,143,71,89,65,103,131,126,90,159,162,77,118,138,951,	914.7	2.43667	0,2.51,1.01,0.91,1.2,0.01,2.68,1.89,0,3.04,0.7,15.42,4.11,2.58,0.78,0.33,5.11,2.21,0.12,1.53,9.47,0.01,0.42	12
JAK2	NM_004972	25	386,83,251,124,118,146,322,120,158,112,187,128,135,88,128,139,152,151,137,190,125,173,118,114,1499,	121.167	2.39736	11.65,0.44,0.41,3.27,0.19,0.07,10.11,0.11,0.83,0.99,9.89,0.01,1.25,0.79,0.06,1.29,2.41,6.89,3.55,0.06,0.09,0.04,0.79,3.87,0.85	1
ERN1	NM_001433	22	1171,68,124,128,148,200,100,190,91,274,192,119,166,79,262,102,123,73,73,34,121,167,	364.3	2.38946	0.25,1.53,0.25,2.48,2.02,0,2.73,3.33,0.09,0.04,4.17,2.22,0.87,0.27,3.19,0.13,10.58,0,0.66,0.97,4.84,11.94	22
PHKG2	NM_000294	10	75,113,176,55,66,164,91,154,126,558,	486.367	2.38034	7.37,1.19,0.3,0.02,7.2,6.22,0.84,0.44,0.18,0.03	1
PAK1	NM_002576	16	1346,49,138,197,100,118,113,49,64,175,120,38,148,101,211,512,	538.867	2.36817	0,0.43,4.31,2.59,0.01,3.73,0,1.09,0.04,2.98,0.23,0.04,20.31,0,1.4,0.74	13
CDK8	NM_001260	13	151,76,111,141,58,132,144,70,73,98,79,159,477,	135.333	2.36392	1.14,2.82,1.33,1.83,0.77,8.59,1.25,0.04,0.48,1.52,9.76,0.48,0.72	11
DAPK1	NM_004938	26	267,170,222,139,130,49,27,153,46,90,93,120,99,99,99,198,198,99,78,223,189,198,139,121,189,2503,	890.133	2.36385	2.87,1.72,0.04,6.01,7.34,1.62,0.37,0.89,0.03,8.98,1.51,0.03,0.02,1.37,0.77,1.79,0.24,1.29,2.08,2.92,0.08,4.21,8.89,5.54,0.02,0.87	10
CDK5	NM_004935	13	3,280,81,61,70,97,75,96,57,61,68,89,154,	82.9667	2.34925	NA,0,1.25,0.68,0,0.61,0.02,22.34,1.39,0.94,0.44,0.43,0.09	8
FGFR1	NM_023111	22	2667,48,57,52,85,71,123,191,111,122,146,203,145,1174,191,124,173,5,84,267,179,854,	1721.1	2.30819	0.35,5.56,1.31,0.97,0.27,1.94,0.3,0.13,0,0.09,3.66,0.13,6.32,9.67,1.97,0.07,0.52,0.02,0.35,5.29,4.13,7.72	14
YES1	NM_005433	12	3041,132,154,77,180,156,150,104,99,100,279,213,	445.033	2.30034	0.01,0.77,0.29,0.61,0,0.3,1.35,8.69,1.6,5.04,1.74,7.21	8
PIK3R4	NM_014602	20	552,109,89,101,132,212,165,166,211,188,202,204,146,174,222,135,583,134,779,535,	463	2.2526	13.56,0,1,3.69,1.18,0.33,0.08,1.92,0,0.02,1.4,7.56,1.81,0.49,0.05,0.25,2.39,2.1,5.93,1.3	1
TLK1	NM_001136555	23	3134,108,112,136,170,90,92,82,98,67,189,137,111,93,90,96,47,76,132,72,119,611,170,	523.467	2.25112	0.14,3.6,4.73,2.36,0.03,0.76,0,4.04,0.96,1.18,11.44,0.02,2.42,3.57,1.62,3.56,0.09,0,NA,NA,NA,NA,NA	11
MAP3K6	NM_004672	29	291,77,74,113,160,106,177,166,139,193,158,106,137,128,134,88,96,50,108,163,160,113,171,107,169,191,24,140,589,	779.967	2.248	8.2,0.57,0.53,4.98,0.88,10.18,0,0,1.59,0,0.25,0.14,0.01,0.52,10.78,0.8,0.81,0.14,2.44,0.02,2.98,1.81,0.01,3.15,1.73,0.8,0.04,11.57,0.25	28
SMG1	NM_015092	63	4793,107,180,107,212,228,180,153,138,470,190,151,227,235,273,280,173,191,219,110,139,249,230,247,223,155,218,162,178,231,139,145,285,249,121,160,148,110,202,143,155,165,197,200,141,102,88,119,162,131,270,102,225,174,98,73,126,214,59,137,156,164,455,	1225.53	2.24486	0.04,0.28,3.55,0.34,5.57,9.12,6,4.4,4.65,7.96,11.37,1.94,2.74,0.26,0.31,4.15,1.43,0.17,2.31,0.2,0.09,0.16,0.21,0.14,0.05,0.54,0.08,4.91,0.01,0.44,0.74,0.64,0,0.4,1.29,5.94,1.05,0.02,1.62,0,0,3.53,0.39,2.28,0.28,0.4,1.34,0.55,0.01,2.37,13.11,4.26,0.84,1.32,1.54,0.58,0.02,0.01,0.1,0.32,7.83,4.1,11.12	51
TRPM7	NM_017672	39	1516,107,52,206,83,284,66,51,26,35,71,97,65,716,133,185,127,175,279,129,144,156,229,281,135,141,54,135,101,73,124,175,172,125,214,199,39,80,267,	397.533	2.21998	2.8,0.85,0.65,0.18,2.55,0.13,0.15,0.05,0.74,0.27,0.07,0.66,1.12,1.58,0.05,0,0.72,2.17,5.84,1.36,15,1.43,1.27,8.76,8.61,8.51,0.03,4.03,1.07,4.45,0.22,4.34,4.76,0.36,0.55,0.01,0,0.09,1.14	21
SNRK	NM_001100594	7	164,62,695,142,213,135,3804,	519.133	2.20682	1.09,0.86,7.66,0,4.73,0.75,0.36	3
CHUK	NM_001278	21	1261,100,134,148,97,50,110,62,152,124,103,195,136,108,125,90,89,70,115,95,160,	212.5	2.13232	0.03,0.36,2.01,0.51,2.82,1.87,0.16,0.29,0.29,0,4.7,3.35,1.68,8.1,0.36,0.22,11.12,2.65,1.11,0.26,2.91	17
SCYL2	NM_017988	18	22,205,158,145,150,222,117,126,177,123,114,133,119,101,67,96,120,1609,	416.633	2.1246	0.44,4.65,2.09,0.11,1.74,0.02,1.08,7.97,0.31,4.85,4.37,3.68,0.55,3.19,0.03,2.66,0.03,0.49	8
MAP3K4	NM_006724	27	294,191,1364,243,147,158,117,100,84,267,150,162,134,79,79,97,150,101,81,192,71,117,160,123,107,180,536,	609.6	2.08446	1.76,3.1,1.11,1.2,0.08,12.82,6.68,4.29,2.2,0.04,0.64,1.36,0.53,0.67,3.55,0.63,3.91,2.64,0.04,0.04,2.5,0.16,0.87,0,5.29,0.17,0.02	6
BCR	NM_004327	23	1875,182,105,186,108,61,53,141,122,169,120,76,105,75,98,132,60,110,140,135,106,163,2605,	1206.5	2.0836	0.81,0.9,5.09,3.8,2.14,2.74,0.04,0.37,0.08,1.79,0.99,0.91,3.2,0.3,8.7,4.93,0.47,0.04,4.53,4.56,1.44,0.04,0.05	15
NEK4	NM_003157	16	1085,134,206,89,110,67,150,171,138,405,142,155,108,198,267,282,	266.467	2.08114	0.89,0.17,1.1,0.13,0.46,0.44,0.34,0.93,NA,0.05,15.84,0.21,0.89,0.75,0.07,8.95	11
CSNK1D	NM_139062	10	468,64,140,172,149,171,229,149,111,392,	1972.03	2.07941	2.33,0.01,3.41,2.48,2.55,3.38,4.77,0.16,0.69,1.01	7
PRKACA	NM_002730	11	1543,165,123,96,127,83,99,129,62,47,246,	984.6	2.07072	0.25,1.07,0.81,2.26,1.22,0.52,1.73,0,1.16,0.04,13.73	11
MAP4K5	NM_006575	33	1582,56,71,93,69,178,104,59,118,61,80,85,42,98,154,43,68,59,79,117,82,63,132,73,43,48,56,65,91,58,217,47,211,	388.533	2.06971	1.1,0,0.32,0.54,0.07,0.45,8.53,3.93,3.64,0.34,0.18,4.02,0.08,0.19,4.41,1.07,0.2,0.9,3.23,0.56,8.35,3.65,2.08,2.72,0.6,0.47,0,1.02,0,0.97,2.42,1.04,11.22	33
PAK6	NM_001128629	12	240,262,83,112,209,654,498,134,127,126,135,1561,	262.367	2.06377	9.73,NA,0.03,0.5,0.76,0.41,3.67,0.14,0.03,4.97,1.98,0.47	1
PDK4	NM_002612	11	2285,114,111,99,77,78,87,185,72,142,450,	478.4	2.05807	0.01,1.52,0.61,2.36,0.02,1.32,0.26,0.49,5.69,1.84,8.53	11
MKNK2	NM_017572	15	359,2026,44,165,195,96,56,105,74,80,98,102,88,147,149,	2749.8	2.05127	0.09,0.52,1.53,2.7,0.01,1.8,0.22,0.86,0.19,1.87,3.4,0.02,7.15,2.2,8.22	15
MAPK10	NM_138981	18	2248,4,78,64,125,183,72,166,139,59,130,300,170,26,72,115,565,101,	599.4	2.0417	0.92,0.23,1.51,0.32,0.42,3.64,0.02,0.01,1.77,8.15,6.81,0.69,NA,NA,NA,NA,NA,NA	10
PDGFRB	NM_002609	23	2108,233,106,100,112,123,119,161,160,111,105,133,95,212,124,116,193,175,128,267,324,46,463,	2121.87	2.00748	1.13,1.16,0.2,0.61,3.9,1.12,0.31,0.54,2,0.17,0,0.01,4.57,16.97,0.09,5.82,2.85,1.19,2.05,1.2,0.02,0.14,0.14	14
