# Supplementary material for: Characterization of kinase gene expression and splicing profile in prostate cancer with RNA-Seq data
Source: BMC Genomics. 2018 Aug 13;19(Suppl 6):564. doi: 10.1186/s12864-018-4925-1 (PMC6101066; doi:10.1186/s12864-018-4925-1)
Supplement: Supplementary file 6 — Table S5. GO and KEGG enrichment analysis results for DE and DS genes. (XLSX 220 kb) [file 12864_2018_4925_MOESM6_ESM.xlsx]

## Sheet: GO for DE genes
			Table S5: GO and KEGG enrichment analysis results for DE and DS genes
			category	Term	over_represented_pvalue	under_represented_pvalue	numDEInCat	numInCat	Ontology	FDR
			GO:0008150	biological_process	2.55057e-102	1	2431	14281	BP	4.37244e-98
			GO:0005737	cytoplasm	4.71056e-95	1	1719	8903	CC	4.03766e-91
			GO:0009987	cellular process	1.87602e-91	1	2211	12690	BP	1.07202e-87
			GO:0044444	cytoplasmic part	3.45729e-84	1	1334	6482	CC	1.48171e-80
			GO:0005575	cellular_component	1.90919e-83	1	2615	16336	CC	6.54585e-80
			GO:0044424	intracellular part	9.21825e-81	1	2082	11923	CC	2.63381e-77
			GO:0005622	intracellular	4.81638e-79	1	2107	12158	CC	1.17953e-75
			GO:0003674	molecular_function	1.19779e-77	1	2424	14784	MF	2.56672e-74
			GO:0044699	single-organism process	2.76993e-75	1	1880	10516	BP	5.2761e-72
			GO:0005488	binding	6.82357e-75	1	2025	11614	MF	1.16976e-71
			GO:0005623	cell	2.10709e-72	1	2336	14172	CC	3.2838e-69
			GO:0044464	cell part	4.12228e-72	1	2335	14171	CC	5.88903e-69
			GO:0044763	single-organism cellular process	1.17436e-69	1	1720	9471	BP	1.54862e-66
			GO:0008152	metabolic process	1.86004e-62	1	1669	9288	BP	2.27762e-59
			GO:0043226	organelle	5.84107e-62	1	1818	10393	CC	6.67556e-59
			GO:0005515	protein binding	1.299e-61	1	1378	7255	MF	1.3918e-58
			GO:0043229	intracellular organelle	3.86346e-61	1	1811	10363	CC	3.89595e-58
			GO:0050896	response to stimulus	2.95143e-54	1	1233	6456	BP	2.81091e-51
			GO:0071704	organic substance metabolic process	4.89936e-53	1	1573	8846	BP	4.42051e-50
			GO:0044237	cellular metabolic process	5.69637e-52	1	1515	8464	BP	4.88264e-49
			GO:0065007	biological regulation	1.3857e-51	1	1522	8515	BP	1.1312e-48
			GO:0051179	localization	4.95373e-51	1	869	4152	BP	3.86008e-48
			GO:0044238	primary metabolic process	1.38291e-50	1	1530	8607	BP	1.03075e-47
			GO:0016043	cellular component organization	7.69406e-49	1	853	4098	BP	5.4958e-46
			GO:0071840	cellular component organization or biogenesis	3.38189e-47	1	865	4210	BP	2.31903e-44
			GO:0043227	membrane-bounded organelle	5.56311e-47	1	1632	9447	CC	3.66801e-44
			GO:0042221	response to chemical stimulus	3.21539e-45	1	619	2750	BP	2.04154e-42
			GO:0006613	cotranslational protein targeting to membrane	6.66752e-45	1	77	107	BP	3.97344e-42
			GO:0045047	protein targeting to ER	6.72168e-45	1	77	107	BP	3.97344e-42
			GO:0043231	intracellular membrane-bounded organelle	7.12618e-45	1	1619	9417	CC	4.07214e-42
			GO:0050789	regulation of biological process	7.811e-45	1	1427	8036	BP	4.31948e-42
			GO:0006614	SRP-dependent cotranslational protein targeting to membrane	1.14946e-44	1	76	105	BP	6.1579e-42
			GO:0072599	establishment of protein localization to endoplasmic reticulum	2.1336e-44	1	77	108	BP	1.10837e-41
			GO:0022626	cytosolic ribosome	2.21365e-44	1	70	91	CC	1.11614e-41
			GO:0006810	transport	3.40327e-43	1	708	3321	BP	1.66692e-40
			GO:0051234	establishment of localization	7.63934e-43	1	715	3371	BP	3.63781e-40
			GO:0044422	organelle part	2.42386e-42	1	1156	6248	CC	1.12304e-39
			GO:0044765	single-organism transport	9.39682e-42	1	605	2728	BP	4.2392e-39
			GO:0070972	protein localization to endoplasmic reticulum	6.29743e-41	1	79	121	BP	2.74367e-38
			GO:0044446	intracellular organelle part	6.40185e-41	1	1135	6146	CC	2.74367e-38
			GO:0006415	translational termination	2.12794e-40	1	67	91	BP	8.89737e-38
			GO:0044421	extracellular region part	2.64758e-40	1	311	1114	CC	1.08065e-37
			GO:0005829	cytosol	5.73539e-40	1	535	2350	CC	2.28655e-37
			GO:0044391	ribosomal subunit	1.98671e-38	1	81	134	CC	7.74051e-36
			GO:0019538	protein metabolic process	3.48925e-38	1	772	3833	BP	1.32925e-35
			GO:0006414	translational elongation	1.05746e-37	1	71	107	BP	3.94088e-35
			GO:0006413	translational initiation	1.8393e-37	1	86	151	BP	6.70875e-35
			GO:0050794	regulation of cellular process	4.13251e-37	1	1335	7625	BP	1.47591e-34
			GO:0006950	response to stress	5.24093e-37	1	613	2877	BP	1.83358e-34
			GO:0005198	structural molecule activity	6.78819e-37	1	200	607	MF	2.3274e-34
			GO:0003735	structural constituent of ribosome	2.64853e-36	1	85	153	MF	8.76416e-34
			GO:0051649	establishment of localization in cell	2.65844e-36	1	429	1804	BP	8.76416e-34
			GO:0006412	translation	6.53822e-35	1	163	458	BP	2.11481e-32
			GO:0006612	protein targeting to membrane	1.13978e-34	1	83	151	BP	3.61839e-32
			GO:0000184	nuclear-transcribed mRNA catabolic process, nonsense-mediated decay	1.79196e-34	1	72	118	BP	5.58539e-32
			GO:0051641	cellular localization	4.84091e-34	1	462	2032	BP	1.48192e-31
			GO:0044445	cytosolic part	1.81972e-33	1	90	179	CC	5.47288e-31
			GO:0051716	cellular response to stimulus	8.10712e-33	1	926	4971	BP	2.39621e-30
			GO:0010033	response to organic substance	4.65064e-32	1	426	1860	BP	1.35129e-29
			GO:0043170	macromolecule metabolic process	5.95829e-32	1	1249	7201	BP	1.70238e-29
			GO:0005840	ribosome	7.81047e-32	1	94	201	CC	2.195e-29
			GO:0043933	macromolecular complex subunit organization	9.40755e-32	1	321	1279	BP	2.60119e-29
			GO:0071702	organic substance transport	9.61728e-32	1	437	1930	BP	2.61697e-29
			GO:0048518	positive regulation of biological process	1.03519e-31	1	683	3425	BP	2.73164e-29
			GO:0044707	single-multicellular organism process	1.03574e-31	1	980	5365	BP	2.73164e-29
			GO:0043241	protein complex disassembly	1.3807e-31	1	83	162	BP	3.57134e-29
			GO:0022411	cellular component disassembly	1.39579e-31	1	119	295	BP	3.57134e-29
			GO:0006605	protein targeting	1.6426e-31	1	162	478	BP	4.14104e-29
			GO:0072594	establishment of protein localization to organelle	2.53411e-31	1	96	209	BP	6.29598e-29
			GO:0043624	cellular protein complex disassembly	3.67951e-31	1	81	157	BP	9.01113e-29
			GO:0032501	multicellular organismal process	3.85601e-31	1	1006	5559	BP	9.31036e-29
			GO:0070887	cellular response to chemical stimulus	5.35948e-31	1	395	1701	BP	1.27608e-28
			GO:0005576	extracellular region	5.81963e-31	1	455	2069	CC	1.36666e-28
			GO:0032984	macromolecular complex disassembly	1.19198e-30	1	88	183	BP	2.76137e-28
			GO:0044267	cellular protein metabolic process	2.36024e-30	1	638	3178	BP	5.39488e-28
			GO:0019080	viral genome expression	3.38527e-30	1	77	148	BP	7.53684e-28
			GO:0019083	viral transcription	3.38527e-30	1	77	148	BP	7.53684e-28
			GO:0009058	biosynthetic process	3.59571e-30	1	938	5131	BP	7.82069e-28
			GO:0071822	protein complex subunit organization	3.604e-30	1	269	1020	BP	7.82069e-28
			GO:0006886	intracellular protein transport	4.8633e-30	1	206	699	BP	1.04214e-27
			GO:0019058	viral infectious cycle	5.01157e-30	1	98	223	BP	1.06066e-27
			GO:0048519	negative regulation of biological process	1.20653e-29	1	628	3131	BP	2.52238e-27
			GO:1901576	organic substance biosynthetic process	3.01665e-29	1	924	5066	BP	6.23066e-27
			GO:0051704	multi-organism process	4.88341e-29	1	328	1364	BP	9.96623e-27
			GO:0005615	extracellular space	1.18813e-28	1	229	837	CC	2.39625e-26
			GO:0044249	cellular biosynthetic process	1.34336e-28	1	909	4986	BP	2.67782e-26
			GO:0000956	nuclear-transcribed mRNA catabolic process	2.64976e-28	1	81	169	BP	5.22125e-26
			GO:0048731	system development	2.76184e-28	1	661	3371	BP	5.38024e-26
			GO:0009056	catabolic process	3.1344e-28	1	432	1971	BP	6.03741e-26
			GO:0044703	multi-organism reproductive process	5.18292e-28	1	207	729	BP	9.87232e-26
			GO:0044281	small molecule metabolic process	5.68244e-28	1	522	2519	BP	1.07048e-25
			GO:0022415	viral reproductive process	1.06687e-27	1	168	541	BP	1.98797e-25
			GO:0046907	intracellular transport	1.13156e-27	1	296	1201	BP	2.08585e-25
			GO:0006402	mRNA catabolic process	1.17653e-27	1	83	179	BP	2.14567e-25
			GO:0044710	single-organism metabolic process	1.30715e-27	1	602	3025	BP	2.35817e-25
			GO:0048856	anatomical structure development	1.32056e-27	1	738	3885	BP	2.35817e-25
			GO:0048522	positive regulation of cellular process	1.90956e-27	1	618	3124	BP	3.3748e-25
			GO:0009611	response to wounding	2.10138e-27	1	274	1085	BP	3.67591e-25
			GO:0065008	regulation of biological quality	7.15257e-27	1	521	2535	BP	1.23855e-24
			GO:0044248	cellular catabolic process	8.85278e-27	1	377	1677	BP	1.51763e-24
			GO:0016482	cytoplasmic transport	2.25611e-26	1	201	716	BP	3.82935e-24
			GO:0032502	developmental process	3.73801e-26	1	812	4415	BP	6.28242e-24
			GO:0034613	cellular protein localization	3.83048e-26	1	246	952	BP	6.37534e-24
			GO:0006807	nitrogen compound metabolic process	4.7802e-26	1	1024	5853	BP	7.87952e-24
			GO:0006952	defense response	5.00868e-26	1	269	1085	BP	8.1775e-24
			GO:0023052	signaling	6.56818e-26	1	837	4589	BP	1.05232e-23
			GO:0044700	single organism signaling	6.56818e-26	1	837	4589	BP	1.05232e-23
			GO:0070727	cellular macromolecule localization	7.31339e-26	1	246	956	BP	1.16086e-23
			GO:0033365	protein localization to organelle	1.24976e-25	1	157	508	BP	1.96556e-23
			GO:0007165	signal transduction	1.745e-25	1	759	4089	BP	2.71951e-23
			GO:0016020	membrane	1.97817e-25	1	1253	7476	CC	3.02809e-23
			GO:0007154	cell communication	1.97834e-25	1	851	4698	BP	3.02809e-23
			GO:0048523	negative regulation of cellular process	2.39767e-25	1	568	2864	BP	3.63745e-23
			GO:0006401	RNA catabolic process	2.68527e-25	1	87	206	BP	4.03803e-23
			GO:0031982	vesicle	3.66194e-25	1	250	986	CC	5.45884e-23
			GO:0044260	cellular macromolecule metabolic process	7.51894e-25	1	1114	6515	BP	1.11118e-22
			GO:0031988	membrane-bounded vesicle	1.39131e-24	1	232	898	CC	2.03856e-22
			GO:0022625	cytosolic large ribosomal subunit	1.47951e-24	1	39	52	CC	2.14943e-22
			GO:0007275	multicellular organismal development	1.51698e-24	1	730	3925	BP	2.18535e-22
			GO:0044767	single-organism developmental process	1.5393e-24	1	651	3410	BP	2.19902e-22
			GO:0033036	macromolecule localization	2.06947e-24	1	396	1834	BP	2.93198e-22
			GO:0034641	cellular nitrogen compound metabolic process	2.7379e-24	1	964	5507	BP	3.84721e-22
			GO:0002376	immune system process	3.1118e-24	1	385	1777	BP	4.33704e-22
			GO:0015031	protein transport	6.85822e-24	1	290	1231	BP	9.48149e-22
			GO:0016032	viral reproduction	1.8259e-23	1	187	682	BP	2.50411e-21
			GO:0045184	establishment of protein localization	2.29298e-23	1	296	1274	BP	3.11973e-21
			GO:0044764	multi-organism cellular process	2.64304e-23	1	187	684	BP	3.56769e-21
			GO:0031090	organelle membrane	5.83097e-23	1	472	2329	CC	7.8094e-21
			GO:0040011	locomotion	5.95556e-23	1	291	1248	BP	7.91443e-21
			GO:0030529	ribonucleoprotein complex	1.52522e-22	1	161	564	CC	2.0113e-20
			GO:0032991	macromolecular complex	1.72186e-22	1	705	3843	CC	2.25327e-20
			GO:0009653	anatomical structure morphogenesis	1.73569e-22	1	425	2045	BP	2.25416e-20
			GO:0009605	response to external stimulus	5.17231e-22	1	285	1234	BP	6.66683e-20
			GO:1901360	organic cyclic compound metabolic process	6.19877e-22	1	949	5492	BP	7.93026e-20
			GO:0015934	large ribosomal subunit	9.16989e-22	1	45	75	CC	1.16444e-19
			GO:0022627	cytosolic small ribosomal subunit	1.05201e-21	1	30	36	CC	1.32607e-19
			GO:0008219	cell death	1.32658e-21	1	368	1728	BP	1.65996e-19
			GO:0016265	death	1.62517e-21	1	368	1730	BP	2.01886e-19
			GO:0008104	protein localization	1.777e-21	1	341	1571	BP	2.19159e-19
			GO:1901575	organic substance catabolic process	2.18679e-21	1	383	1826	BP	2.67772e-19
			GO:0048513	organ development	2.39364e-21	1	476	2394	BP	2.91023e-19
			GO:0006915	apoptotic process	4.54847e-21	1	336	1550	BP	5.49116e-19
			GO:0012501	programmed cell death	5.19415e-21	1	338	1563	BP	6.2268e-19
			GO:0010467	gene expression	1.39458e-20	1	769	4321	BP	1.66023e-18
			GO:0009059	macromolecule biosynthetic process	2.67059e-20	1	752	4215	BP	3.15738e-18
			GO:0043228	non-membrane-bounded organelle	2.75254e-20	1	580	3092	CC	3.20998e-18
			GO:0043232	intracellular non-membrane-bounded organelle	2.75254e-20	1	580	3092	CC	3.20998e-18
			GO:0009888	tissue development	4.04683e-20	1	286	1274	BP	4.68749e-18
			GO:0031410	cytoplasmic vesicle	4.22881e-20	1	221	907	CC	4.8654e-18
			GO:0071944	cell periphery	7.40721e-20	1	755	4257	CC	8.46545e-18
			GO:0044085	cellular component biogenesis	1.12661e-19	1	351	1671	BP	1.27904e-17
			GO:0022414	reproductive process	1.40409e-19	1	322	1504	BP	1.58357e-17
			GO:0043230	extracellular organelle	2.22685e-19	1	40	65	CC	2.47889e-17
			GO:0065010	extracellular membrane-bounded organelle	2.22685e-19	1	40	65	CC	2.47889e-17
			GO:0006725	cellular aromatic compound metabolic process	2.51499e-19	1	904	5286	BP	2.78158e-17
			GO:0006928	cellular component movement	3.37761e-19	1	268	1187	BP	3.71169e-17
			GO:0016023	cytoplasmic membrane-bounded vesicle	4.22311e-19	1	206	841	CC	4.61126e-17
			GO:0046483	heterocycle metabolic process	4.80026e-19	1	901	5277	BP	5.20829e-17
			GO:0032879	regulation of localization	6.07149e-19	1	296	1356	BP	6.54614e-17
			GO:0006954	inflammatory response	6.64273e-19	1	138	488	BP	7.11727e-17
			GO:0019222	regulation of metabolic process	7.04719e-19	1	829	4783	BP	7.50373e-17
			GO:0016071	mRNA metabolic process	1.10403e-18	1	159	600	BP	1.16829e-16
			GO:0005886	plasma membrane	1.34471e-18	1	735	4170	CC	1.41426e-16
			GO:0034645	cellular macromolecule biosynthetic process	1.46602e-18	1	724	4091	BP	1.53244e-16
			GO:0022610	biological adhesion	1.47769e-18	1	226	957	BP	1.53528e-16
			GO:0070062	extracellular vesicular exosome	2.165e-18	1	38	62	CC	2.23582e-16
			GO:0022607	cellular component assembly	2.3582e-18	1	323	1532	BP	2.40693e-16
			GO:0007155	cell adhesion	2.35877e-18	1	225	955	BP	2.40693e-16
			GO:0048583	regulation of response to stimulus	2.42861e-18	1	449	2306	BP	2.46353e-16
			GO:0016477	cell migration	2.95319e-18	1	204	842	BP	2.97804e-16
			GO:0010941	regulation of cell death	3.97645e-18	1	272	1236	BP	3.98645e-16
			GO:0006139	nucleobase-containing compound metabolic process	4.50009e-18	1	873	5125	BP	4.48517e-16
			GO:0044459	plasma membrane part	4.7971e-18	1	379	1876	CC	4.75357e-16
			GO:0000003	reproduction	7.06494e-18	1	329	1585	BP	6.96059e-16
			GO:0003824	catalytic activity	7.2401e-18	1	883	5198	MF	7.0924e-16
			GO:1901361	organic cyclic compound catabolic process	7.68436e-18	1	202	844	BP	7.48483e-16
			GO:0015935	small ribosomal subunit	9.61561e-18	1	36	60	CC	9.31302e-16
			GO:0043067	regulation of programmed cell death	1.05931e-17	1	265	1204	BP	1.02021e-15
			GO:0031012	extracellular matrix	1.2039e-17	1	122	419	CC	1.15298e-15
			GO:0071310	cellular response to organic substance	1.28899e-17	1	286	1327	BP	1.22762e-15
			GO:0044271	cellular nitrogen compound biosynthetic process	1.53019e-17	1	653	3657	BP	1.44928e-15
			GO:0043436	oxoacid metabolic process	1.70308e-17	1	225	977	BP	1.60417e-15
			GO:0051246	regulation of protein metabolic process	1.88565e-17	1	304	1438	BP	1.76644e-15
			GO:0042981	regulation of apoptotic process	1.93903e-17	1	262	1192	BP	1.80657e-15
			GO:0019439	aromatic compound catabolic process	3.16861e-17	1	194	810	BP	2.93618e-15
			GO:0048870	cell motility	3.85574e-17	1	213	912	BP	3.53471e-15
			GO:0051674	localization of cell	3.85574e-17	1	213	912	BP	3.53471e-15
			GO:0060255	regulation of macromolecule metabolic process	5.32233e-17	1	722	4133	BP	4.85323e-15
			GO:0005739	mitochondrion	5.38094e-17	1	304	1459	CC	4.88071e-15
			GO:0051239	regulation of multicellular organismal process	5.79002e-17	1	361	1796	BP	5.22413e-15
			GO:0051270	regulation of cellular component movement	5.83014e-17	1	129	462	BP	5.23278e-15
			GO:0008283	cell proliferation	6.45791e-17	1	317	1531	BP	5.76603e-15
			GO:0003723	RNA binding	8.44216e-17	1	198	838	MF	7.49865e-15
			GO:0006955	immune response	1.10394e-16	1	231	1031	BP	9.75505e-15
			GO:0010605	negative regulation of macromolecule metabolic process	1.24675e-16	1	286	1349	BP	1.09605e-14
			GO:0006082	organic acid metabolic process	1.3162e-16	1	225	994	BP	1.15121e-14
			GO:0005783	endoplasmic reticulum	1.44868e-16	1	271	1262	CC	1.26064e-14
			GO:0065009	regulation of molecular function	1.69098e-16	1	361	1809	BP	1.46058e-14
			GO:1901362	organic cyclic compound biosynthetic process	1.69548e-16	1	651	3683	BP	1.46058e-14
			GO:0019752	carboxylic acid metabolic process	2.26977e-16	1	202	868	BP	1.93175e-14
			GO:0046700	heterocycle catabolic process	2.27354e-16	1	191	808	BP	1.93175e-14
			GO:0044270	cellular nitrogen compound catabolic process	2.27622e-16	1	191	808	BP	1.93175e-14
			GO:0034654	nucleobase-containing compound biosynthetic process	3.60187e-16	1	624	3515	BP	3.04172e-14
			GO:1901564	organonitrogen compound metabolic process	4.42521e-16	1	337	1675	BP	3.71869e-14
			GO:1901700	response to oxygen-containing compound	6.04687e-16	1	180	752	BP	5.05666e-14
			GO:0018130	heterocycle biosynthetic process	8.04379e-16	1	632	3582	BP	6.69392e-14
			GO:0042127	regulation of cell proliferation	8.39345e-16	1	252	1168	BP	6.95116e-14
			GO:0034097	response to cytokine stimulus	9.75495e-16	1	132	496	BP	8.03986e-14
			GO:0012505	endomembrane system	9.83883e-16	1	349	1753	CC	8.07019e-14
			GO:0048584	positive regulation of response to stimulus	1.1676e-15	1	246	1134	BP	9.53148e-14
			GO:0034655	nucleobase-containing compound catabolic process	1.26768e-15	1	181	765	BP	1.02994e-13
			GO:0019438	aromatic compound biosynthetic process	1.29619e-15	1	629	3570	BP	1.04814e-13
			GO:0016192	vesicle-mediated transport	1.59755e-15	1	203	885	BP	1.28577e-13
			GO:0030198	extracellular matrix organization	1.71644e-15	1	72	205	BP	1.375e-13
			GO:0019899	enzyme binding	1.73149e-15	1	237	1081	MF	1.38061e-13
			GO:0043062	extracellular structure organization	2.29799e-15	1	72	206	BP	1.82382e-13
			GO:0048646	anatomical structure formation involved in morphogenesis	2.52696e-15	1	322	1594	BP	1.9963e-13
			GO:0080090	regulation of primary metabolic process	2.63422e-15	1	735	4291	BP	2.07149e-13
			GO:0043168	anion binding	2.70807e-15	1	439	2328	MF	2.11984e-13
			GO:0042060	wound healing	2.99786e-15	1	152	607	BP	2.33601e-13
			GO:0006793	phosphorus metabolic process	3.6656e-15	1	462	2488	BP	2.8368e-13
			GO:0043167	ion binding	3.67362e-15	1	936	5672	MF	2.8368e-13
			GO:0009892	negative regulation of metabolic process	3.93799e-15	1	296	1446	BP	3.02731e-13
			GO:0050790	regulation of catalytic activity	6.86209e-15	1	293	1434	BP	5.25164e-13
			GO:0016491	oxidoreductase activity	7.63613e-15	1	165	690	MF	5.81805e-13
			GO:2000145	regulation of cell motility	8.3536e-15	1	114	413	BP	6.33654e-13
			GO:0042592	homeostatic process	9.22389e-15	1	258	1227	BP	6.96586e-13
			GO:0040012	regulation of locomotion	1.41904e-14	1	120	447	BP	1.06696e-12
			GO:0048471	perinuclear region of cytoplasm	1.52634e-14	1	124	469	CC	1.14262e-12
			GO:0030334	regulation of cell migration	1.54942e-14	1	109	391	BP	1.15486e-12
			GO:0009057	macromolecule catabolic process	1.71809e-14	1	197	876	BP	1.27503e-12
			GO:0030154	cell differentiation	2.35566e-14	1	484	2658	BP	1.74065e-12
			GO:0031975	envelope	2.73574e-14	1	186	818	CC	2.01282e-12
			GO:0006796	phosphate-containing compound metabolic process	2.90862e-14	1	450	2441	BP	2.13088e-12
			GO:0031967	organelle envelope	3.88313e-14	1	183	804	CC	2.83271e-12
			GO:0050793	regulation of developmental process	4.60986e-14	1	292	1447	BP	3.3486e-12
			GO:0051128	regulation of cellular component organization	5.21777e-14	1	257	1236	BP	3.77419e-12
			GO:0050878	regulation of body fluid levels	8.65456e-14	1	145	593	BP	6.23383e-12
			GO:0001944	vasculature development	9.04144e-14	1	132	521	BP	6.48525e-12
			GO:0044265	cellular macromolecule catabolic process	9.8638e-14	1	162	692	BP	7.04563e-12
			GO:0048869	cellular developmental process	9.97661e-14	1	506	2825	BP	7.09664e-12
			GO:0065003	macromolecular complex assembly	1.07941e-13	1	216	1004	BP	7.6464e-12
			GO:0005102	receptor binding	1.26927e-13	1	247	1194	MF	8.95438e-12
			GO:0043233	organelle lumen	1.30581e-13	1	486	2703	CC	9.17435e-12
			GO:0032268	regulation of cellular protein metabolic process	1.36087e-13	1	259	1260	BP	9.52217e-12
			GO:0031974	membrane-enclosed lumen	1.41723e-13	1	493	2751	CC	9.87625e-12
			GO:0009719	response to endogenous stimulus	1.60042e-13	1	225	1058	BP	1.11077e-11
			GO:0048514	blood vessel morphogenesis	1.93378e-13	1	115	436	BP	1.33672e-11
			GO:0010035	response to inorganic substance	2.08623e-13	1	90	312	BP	1.43631e-11
			GO:0006091	generation of precursor metabolites and energy	2.17229e-13	1	114	436	BP	1.48958e-11
			GO:0036094	small molecule binding	2.37013e-13	1	455	2499	MF	1.61877e-11
			GO:0006935	chemotaxis	2.39039e-13	1	144	595	BP	1.6197e-11
			GO:0042330	taxis	2.39039e-13	1	144	595	BP	1.6197e-11
			GO:0001568	blood vessel development	2.67055e-13	1	126	496	BP	1.80241e-11
			GO:0016070	RNA metabolic process	3.46317e-13	1	654	3840	BP	2.3282e-11
			GO:0031323	regulation of cellular metabolic process	3.83854e-13	1	729	4348	BP	2.57047e-11
			GO:0097159	organic cyclic compound binding	4.21075e-13	1	862	5270	MF	2.80875e-11
			GO:0048878	chemical homeostasis	4.2499e-13	1	191	868	BP	2.82388e-11
			GO:0072358	cardiovascular system development	4.2844e-13	1	174	766	BP	2.8249e-11
			GO:0072359	circulatory system development	4.2844e-13	1	174	766	BP	2.8249e-11
			GO:1901363	heterocyclic compound binding	5.81447e-13	1	851	5200	MF	3.81906e-11
			GO:0055114	oxidation-reduction process	6.10401e-13	1	133	545	BP	3.99393e-11
			GO:0031324	negative regulation of cellular metabolic process	8.52303e-13	1	268	1336	BP	5.55552e-11
			GO:0007596	blood coagulation	1.28065e-12	1	124	497	BP	8.31597e-11
			GO:0033993	response to lipid	1.33165e-12	1	130	532	BP	8.61453e-11
			GO:0000166	nucleotide binding	1.60064e-12	1	429	2359	MF	1.03157e-10
			GO:0032774	RNA biosynthetic process	1.67777e-12	1	559	3228	BP	1.07723e-10
			GO:1901265	nucleoside phosphate binding	1.69968e-12	1	429	2360	MF	1.08722e-10
			GO:0007166	cell surface receptor signaling pathway	1.78878e-12	1	421	2317	BP	1.13882e-10
			GO:0001775	cell activation	1.79362e-12	1	169	753	BP	1.13882e-10
			GO:0050817	coagulation	1.97918e-12	1	124	500	BP	1.252e-10
			GO:0071345	cellular response to cytokine stimulus	1.99456e-12	1	107	411	BP	1.25709e-10
			GO:0046903	secretion	2.02756e-12	1	175	789	BP	1.2732e-10
			GO:0035556	intracellular signal transduction	2.11488e-12	1	349	1853	BP	1.32319e-10
			GO:0007599	hemostasis	2.27754e-12	1	124	501	BP	1.41977e-10
			GO:0044092	negative regulation of molecular function	2.71946e-12	1	154	672	BP	1.68912e-10
			GO:0001525	angiogenesis	3.572e-12	1	97	360	BP	2.21064e-10
			GO:0043086	negative regulation of catalytic activity	3.71168e-12	1	126	518	BP	2.28883e-10
			GO:0042470	melanosome	3.95562e-12	1	40	95	CC	2.42183e-10
			GO:0048770	pigment granule	3.95562e-12	1	40	95	CC	2.42183e-10
			GO:0048610	cellular process involved in reproduction	4.02035e-12	1	130	543	BP	2.4527e-10
			GO:0045087	innate immune response	5.20945e-12	1	126	521	BP	3.16687e-10
			GO:0030029	actin filament-based process	5.46636e-12	1	116	463	BP	3.3113e-10
			GO:0009893	positive regulation of metabolic process	6.1783e-12	1	370	2005	BP	3.72939e-10
			GO:0051248	negative regulation of protein metabolic process	6.84652e-12	1	117	472	BP	4.11824e-10
			GO:0044432	endoplasmic reticulum part	7.25927e-12	1	192	900	CC	4.35125e-10
			GO:0019725	cellular homeostasis	7.30237e-12	1	165	743	BP	4.36183e-10
			GO:0010646	regulation of cell communication	8.18177e-12	1	373	2026	BP	4.87014e-10
			GO:0023051	regulation of signaling	8.39865e-12	1	372	2020	BP	4.98194e-10
			GO:0045859	regulation of protein kinase activity	9.61987e-12	1	141	606	BP	5.68667e-10
			GO:0010468	regulation of gene expression	1.06942e-11	1	566	3306	BP	6.30004e-10
			GO:0051336	regulation of hydrolase activity	1.07516e-11	1	166	751	BP	6.31216e-10
			GO:0009607	response to biotic stimulus	1.25935e-11	1	138	598	BP	7.36827e-10
			GO:0051707	response to other organism	1.2885e-11	1	133	570	BP	7.5132e-10
			GO:0005578	proteinaceous extracellular matrix	1.35925e-11	1	95	357	CC	7.89887e-10
			GO:0009986	cell surface	1.36841e-11	1	118	481	CC	7.92522e-10
			GO:0002682	regulation of immune system process	1.44574e-11	1	183	856	BP	8.34492e-10
			GO:0051338	regulation of transferase activity	1.87811e-11	1	149	657	BP	1.08042e-09
			GO:0031325	positive regulation of cellular metabolic process	1.99485e-11	1	352	1907	BP	1.14373e-09
			GO:0052547	regulation of peptidase activity	2.06087e-11	1	74	255	BP	1.17718e-09
			GO:0006457	protein folding	2.06691e-11	1	66	216	BP	1.17718e-09
			GO:0070013	intracellular organelle lumen	2.09885e-11	1	466	2658	CC	1.19141e-09
			GO:0043549	regulation of kinase activity	2.37068e-11	1	145	636	BP	1.34127e-09
			GO:0008285	negative regulation of cell proliferation	2.38272e-11	1	124	519	BP	1.34365e-09
			GO:0005634	nucleus	2.45759e-11	1	921	5788	CC	1.38133e-09
			GO:0009725	response to hormone stimulus	2.60891e-11	1	146	645	BP	1.46159e-09
			GO:0030036	actin cytoskeleton organization	2.95005e-11	1	105	415	BP	1.64732e-09
			GO:0044429	mitochondrial part	4.25802e-11	1	157	718	CC	2.36997e-09
			GO:0009966	regulation of signal transduction	4.27769e-11	1	331	1781	BP	2.37322e-09
			GO:0001932	regulation of protein phosphorylation	4.61144e-11	1	174	811	BP	2.55012e-09
			GO:0007399	nervous system development	5.32842e-11	1	320	1711	BP	2.93714e-09
			GO:0032101	regulation of response to external stimulus	5.38193e-11	1	97	379	BP	2.955e-09
			GO:0051272	positive regulation of cellular component movement	5.3953e-11	1	69	234	BP	2.955e-09
			GO:0010604	positive regulation of macromolecule metabolic process	5.53907e-11	1	343	1864	BP	3.02408e-09
			GO:0004857	enzyme inhibitor activity	5.78813e-11	1	84	313	MF	3.15003e-09
			GO:0006986	response to unfolded protein	5.97928e-11	1	47	132	BP	3.24376e-09
			GO:0090304	nucleic acid metabolic process	6.12854e-11	1	712	4351	BP	3.31424e-09
			GO:0048468	cell development	7.60927e-11	1	282	1476	BP	4.10207e-09
			GO:0022603	regulation of anatomical structure morphogenesis	1.09325e-10	1	136	597	BP	5.87511e-09
			GO:0044425	membrane part	1.19981e-10	1	922	5850	CC	6.42762e-09
			GO:0031399	regulation of protein modification process	1.53851e-10	1	207	1023	BP	8.2164e-09
			GO:0035966	response to topologically incorrect protein	1.62335e-10	1	48	139	BP	8.63155e-09
			GO:2000026	regulation of multicellular organismal development	1.62631e-10	1	221	1108	BP	8.63155e-09
			GO:0042325	regulation of phosphorylation	1.84793e-10	1	181	867	BP	9.77751e-09
			GO:0051049	regulation of transport	1.86679e-10	1	202	995	BP	9.84691e-09
			GO:0010627	regulation of intracellular protein kinase cascade	1.9343e-10	1	152	696	BP	1.01717e-08
			GO:0006996	organelle organization	1.99879e-10	1	379	2120	BP	1.04786e-08
			GO:0043066	negative regulation of apoptotic process	2.02511e-10	1	135	599	BP	1.05843e-08
			GO:0042802	identical protein binding	2.11298e-10	1	177	846	MF	1.101e-08
			GO:0050900	leukocyte migration	2.32856e-10	1	72	257	BP	1.20718e-08
			GO:0060548	negative regulation of cell death	2.33084e-10	1	140	629	BP	1.20718e-08
			GO:0044420	extracellular matrix part	2.44182e-10	1	56	176	CC	1.25756e-08
			GO:0032269	negative regulation of cellular protein metabolic process	2.4428e-10	1	101	410	BP	1.25756e-08
			GO:0006461	protein complex assembly	2.50903e-10	1	165	776	BP	1.28779e-08
			GO:0002684	positive regulation of immune system process	2.57106e-10	1	122	527	BP	1.31569e-08
			GO:0043069	negative regulation of programmed cell death	2.62261e-10	1	136	607	BP	1.33565e-08
			GO:0044093	positive regulation of molecular function	2.63089e-10	1	218	1097	BP	1.33565e-08
			GO:0052548	regulation of endopeptidase activity	2.63343e-10	1	70	248	BP	1.33565e-08
			GO:0031226	intrinsic to plasma membrane	2.68924e-10	1	241	1238	CC	1.35993e-08
			GO:0014070	response to organic cyclic compound	2.70021e-10	1	119	511	BP	1.36146e-08
			GO:0070271	protein complex biogenesis	3.0482e-10	1	165	778	BP	1.53241e-08
			GO:0030335	positive regulation of cell migration	3.17844e-10	1	65	223	BP	1.59322e-08
			GO:2000147	positive regulation of cell motility	3.20259e-10	1	66	228	BP	1.60064e-08
			GO:0032940	secretion by cell	3.44446e-10	1	150	691	BP	1.71652e-08
			GO:0080134	regulation of response to stress	3.77927e-10	1	157	733	BP	1.87792e-08
			GO:0005604	basement membrane	4.09621e-10	1	35	86	CC	2.02952e-08
			GO:0002576	platelet degranulation	4.26968e-10	1	34	83	BP	2.10937e-08
			GO:0016310	phosphorylation	5.05342e-10	1	244	1266	BP	2.48939e-08
			GO:0010038	response to metal ion	5.46001e-10	1	63	217	BP	2.68198e-08
			GO:0007243	intracellular protein kinase cascade	6.17995e-10	1	180	874	BP	3.02694e-08
			GO:0006520	cellular amino acid metabolic process	6.52428e-10	1	108	457	BP	3.18649e-08
			GO:0009887	organ morphogenesis	6.58385e-10	1	168	802	BP	3.20645e-08
			GO:0006464	cellular protein modification process	6.67042e-10	1	429	2469	BP	3.23026e-08
			GO:0036211	protein modification process	6.67042e-10	1	429	2469	BP	3.23026e-08
			GO:0044433	cytoplasmic vesicle part	7.10913e-10	1	100	411	CC	3.43301e-08
			GO:0051082	unfolded protein binding	8.27864e-10	1	43	123	MF	3.98654e-08
			GO:0032270	positive regulation of cellular protein metabolic process	8.44043e-10	1	169	812	BP	4.05306e-08
			GO:0051247	positive regulation of protein metabolic process	9.60875e-10	1	181	886	BP	4.60119e-08
			GO:0006468	protein phosphorylation	1.02455e-09	1	220	1124	BP	4.89242e-08
			GO:0006811	ion transport	1.03e-09	1	197	984	BP	4.90481e-08
			GO:0055082	cellular chemical homeostasis	1.049e-09	1	143	661	BP	4.98146e-08
			GO:0010942	positive regulation of cell death	1.07764e-09	1	105	443	BP	5.1033e-08
			GO:0034341	response to interferon-gamma	1.12351e-09	1	40	111	BP	5.29425e-08
			GO:0022008	neurogenesis	1.12414e-09	1	220	1123	BP	5.29425e-08
			GO:0005178	integrin binding	1.19624e-09	1	33	81	MF	5.61841e-08
			GO:0042493	response to drug	1.21617e-09	1	85	335	BP	5.69638e-08
			GO:0031966	mitochondrial membrane	1.41634e-09	1	110	477	CC	6.61588e-08
			GO:0070161	anchoring junction	1.47001e-09	1	62	214	CC	6.84794e-08
			GO:0005794	Golgi apparatus	1.4826e-09	1	222	1142	CC	6.88784e-08
			GO:0005740	mitochondrial envelope	1.60164e-09	1	114	501	CC	7.42078e-08
			GO:0010466	negative regulation of peptidase activity	1.62717e-09	1	44	130	BP	7.51873e-08
			GO:0040017	positive regulation of locomotion	1.79783e-09	1	66	237	BP	8.28499e-08
			GO:0042175	nuclear outer membrane-endoplasmic reticulum membrane network	1.8612e-09	1	160	767	CC	8.55402e-08
			GO:0031347	regulation of defense response	1.88862e-09	1	101	426	BP	8.65687e-08
			GO:0071705	nitrogen compound transport	2.0401e-09	1	124	555	BP	9.32623e-08
			GO:0032403	protein complex binding	2.44247e-09	1	83	327	MF	1.11134e-07
			GO:0005789	endoplasmic reticulum membrane	2.44834e-09	1	157	752	CC	1.11134e-07
			GO:1901135	carbohydrate derivative metabolic process	2.45049e-09	1	248	1315	BP	1.11134e-07
			GO:0042327	positive regulation of phosphorylation	2.95249e-09	1	129	587	BP	1.33548e-07
			GO:0000904	cell morphogenesis involved in differentiation	2.997e-09	1	148	696	BP	1.35204e-07
			GO:0030168	platelet activation	3.01266e-09	1	62	219	BP	1.35554e-07
			GO:0045860	positive regulation of protein kinase activity	3.28933e-09	1	98	411	BP	1.47615e-07
			GO:0010951	negative regulation of endopeptidase activity	3.298e-09	1	43	128	BP	1.47618e-07
			GO:0009967	positive regulation of signal transduction	3.51214e-09	1	166	809	BP	1.56793e-07
			GO:0034330	cell junction organization	3.57362e-09	1	58	199	BP	1.59124e-07
			GO:0015980	energy derivation by oxidation of organic compounds	3.70628e-09	1	80	317	BP	1.64603e-07
			GO:0043412	macromolecule modification	3.78431e-09	1	439	2571	BP	1.67634e-07
			GO:0051346	negative regulation of hydrolase activity	3.90536e-09	1	65	237	BP	1.72281e-07
			GO:0050727	regulation of inflammatory response	3.90932e-09	1	56	190	BP	1.72281e-07
			GO:0001934	positive regulation of protein phosphorylation	4.72389e-09	1	126	574	BP	2.07645e-07
			GO:0008092	cytoskeletal protein binding	4.80954e-09	1	135	625	MF	2.10869e-07
			GO:0008284	positive regulation of cell proliferation	4.83458e-09	1	140	659	BP	2.11427e-07
			GO:0005887	integral to plasma membrane	4.88632e-09	1	228	1196	CC	2.13146e-07
			GO:0044403	symbiosis, encompassing mutualism through parasitism	5.04529e-09	1	103	444	BP	2.18812e-07
			GO:0044419	interspecies interaction between organisms	5.04529e-09	1	103	444	BP	2.18812e-07
			GO:0051171	regulation of nitrogen compound metabolic process	5.05451e-09	1	568	3454	BP	2.18812e-07
			GO:0031589	cell-substrate adhesion	5.27872e-09	1	62	221	BP	2.27942e-07
			GO:0006629	lipid metabolic process	5.36189e-09	1	219	1144	BP	2.30952e-07
			GO:0060429	epithelium development	5.44437e-09	1	131	605	BP	2.33917e-07
			GO:0006936	muscle contraction	5.47811e-09	1	68	254	BP	2.34297e-07
			GO:0051347	positive regulation of transferase activity	5.48056e-09	1	103	443	BP	2.34297e-07
			GO:0044087	regulation of cellular component biogenesis	5.58287e-09	1	86	349	BP	2.38078e-07
			GO:0033674	positive regulation of kinase activity	5.6915e-09	1	101	432	BP	2.42107e-07
			GO:0043234	protein complex	5.82652e-09	1	537	3254	CC	2.47238e-07
			GO:0048699	generation of neurons	6.06498e-09	1	206	1058	BP	2.56721e-07
			GO:0031175	neuron projection development	6.26975e-09	1	145	686	BP	2.64735e-07
			GO:0003779	actin binding	6.56114e-09	1	86	349	MF	2.76358e-07
			GO:0023056	positive regulation of signaling	6.61328e-09	1	172	853	BP	2.77871e-07
			GO:0043068	positive regulation of programmed cell death	7.9132e-09	1	99	425	BP	3.31677e-07
			GO:1901701	cellular response to oxygen-containing compound	8.24752e-09	1	92	386	BP	3.44847e-07
			GO:0051259	protein oligomerization	9.37829e-09	1	83	337	BP	3.91173e-07
			GO:0006575	cellular modified amino acid metabolic process	9.42566e-09	1	55	189	BP	3.92194e-07
			GO:0061061	muscle structure development	9.87707e-09	1	105	459	BP	4.09982e-07
			GO:0044431	Golgi apparatus part	1.04032e-08	1	137	646	CC	4.30779e-07
			GO:0097305	response to alcohol	1.05715e-08	1	60	217	BP	4.36693e-07
			GO:0040008	regulation of growth	1.09811e-08	1	114	514	BP	4.5252e-07
			GO:0030155	regulation of cell adhesion	1.1033e-08	1	70	267	BP	4.53568e-07
			GO:0019221	cytokine-mediated signaling pathway	1.11707e-08	1	82	334	BP	4.58131e-07
			GO:0002252	immune effector process	1.23752e-08	1	102	447	BP	5.06319e-07
			GO:0006897	endocytosis	1.26131e-08	1	87	360	BP	5.14824e-07
			GO:0010647	positive regulation of cell communication	1.29639e-08	1	171	855	BP	5.27887e-07
			GO:0003012	muscle system process	1.35214e-08	1	73	286	BP	5.49285e-07
			GO:0033554	cellular response to stress	1.35624e-08	1	226	1200	BP	5.49644e-07
			GO:0002685	regulation of leukocyte migration	1.4649e-08	1	32	85	BP	5.92284e-07
			GO:0002687	positive regulation of leukocyte migration	1.55558e-08	1	27	65	BP	6.27465e-07
			GO:0007167	enzyme linked receptor protein signaling pathway	1.60765e-08	1	175	880	BP	6.46947e-07
			GO:0043065	positive regulation of apoptotic process	1.69948e-08	1	97	420	BP	6.823e-07
			GO:0061134	peptidase regulator activity	1.77709e-08	1	56	201	MF	7.1179e-07
			GO:0006959	humoral immune response	1.89073e-08	1	36	103	BP	7.55545e-07
			GO:0030182	neuron differentiation	1.95924e-08	1	190	974	BP	7.81097e-07
			GO:0051701	interaction with host	2.04614e-08	1	95	410	BP	8.13852e-07
			GO:0048666	neuron development	2.12745e-08	1	160	790	BP	8.44233e-07
			GO:0005743	mitochondrial inner membrane	2.15086e-08	1	80	331	CC	8.51553e-07
			GO:0007010	cytoskeleton organization	2.20288e-08	1	160	792	BP	8.70139e-07
			GO:2000112	regulation of cellular macromolecule biosynthetic process	2.27831e-08	1	508	3078	BP	8.97864e-07
			GO:0006508	proteolysis	2.29805e-08	1	182	932	BP	9.03565e-07
			GO:0043085	positive regulation of catalytic activity	2.49187e-08	1	178	907	BP	9.77531e-07
			GO:0008015	blood circulation	2.56738e-08	1	83	345	BP	1.00486e-06
			GO:0010556	regulation of macromolecule biosynthetic process	2.64021e-08	1	519	3158	BP	1.03101e-06
			GO:0032787	monocarboxylic acid metabolic process	2.69097e-08	1	97	424	BP	1.04844e-06
			GO:1901137	carbohydrate derivative biosynthetic process	2.73463e-08	1	135	646	BP	1.06303e-06
			GO:0019219	regulation of nucleobase-containing compound metabolic process	2.86855e-08	1	550	3372	BP	1.11257e-06
			GO:0032550	purine ribonucleoside binding	2.88762e-08	1	316	1787	MF	1.11744e-06
			GO:0002526	acute inflammatory response	2.89511e-08	1	37	109	BP	1.11781e-06
			GO:0005200	structural constituent of cytoskeleton	2.93469e-08	1	30	78	MF	1.12974e-06
			GO:0003013	circulatory system process	2.93918e-08	1	83	346	BP	1.12974e-06
			GO:0032989	cellular component morphogenesis	2.94799e-08	1	192	992	BP	1.13059e-06
			GO:0031401	positive regulation of protein modification process	2.96057e-08	1	149	731	BP	1.13288e-06
			GO:0001883	purine nucleoside binding	3.21196e-08	1	316	1789	MF	1.22634e-06
			GO:0009889	regulation of biosynthetic process	3.3592e-08	1	541	3316	BP	1.27971e-06
			GO:0010562	positive regulation of phosphorus metabolic process	3.49984e-08	1	137	660	BP	1.32738e-06
			GO:0045937	positive regulation of phosphate metabolic process	3.49984e-08	1	137	660	BP	1.32738e-06
			GO:0032549	ribonucleoside binding	3.58745e-08	1	316	1791	MF	1.35761e-06
			GO:0009617	response to bacterium	3.60615e-08	1	80	335	BP	1.36168e-06
			GO:0045595	regulation of cell differentiation	3.66817e-08	1	196	1023	BP	1.38205e-06
			GO:0016053	organic acid biosynthetic process	3.68688e-08	1	73	293	BP	1.38302e-06
			GO:0046394	carboxylic acid biosynthetic process	3.68688e-08	1	73	293	BP	1.38302e-06
			GO:0005509	calcium ion binding	3.90095e-08	1	136	655	MF	1.46013e-06
			GO:0009890	negative regulation of biosynthetic process	3.92841e-08	1	193	1006	BP	1.46721e-06
			GO:0030030	cell projection organization	4.00253e-08	1	180	921	BP	1.49164e-06
			GO:0032555	purine ribonucleotide binding	4.04556e-08	1	319	1813	MF	1.5044e-06
			GO:0001882	nucleoside binding	4.06744e-08	1	317	1800	MF	1.50927e-06
			GO:0031326	regulation of cellular biosynthetic process	4.38857e-08	1	536	3288	BP	1.62491e-06
			GO:0032553	ribonucleotide binding	4.44838e-08	1	321	1828	MF	1.6435e-06
			GO:0000902	cell morphogenesis	4.85696e-08	1	182	936	BP	1.7906e-06
			GO:0040007	growth	4.97052e-08	1	154	768	BP	1.82853e-06
			GO:0071346	cellular response to interferon-gamma	5.04137e-08	1	33	93	BP	1.85063e-06
			GO:0035639	purine ribonucleoside triphosphate binding	5.12631e-08	1	313	1778	MF	1.87778e-06
			GO:0010558	negative regulation of macromolecule biosynthetic process	5.17206e-08	1	184	953	BP	1.8905e-06
			GO:0017076	purine nucleotide binding	5.2528e-08	1	319	1818	MF	1.91593e-06
			GO:0019220	regulation of phosphate metabolic process	5.35817e-08	1	227	1226	BP	1.95021e-06
			GO:0051174	regulation of phosphorus metabolic process	5.44446e-08	1	229	1239	BP	1.97742e-06
			GO:0000302	response to reactive oxygen species	5.55138e-08	1	41	130	BP	2.01199e-06
			GO:0005912	adherens junction	5.96586e-08	1	55	196	CC	2.15765e-06
			GO:0019866	organelle inner membrane	6.16476e-08	1	84	361	CC	2.22489e-06
			GO:0030055	cell-substrate junction	6.25751e-08	1	43	138	CC	2.25362e-06
			GO:0090066	regulation of anatomical structure size	6.89019e-08	1	71	286	BP	2.47628e-06
			GO:0005856	cytoskeleton	7.02619e-08	1	306	1746	CC	2.51987e-06
			GO:0060326	cell chemotaxis	7.05591e-08	1	45	150	BP	2.52525e-06
			GO:0019048	virus-host interaction	7.81144e-08	1	86	370	BP	2.78982e-06
			GO:0003008	system process	7.92665e-08	1	297	1691	BP	2.82508e-06
			GO:0010740	positive regulation of intracellular protein kinase cascade	7.97141e-08	1	107	491	BP	2.83514e-06
			GO:0042542	response to hydrogen peroxide	8.05868e-08	1	31	86	BP	2.86025e-06
			GO:0097367	carbohydrate derivative binding	9.15774e-08	1	53	190	MF	3.24362e-06
			GO:0030595	leukocyte chemotaxis	9.59476e-08	1	39	123	BP	3.3914e-06
			GO:0055086	nucleobase-containing small molecule metabolic process	1.02897e-07	1	168	865	BP	3.62955e-06
			GO:0019901	protein kinase binding	1.06393e-07	1	83	354	MF	3.74516e-06
			GO:0007409	axonogenesis	1.07306e-07	1	111	514	BP	3.76957e-06
			GO:0006790	sulfur compound metabolic process	1.08394e-07	1	60	230	BP	3.8e-06
			GO:1901565	organonitrogen compound catabolic process	1.14687e-07	1	146	729	BP	4.01241e-06
			GO:0009117	nucleotide metabolic process	1.1982e-07	1	160	817	BP	4.18345e-06
			GO:0034329	cell junction assembly	1.22556e-07	1	50	175	BP	4.27028e-06
			GO:0048545	response to steroid hormone stimulus	1.24116e-07	1	64	253	BP	4.31585e-06
			GO:0050801	ion homeostasis	1.27154e-07	1	137	676	BP	4.41255e-06
			GO:0061024	membrane organization	1.2874e-07	1	94	419	BP	4.45418e-06
			GO:2000113	negative regulation of cellular macromolecule biosynthetic process	1.28873e-07	1	176	915	BP	4.45418e-06
			GO:0050776	regulation of immune response	1.32423e-07	1	113	533	BP	4.56764e-06
			GO:0060491	regulation of cell projection assembly	1.33273e-07	1	23	54	BP	4.58776e-06
			GO:0031327	negative regulation of cellular biosynthetic process	1.36105e-07	1	188	992	BP	4.67584e-06
			GO:0004601	peroxidase activity	1.45912e-07	1	19	40	MF	4.99275e-06
			GO:0016684	oxidoreductase activity, acting on peroxide as acceptor	1.45912e-07	1	19	40	MF	4.99275e-06
			GO:0044283	small molecule biosynthetic process	1.48103e-07	1	99	451	BP	5.0468e-06
			GO:0006753	nucleoside phosphate metabolic process	1.48371e-07	1	161	826	BP	5.0468e-06
			GO:0019838	growth factor binding	1.48375e-07	1	35	105	MF	5.0468e-06
			GO:0018193	peptidyl-amino acid modification	1.52765e-07	1	133	652	BP	5.18583e-06
			GO:0050840	extracellular matrix binding	1.5422e-07	1	18	36	MF	5.22489e-06
			GO:0051252	regulation of RNA metabolic process	1.6868e-07	1	477	2915	BP	5.70352e-06
			GO:0042274	ribosomal small subunit biogenesis	1.72442e-07	1	12	18	BP	5.81923e-06
			GO:0001726	ruffle	1.82993e-07	1	39	124	CC	6.16317e-06
			GO:0002009	morphogenesis of an epithelium	1.87921e-07	1	87	381	BP	6.31673e-06
			GO:0016209	antioxidant activity	1.90474e-07	1	25	64	MF	6.39e-06
			GO:0006749	glutathione metabolic process	1.92031e-07	1	21	48	BP	6.42967e-06
			GO:0048667	cell morphogenesis involved in neuron differentiation	2.05794e-07	1	118	562	BP	6.87705e-06
			GO:0002690	positive regulation of leukocyte chemotaxis	2.17064e-07	1	22	52	BP	7.23954e-06
			GO:0009628	response to abiotic stimulus	2.31174e-07	1	148	750	BP	7.69516e-06
			GO:0007044	cell-substrate junction assembly	2.43731e-07	1	24	59	BP	8.09745e-06
			GO:1901566	organonitrogen compound biosynthetic process	2.52211e-07	1	130	642	BP	8.36298e-06
			GO:0048812	neuron projection morphogenesis	2.72199e-07	1	118	565	BP	9.00831e-06
			GO:0006357	regulation of transcription from RNA polymerase II promoter	2.75569e-07	1	225	1239	BP	9.10227e-06
			GO:0044711	single-organism biosynthetic process	2.76396e-07	1	100	463	BP	9.11203e-06
			GO:0016044	cellular membrane organization	2.94724e-07	1	92	415	BP	9.6976e-06
			GO:0006873	cellular ion homeostasis	3.0048e-07	1	123	601	BP	9.86807e-06
			GO:0045333	cellular respiration	3.02825e-07	1	43	149	BP	9.92606e-06
			GO:0060341	regulation of cellular localization	3.12437e-07	1	134	668	BP	1.02216e-05
			GO:0005975	carbohydrate metabolic process	3.18097e-07	1	150	765	BP	1.03869e-05
			GO:0071294	cellular response to zinc ion	3.34079e-07	1	9	11	BP	1.08881e-05
			GO:0006458	'de novo' protein folding	3.44823e-07	1	22	53	BP	1.12169e-05
			GO:0005925	focal adhesion	3.86164e-07	1	39	127	CC	1.25379e-05
			GO:0019637	organophosphate metabolic process	3.91039e-07	1	217	1196	BP	1.26722e-05
			GO:0005924	cell-substrate adherens junction	4.01236e-07	1	40	132	CC	1.29781e-05
			GO:0019900	kinase binding	4.0805e-07	1	88	394	MF	1.31736e-05
			GO:0031400	negative regulation of protein modification process	4.42475e-07	1	74	317	BP	1.42582e-05
			GO:0048585	negative regulation of response to stimulus	4.48453e-07	1	151	776	BP	1.44237e-05
			GO:2000116	regulation of cysteine-type endopeptidase activity	4.83934e-07	1	49	179	BP	1.55357e-05
			GO:0044255	cellular lipid metabolic process	4.8843e-07	1	159	829	BP	1.56508e-05
			GO:2000117	negative regulation of cysteine-type endopeptidase activity	5.15332e-07	1	25	66	BP	1.6482e-05
			GO:0051172	negative regulation of nitrogen compound metabolic process	5.29138e-07	1	176	936	BP	1.6892e-05
			GO:0030234	enzyme regulator activity	5.41217e-07	1	179	957	MF	1.72455e-05
			GO:0000165	MAPK cascade	5.74052e-07	1	110	528	BP	1.82578e-05
			GO:0009100	glycoprotein metabolic process	6.33234e-07	1	81	358	BP	2.01028e-05
			GO:0060537	muscle tissue development	6.44256e-07	1	74	318	BP	2.04149e-05
			GO:0072330	monocarboxylic acid biosynthetic process	6.60585e-07	1	50	186	BP	2.08937e-05
			GO:0009410	response to xenobiotic stimulus	7.1036e-07	1	43	151	BP	2.24267e-05
			GO:0006631	fatty acid metabolic process	7.38859e-07	1	71	301	BP	2.32836e-05
			GO:0005832	chaperonin-containing T-complex	7.65104e-07	1	7	7	CC	2.40664e-05
			GO:0005539	glycosaminoglycan binding	7.67288e-07	1	47	171	MF	2.40909e-05
			GO:0010243	response to organic nitrogen	7.76251e-07	1	120	588	BP	2.43277e-05
			GO:0061135	endopeptidase regulator activity	7.94736e-07	1	45	163	MF	2.48616e-05
			GO:0030133	transport vesicle	7.99835e-07	1	41	141	CC	2.49755e-05
			GO:0048729	tissue morphogenesis	8.0827e-07	1	103	484	BP	2.5193e-05
			GO:0031093	platelet alpha granule lumen	8.24361e-07	1	20	47	CC	2.5648e-05
			GO:1901654	response to ketone	8.3599e-07	1	26	72	BP	2.59627e-05
			GO:0043281	regulation of cysteine-type endopeptidase activity involved in apoptotic process	8.60049e-07	1	47	172	BP	2.66615e-05
			GO:0051604	protein maturation	9.06304e-07	1	40	137	BP	2.79977e-05
			GO:0022612	gland morphogenesis	9.06418e-07	1	35	112	BP	2.79977e-05
			GO:1901681	sulfur compound binding	9.34148e-07	1	46	167	MF	2.88023e-05
			GO:0072593	reactive oxygen species metabolic process	9.39731e-07	1	37	123	BP	2.89225e-05
			GO:0032069	regulation of nuclease activity	9.69796e-07	1	26	72	BP	2.97722e-05
			GO:0004866	endopeptidase inhibitor activity	9.70814e-07	1	44	159	MF	2.97722e-05
			GO:0032103	positive regulation of response to external stimulus	9.77263e-07	1	43	153	BP	2.99165e-05
			GO:0043122	regulation of I-kappaB kinase/NF-kappaB cascade	9.97568e-07	1	51	193	BP	3.04836e-05
			GO:0002688	regulation of leukocyte chemotaxis	1.01378e-06	1	23	60	BP	3.09238e-05
			GO:0006805	xenobiotic metabolic process	1.0721e-06	1	42	148	BP	3.26176e-05
			GO:0034976	response to endoplasmic reticulum stress	1.07311e-06	1	35	113	BP	3.26176e-05
			GO:0043169	cation binding	1.09202e-06	0.999999	624	3954	MF	3.31335e-05
			GO:0051084	'de novo' posttranslational protein folding	1.09772e-06	1	20	48	BP	3.32477e-05
			GO:0015629	actin cytoskeleton	1.11366e-06	1	82	365	CC	3.3671e-05
			GO:0048732	gland development	1.12225e-06	1	66	275	BP	3.38711e-05
			GO:0006518	peptide metabolic process	1.1281e-06	1	30	91	BP	3.39878e-05
			GO:0043408	regulation of MAPK cascade	1.13343e-06	1	98	459	BP	3.40885e-05
			GO:0006956	complement activation	1.14605e-06	1	19	44	BP	3.44077e-05
			GO:0010629	negative regulation of gene expression	1.16964e-06	1	170	902	BP	3.50545e-05
			GO:0009615	response to virus	1.17454e-06	1	63	261	BP	3.51397e-05
			GO:0031252	cell leading edge	1.21423e-06	1	63	258	CC	3.6264e-05
			GO:0042692	muscle cell differentiation	1.24428e-06	1	69	292	BP	3.70937e-05
			GO:1901698	response to nitrogen compound	1.24634e-06	1	125	624	BP	3.70937e-05
			GO:0003924	GTPase activity	1.29318e-06	1	57	228	MF	3.84211e-05
			GO:0071466	cellular response to xenobiotic stimulus	1.29981e-06	1	42	149	BP	3.85514e-05
			GO:0003018	vascular process in circulatory system	1.30777e-06	1	38	129	BP	3.87205e-05
			GO:0030414	peptidase inhibitor activity	1.3858e-06	0.999999	45	166	MF	4.09599e-05
			GO:0033673	negative regulation of kinase activity	1.49498e-06	0.999999	44	159	BP	4.4111e-05
			GO:0030449	regulation of complement activation	1.51213e-06	1	12	20	BP	4.44639e-05
			GO:2000257	regulation of protein activation cascade	1.51213e-06	1	12	20	BP	4.44639e-05
			GO:0006633	fatty acid biosynthetic process	1.5197e-06	0.999999	38	130	BP	4.461e-05
			GO:0030593	neutrophil chemotaxis	1.53199e-06	1	21	53	BP	4.48938e-05
			GO:0045934	negative regulation of nucleobase-containing compound metabolic process	1.65539e-06	0.999999	173	923	BP	4.84274e-05
			GO:0002253	activation of immune response	1.66016e-06	0.999999	67	283	BP	4.84841e-05
			GO:0002053	positive regulation of mesenchymal cell proliferation	1.68354e-06	1	17	37	BP	4.90833e-05
			GO:0051348	negative regulation of transferase activity	1.70037e-06	0.999999	46	170	BP	4.94898e-05
			GO:0006366	transcription from RNA polymerase II promoter	1.792e-06	0.999999	249	1413	BP	5.20683e-05
			GO:0034622	cellular macromolecular complex assembly	1.80267e-06	0.999999	110	538	BP	5.22895e-05
			GO:0016787	hydrolase activity	1.85277e-06	0.999999	379	2285	MF	5.3652e-05
			GO:0042383	sarcolemma	1.97548e-06	0.999999	28	83	CC	5.71091e-05
			GO:0019843	rRNA binding	2.00318e-06	1	15	31	MF	5.78122e-05
			GO:0051253	negative regulation of RNA metabolic process	2.06289e-06	0.999999	160	844	BP	5.94355e-05
			GO:0031406	carboxylic acid binding	2.0757e-06	0.999999	47	177	MF	5.97042e-05
			GO:0006913	nucleocytoplasmic transport	2.10151e-06	0.999999	77	341	BP	6.03454e-05
			GO:0002274	myeloid leukocyte activation	2.1538e-06	0.999999	35	117	BP	6.17435e-05
			GO:0034504	protein localization to nucleus	2.18911e-06	0.999999	60	246	BP	6.2651e-05
			GO:0043209	myelin sheath	2.24748e-06	1	16	34	CC	6.42143e-05
			GO:0044723	single-organism carbohydrate metabolic process	2.3941e-06	0.999999	113	555	BP	6.82897e-05
			GO:0060205	cytoplasmic membrane-bounded vesicle lumen	2.43489e-06	0.999999	21	54	CC	6.93378e-05
			GO:0007015	actin filament organization	2.46851e-06	0.999999	55	220	BP	7.01785e-05
			GO:0007411	axon guidance	2.52831e-06	0.999999	80	358	BP	7.17598e-05
			GO:0034774	secretory granule lumen	2.55443e-06	0.999999	20	50	CC	7.23813e-05
			GO:0070613	regulation of protein processing	2.72744e-06	0.999999	18	42	BP	7.7156e-05
			GO:0007249	I-kappaB kinase/NF-kappaB cascade	2.7892e-06	0.999999	54	216	BP	7.8773e-05
			GO:0005773	vacuole	2.93967e-06	0.999999	86	397	CC	8.2886e-05
			GO:0033218	amide binding	3.02519e-06	0.999999	40	143	MF	8.51573e-05
			GO:0043154	negative regulation of cysteine-type endopeptidase activity involved in apoptotic process	3.04865e-06	0.999999	23	63	BP	8.56771e-05
			GO:0030141	secretory granule	3.1435e-06	0.999999	60	251	CC	8.81979e-05
			GO:0006469	negative regulation of protein kinase activity	3.26389e-06	0.999999	41	148	BP	9.14261e-05
			GO:0043603	cellular amide metabolic process	3.28021e-06	0.999999	41	149	BP	9.17334e-05
			GO:0051169	nuclear transport	3.31156e-06	0.999999	77	345	BP	9.24594e-05
			GO:0001763	morphogenesis of a branching structure	3.36116e-06	0.999999	51	200	BP	9.36917e-05
			GO:0061138	morphogenesis of a branching epithelium	3.37389e-06	0.999999	49	189	BP	9.38937e-05
			GO:0051146	striated muscle cell differentiation	3.46731e-06	0.999999	54	216	BP	9.62802e-05
			GO:0031983	vesicle lumen	3.47087e-06	0.999999	21	55	CC	9.62802e-05
			GO:0007517	muscle organ development	3.62631e-06	0.999998	76	339	BP	0.000100429
			GO:0042277	peptide binding	3.66076e-06	0.999999	39	139	MF	0.00010122
			GO:0005793	endoplasmic reticulum-Golgi intermediate compartment	3.69088e-06	0.999999	22	59	CC	0.000101889
			GO:0022900	electron transport chain	3.87043e-06	0.999999	38	137	BP	0.000106673
			GO:0050880	regulation of blood vessel size	3.98642e-06	0.999999	33	110	BP	0.000109694
			GO:0014706	striated muscle tissue development	4.0035e-06	0.999998	70	306	BP	0.000109987
			GO:0005635	nuclear envelope	4.11792e-06	0.999998	71	312	CC	0.00011295
			GO:0002020	protease binding	4.64335e-06	0.999999	22	60	MF	0.000127158
			GO:0007229	integrin-mediated signaling pathway	4.66733e-06	0.999999	24	68	BP	0.000127611
			GO:0006006	glucose metabolic process	4.68663e-06	0.999998	52	208	BP	0.000127935
			GO:0034220	ion transmembrane transport	4.77376e-06	0.999998	67	291	BP	0.000130106
			GO:0010043	response to zinc ion	4.82863e-06	0.999999	15	33	BP	0.000131392
			GO:0035150	regulation of tube size	4.94301e-06	0.999998	33	111	BP	0.000134292
			GO:0005911	cell-cell junction	5.19771e-06	0.999998	67	290	CC	0.000140988
			GO:0001655	urogenital system development	5.31159e-06	0.999998	66	285	BP	0.000143849
			GO:0002455	humoral immune response mediated by circulating immunoglobulin	5.4261e-06	0.999999	18	44	BP	0.000146719
			GO:0002237	response to molecule of bacterial origin	5.5134e-06	0.999998	52	210	BP	0.000148844
			GO:0060333	interferon-gamma-mediated signaling pathway	5.7158e-06	0.999998	25	74	BP	0.000154066
			GO:0051130	positive regulation of cellular component organization	6.08777e-06	0.999997	100	485	BP	0.000163835
			GO:0060742	epithelial cell differentiation involved in prostate gland development	6.31074e-06	1	9	13	BP	0.000169569
			GO:0070482	response to oxygen levels	6.53632e-06	0.999997	57	238	BP	0.000175355
			GO:0044428	nuclear part	6.56302e-06	0.999995	402	2467	CC	0.000175797
			GO:2001141	regulation of RNA biosynthetic process	6.59357e-06	0.999995	459	2852	BP	0.000176339
			GO:0046872	metal ion binding	6.7137e-06	0.999995	605	3864	MF	0.000179011
			GO:0006887	exocytosis	6.71434e-06	0.999997	63	271	BP	0.000179011
			GO:0042886	amide transport	6.81848e-06	0.999997	52	211	BP	0.000181505
			GO:0051093	negative regulation of developmental process	6.95222e-06	0.999996	111	554	BP	0.000184778
			GO:0003729	mRNA binding	7.21747e-06	0.999998	29	93	MF	0.000191531
			GO:0055001	muscle cell development	7.29893e-06	0.999997	42	157	BP	0.000193393
			GO:0045121	membrane raft	7.36205e-06	0.999997	46	178	CC	0.000194765
			GO:0006163	purine nucleotide metabolic process	7.5061e-06	0.999995	132	685	BP	0.00019827
			GO:0009991	response to extracellular stimulus	7.52788e-06	0.999996	66	290	BP	0.000198539
			GO:0051271	negative regulation of cellular component movement	7.63282e-06	0.999997	37	132	BP	0.000200998
			GO:0006984	ER-nucleus signaling pathway	7.86962e-06	0.999997	30	98	BP	0.000206916
			GO:0012502	induction of programmed cell death	7.89639e-06	0.999997	49	196	BP	0.000207302
			GO:0004860	protein kinase inhibitor activity	8.10037e-06	0.999998	18	45	MF	0.000212331
			GO:0005901	caveola	8.22308e-06	0.999998	21	57	CC	0.00021496
			GO:0012506	vesicle membrane	8.22573e-06	0.999996	79	364	CC	0.00021496
			GO:0001558	regulation of cell growth	8.57723e-06	0.999996	65	285	BP	0.000223804
			GO:0097190	apoptotic signaling pathway	8.71059e-06	0.999996	50	202	BP	0.000226594
			GO:1900117	regulation of execution phase of apoptosis	8.71059e-06	0.999996	50	202	BP	0.000226594
			GO:0030659	cytoplasmic vesicle membrane	8.81176e-06	0.999995	77	353	CC	0.000228879
			GO:0042803	protein homodimerization activity	9.0558e-06	0.999995	108	540	MF	0.000234862
			GO:0042379	chemokine receptor binding	9.1432e-06	0.999998	20	55	MF	0.00023677
			GO:0072521	purine-containing compound metabolic process	9.16314e-06	0.999994	137	719	BP	0.000236929
			GO:0008610	lipid biosynthetic process	9.17718e-06	0.999995	111	558	BP	0.000236934
			GO:0010464	regulation of mesenchymal cell proliferation	9.32695e-06	0.999998	17	41	BP	0.000240439
			GO:0043627	response to estrogen stimulus	9.42646e-06	0.999997	35	124	BP	0.000242639
			GO:0043292	contractile fiber	9.48578e-06	0.999996	45	175	CC	0.0002438
			GO:0030855	epithelial cell differentiation	9.65406e-06	0.999995	67	298	BP	0.000247754
			GO:0006979	response to oxidative stress	9.76376e-06	0.999996	59	253	BP	0.000250194
			GO:0046983	protein dimerization activity	9.99938e-06	0.999994	165	900	MF	0.00025585
			GO:0055085	transmembrane transport	1.01183e-05	0.999994	131	681	BP	0.000258508
			GO:0035295	tube development	1.03263e-05	0.999994	91	436	BP	0.000263428
			GO:0001933	negative regulation of protein phosphorylation	1.05628e-05	0.999995	49	197	BP	0.00026906
			GO:0005759	mitochondrial matrix	1.06439e-05	0.999995	64	283	CC	0.000270725
			GO:0051345	positive regulation of hydrolase activity	1.07187e-05	0.999994	93	450	BP	0.000272223
			GO:0045321	leukocyte activation	1.07916e-05	0.999994	109	548	BP	0.000273669
			GO:0001664	G-protein coupled receptor binding	1.1152e-05	0.999995	48	195	MF	0.000282391
			GO:0061448	connective tissue development	1.15324e-05	0.999995	50	203	BP	0.000291593
			GO:0006355	regulation of transcription, DNA-dependent	1.17953e-05	0.999991	454	2832	BP	0.000297575
			GO:0097194	execution phase of apoptosis	1.18037e-05	0.999995	49	198	BP	0.000297575
			GO:0022904	respiratory electron transport chain	1.1864e-05	0.999996	29	98	BP	0.000298656
			GO:0005788	endoplasmic reticulum lumen	1.26462e-05	0.999995	43	166	CC	0.000317879
			GO:0043236	laminin binding	1.28012e-05	0.999999	11	20	MF	0.000321306
			GO:0006417	regulation of translation	1.32481e-05	0.999994	49	199	BP	0.000332037
			GO:0051046	regulation of secretion	1.38151e-05	0.999992	91	442	BP	0.000345741
			GO:0010557	positive regulation of macromolecule biosynthetic process	1.49171e-05	0.99999	210	1193	BP	0.000372775
			GO:0006917	induction of apoptosis	1.5129e-05	0.999993	48	195	BP	0.00037752
			GO:0007169	transmembrane receptor protein tyrosine kinase signaling pathway	1.52012e-05	0.999991	121	623	BP	0.000378771
			GO:0048534	hematopoietic or lymphoid organ development	1.52343e-05	0.999991	107	539	BP	0.000379044
			GO:0031674	I band	1.53087e-05	0.999995	29	96	CC	0.000380343
			GO:0010608	posttranscriptional regulation of gene expression	1.55368e-05	0.999992	76	353	BP	0.000385242
			GO:0009055	electron carrier activity	1.55508e-05	0.999994	40	153	MF	0.000385242
			GO:0071495	cellular response to endogenous stimulus	1.60332e-05	0.99999	135	712	BP	0.00039662
			GO:2000146	negative regulation of cell motility	1.63185e-05	0.999994	35	126	BP	0.000403095
			GO:0006987	activation of signaling protein activity involved in unfolded protein response	1.64928e-05	0.999995	22	64	BP	0.000406815
			GO:0006606	protein import into nucleus	1.70203e-05	0.999992	51	211	BP	0.00041862
			GO:0044744	protein targeting to nucleus	1.70203e-05	0.999992	51	211	BP	0.00041862
			GO:0019001	guanyl nucleotide binding	1.71416e-05	0.999991	79	372	MF	0.000420159
			GO:0032561	guanyl ribonucleotide binding	1.71416e-05	0.999991	79	372	MF	0.000420159
			GO:0001501	skeletal system development	1.71564e-05	0.999991	82	389	BP	0.000420159
			GO:0050673	epithelial cell proliferation	1.72119e-05	0.999992	54	228	BP	0.000420918
			GO:0040013	negative regulation of locomotion	1.73513e-05	0.999993	39	147	BP	0.000423724
			GO:0030054	cell junction	1.76325e-05	0.999989	142	754	CC	0.000429976
			GO:0031091	platelet alpha granule	1.77516e-05	0.999995	21	60	CC	0.000432267
			GO:0042451	purine nucleoside biosynthetic process	1.78575e-05	0.999994	28	93	BP	0.000433613
			GO:0046129	purine ribonucleoside biosynthetic process	1.78575e-05	0.999994	28	93	BP	0.000433613
			GO:0071900	regulation of protein serine/threonine kinase activity	1.82792e-05	0.99999	78	366	BP	0.000443225
			GO:0055080	cation homeostasis	1.90203e-05	0.999989	88	428	BP	0.000460543
			GO:0001816	cytokine production	1.92768e-05	0.999989	87	422	BP	0.000466096
			GO:0045892	negative regulation of transcription, DNA-dependent	1.93115e-05	0.999988	151	816	BP	0.000466278
			GO:0000122	negative regulation of transcription from RNA polymerase II promoter	1.94906e-05	0.999989	101	504	BP	0.00046994
			GO:0022613	ribonucleoprotein complex biogenesis	1.96581e-05	0.999991	54	231	BP	0.000473313
			GO:0070301	cellular response to hydrogen peroxide	2.00713e-05	0.999995	19	52	BP	0.000482584
			GO:0008201	heparin binding	2.03491e-05	0.999992	35	128	MF	0.000488579
			GO:0050778	positive regulation of immune response	2.04721e-05	0.999989	75	350	BP	0.000490844
			GO:0030097	hemopoiesis	2.06754e-05	0.999988	101	506	BP	0.000494543
			GO:0030018	Z disc	2.07177e-05	0.999993	26	83	CC	0.000494543
			GO:0032990	cell part morphogenesis	2.07382e-05	0.999987	130	681	BP	0.000494543
			GO:0055002	striated muscle cell development	2.07418e-05	0.999992	36	132	BP	0.000494543
			GO:0051050	positive regulation of transport	2.09882e-05	0.999988	98	488	BP	0.000499723
			GO:0005730	nucleolus	2.10371e-05	0.999987	119	618	CC	0.000500194
			GO:0042744	hydrogen peroxide catabolic process	2.12737e-05	0.999997	11	21	BP	0.000505117
			GO:0001848	complement binding	2.14767e-05	0.999999	7	9	MF	0.000509185
			GO:0006812	cation transport	2.15044e-05	0.999987	122	636	BP	0.000509185
			GO:0048858	cell projection morphogenesis	2.16435e-05	0.999986	128	669	BP	0.000511773
			GO:0051129	negative regulation of cellular component organization	2.23695e-05	0.999988	72	333	BP	0.00052821
			GO:0036293	response to decreased oxygen levels	2.316e-05	0.999989	53	225	BP	0.000546124
			GO:0019210	kinase inhibitor activity	2.3278e-05	0.999994	18	48	MF	0.000548151
			GO:0031667	response to nutrient levels	2.34185e-05	0.999988	60	265	BP	0.000550703
			GO:0007160	cell-matrix adhesion	2.35391e-05	0.99999	39	148	BP	0.000552781
			GO:0002520	immune system development	2.40401e-05	0.999985	111	569	BP	0.000563776
			GO:0030336	negative regulation of cell migration	2.41191e-05	0.999991	34	123	BP	0.000564855
			GO:0031224	intrinsic to membrane	2.43963e-05	0.99998	777	5149	CC	0.000570566
			GO:0051094	positive regulation of developmental process	2.45908e-05	0.999984	130	687	BP	0.000574332
			GO:0009165	nucleotide biosynthetic process	2.4687e-05	0.999988	61	272	BP	0.000574564
			GO:0034614	cellular response to reactive oxygen species	2.47029e-05	0.999992	25	80	BP	0.000574564
			GO:0030016	myofibril	2.47118e-05	0.999989	42	165	CC	0.000574564
			GO:0005525	GTP binding	2.47348e-05	0.999987	76	358	MF	0.000574564
			GO:0051170	nuclear import	2.57511e-05	0.999988	51	214	BP	0.000597362
			GO:0006750	glutathione biosynthetic process	2.58697e-05	0.999997	10	18	BP	0.000599304
			GO:0002790	peptide secretion	2.62135e-05	0.999988	47	193	BP	0.000605774
			GO:0009891	positive regulation of biosynthetic process	2.62197e-05	0.999981	224	1296	BP	0.000605774
			GO:0032496	response to lipopolysaccharide	2.63788e-05	0.999988	48	199	BP	0.000608629
			GO:0046128	purine ribonucleoside metabolic process	2.65619e-05	0.999984	104	527	BP	0.000612031
			GO:0032970	regulation of actin filament-based process	2.68491e-05	0.999988	50	209	BP	0.000617819
			GO:0009116	nucleoside metabolic process	2.73003e-05	0.999983	115	596	BP	0.000627358
			GO:0032432	actin filament bundle	2.74395e-05	0.999994	17	44	CC	0.000629713
			GO:0001817	regulation of cytokine production	2.80547e-05	0.999985	79	378	BP	0.00064297
			GO:0019318	hexose metabolic process	2.81788e-05	0.999986	56	243	BP	0.000644953
			GO:0032075	positive regulation of nuclease activity	2.83215e-05	0.999992	22	66	BP	0.000647354
			GO:0031965	nuclear membrane	2.95139e-05	0.999986	47	193	CC	0.000673211
			GO:0035455	response to interferon-alpha	2.95313e-05	0.999997	9	15	BP	0.000673211
			GO:0051920	peroxiredoxin activity	2.9731e-05	0.999999	6	7	MF	0.000676864
			GO:0035338	long-chain fatty-acyl-CoA biosynthetic process	2.98812e-05	0.999997	10	18	BP	0.000679382
			GO:0010628	positive regulation of gene expression	3.02055e-05	0.999979	194	1100	BP	0.000685845
			GO:0072376	protein activation cascade	3.0257e-05	0.999992	21	62	BP	0.000686106
			GO:0031344	regulation of cell projection organization	3.05017e-05	0.999985	58	254	BP	0.000690742
			GO:0030968	endoplasmic reticulum unfolded protein response	3.07502e-05	0.99999	26	85	BP	0.000695449
			GO:0042278	purine nucleoside metabolic process	3.1164e-05	0.999981	104	529	BP	0.000703879
			GO:0006909	phagocytosis	3.21876e-05	0.999989	28	95	BP	0.000726042
			GO:0060627	regulation of vesicle-mediated transport	3.22631e-05	0.999985	51	216	BP	0.00072679
			GO:0031349	positive regulation of defense response	3.30634e-05	0.999984	53	228	BP	0.00074384
			GO:0031581	hemidesmosome assembly	3.37931e-05	0.999998	8	12	BP	0.000759259
			GO:0022617	extracellular matrix disassembly	3.53538e-05	0.999993	15	37	BP	0.000793286
			GO:0010463	mesenchymal cell proliferation	3.62576e-05	0.999991	18	49	BP	0.000811883
			GO:0010817	regulation of hormone levels	3.63096e-05	0.99998	79	380	BP	0.000811883
			GO:0000323	lytic vacuole	3.6372e-05	0.99998	71	332	CC	0.000811883
			GO:0005764	lysosome	3.6372e-05	0.99998	71	332	CC	0.000811883
			GO:0001666	response to hypoxia	3.68498e-05	0.999982	52	223	BP	0.000821476
			GO:0031328	positive regulation of cellular biosynthetic process	3.69657e-05	0.999974	220	1276	BP	0.00082299
			GO:0016049	cell growth	3.71831e-05	0.999979	76	362	BP	0.000826191
			GO:0050678	regulation of epithelial cell proliferation	3.72058e-05	0.999983	47	195	BP	0.000826191
			GO:0050921	positive regulation of chemotaxis	3.73236e-05	0.999988	24	77	BP	0.000827735
			GO:0009119	ribonucleoside metabolic process	3.77593e-05	0.999977	107	550	BP	0.000836316
			GO:0034620	cellular response to unfolded protein	3.86397e-05	0.999987	26	86	BP	0.00085471
			GO:0042326	negative regulation of phosphorylation	3.91536e-05	0.999981	50	212	BP	0.000864961
			GO:1901293	nucleoside phosphate biosynthetic process	3.93644e-05	0.99998	61	276	BP	0.000868499
			GO:0043123	positive regulation of I-kappaB kinase/NF-kappaB cascade	3.96235e-05	0.999984	37	142	BP	0.000873092
			GO:0001725	stress fiber	4.15262e-05	0.999991	16	41	CC	0.000913843
			GO:0044449	contractile fiber part	4.20484e-05	0.999982	40	158	CC	0.000924147
			GO:0042455	ribonucleoside biosynthetic process	4.24719e-05	0.999984	30	107	BP	0.000932261
			GO:0016021	integral to membrane	4.26806e-05	0.999965	758	5033	CC	0.00093513
			GO:0015865	purine nucleotide transport	4.27663e-05	1	5	5	BP	0.00093513
			GO:0015868	purine ribonucleotide transport	4.27663e-05	1	5	5	BP	0.00093513
			GO:0008009	chemokine activity	4.33714e-05	0.99999	17	47	MF	0.000947155
			GO:0034284	response to monosaccharide stimulus	4.43457e-05	0.999983	32	117	BP	0.000967199
			GO:0031256	leading edge membrane	4.56124e-05	0.999984	28	96	CC	0.000993561
			GO:0005996	monosaccharide metabolic process	4.59953e-05	0.999976	60	270	BP	0.00100063
			GO:0006351	transcription, DNA-dependent	4.66404e-05	0.999963	493	3143	BP	0.00101338
			GO:0007568	aging	4.75391e-05	0.999978	45	186	BP	0.0010316
			GO:0048662	negative regulation of smooth muscle cell proliferation	4.80806e-05	0.999992	12	26	BP	0.00104203
			GO:0019184	nonribosomal peptide biosynthetic process	4.84146e-05	0.999994	10	19	BP	0.00104794
			GO:1901657	glycosyl compound metabolic process	4.89067e-05	0.999969	116	610	BP	0.00105726
			GO:0043410	positive regulation of MAPK cascade	4.95621e-05	0.999973	68	317	BP	0.00107008
			GO:0018279	protein N-linked glycosylation via asparagine	5.06862e-05	0.999982	27	92	BP	0.00109297
			GO:0032587	ruffle membrane	5.25645e-05	0.999985	20	59	CC	0.00113114
			GO:0010563	negative regulation of phosphorus metabolic process	5.26543e-05	0.999973	57	254	BP	0.00113114
			GO:0045936	negative regulation of phosphate metabolic process	5.26543e-05	0.999973	57	254	BP	0.00113114
			GO:0032559	adenyl ribonucleotide binding	5.32284e-05	0.999961	251	1481	MF	0.00114205
			GO:0019904	protein domain specific binding	5.35314e-05	0.999967	104	534	MF	0.00114711
			GO:0006754	ATP biosynthetic process	5.38249e-05	0.999986	18	51	BP	0.00115021
			GO:0034599	cellular response to oxidative stress	5.38639e-05	0.99998	30	108	BP	0.00115021
			GO:0060538	skeletal muscle organ development	5.38774e-05	0.999975	45	186	BP	0.00115021
			GO:0005811	lipid particle	5.42559e-05	0.999988	16	42	CC	0.00115685
			GO:0009746	response to hexose stimulus	5.44898e-05	0.999979	31	113	BP	0.00115958
			GO:0070848	response to growth factor stimulus	5.45189e-05	0.999968	89	443	BP	0.00115958
			GO:0006958	complement activation, classical pathway	5.49636e-05	0.99999	13	30	BP	0.00116759
			GO:0015833	peptide transport	5.54692e-05	0.999974	48	204	BP	0.00117687
			GO:0010810	regulation of cell-substrate adhesion	5.61672e-05	0.999979	30	107	BP	0.0011902
			GO:0071248	cellular response to metal ion	5.70169e-05	0.999981	24	79	BP	0.00120672
			GO:0002443	leukocyte mediated immunity	5.76109e-05	0.999973	47	199	BP	0.00121779
			GO:0045765	regulation of angiogenesis	6.01995e-05	0.999974	39	155	BP	0.00127094
			GO:0018196	peptidyl-asparagine modification	6.2566e-05	0.999978	27	93	BP	0.00131927
			GO:0000139	Golgi membrane	6.28313e-05	0.999961	104	536	CC	0.00132324
			GO:0006487	protein N-linked glycosylation	6.32184e-05	0.999977	28	98	BP	0.00132976
			GO:0045177	apical part of cell	6.33876e-05	0.999967	61	278	CC	0.00133168
			GO:0030554	adenyl nucleotide binding	6.37215e-05	0.999953	251	1485	MF	0.00133664
			GO:0033240	positive regulation of cellular amine metabolic process	6.38093e-05	0.999996	7	10	BP	0.00133664
			GO:0016485	protein processing	6.38576e-05	0.999974	33	124	BP	0.00133664
			GO:0006047	UDP-N-acetylglucosamine metabolic process	6.55241e-05	0.999996	7	10	BP	0.00136985
			GO:0002250	adaptive immune response	6.83735e-05	0.999968	45	189	BP	0.00142768
			GO:0030072	peptide hormone secretion	6.89674e-05	0.999968	45	189	BP	0.00143833
			GO:0030001	metal ion transport	7.01041e-05	0.999957	99	508	BP	0.00146026
			GO:0009150	purine ribonucleotide metabolic process	7.09048e-05	0.999955	120	640	BP	0.00147515
			GO:0016675	oxidoreductase activity, acting on a heme group of donors	7.38482e-05	0.999989	11	24	MF	0.00153452
			GO:0048659	smooth muscle cell proliferation	7.43433e-05	0.999977	22	70	BP	0.00154294
			GO:0045807	positive regulation of endocytosis	7.78168e-05	0.999976	22	70	BP	0.00161308
			GO:0009259	ribonucleotide metabolic process	7.81751e-05	0.99995	122	654	BP	0.00161854
			GO:0009749	response to glucose stimulus	7.96954e-05	0.999969	30	110	BP	0.00164803
			GO:0030073	insulin secretion	7.98932e-05	0.999964	41	168	BP	0.00165013
			GO:0051262	protein tetramerization	8.17173e-05	0.999973	24	80	BP	0.00168578
			GO:0019882	antigen processing and presentation	8.31181e-05	0.999959	49	214	BP	0.00171261
			GO:0022892	substrate-specific transporter activity	8.59357e-05	0.999941	165	931	MF	0.00176854
			GO:0005798	Golgi-associated vesicle	8.61166e-05	0.999975	20	61	CC	0.00177014
			GO:0004364	glutathione transferase activity	8.66153e-05	0.999986	11	24	MF	0.00177825
			GO:0009163	nucleoside biosynthetic process	8.68223e-05	0.999966	31	116	BP	0.00177825
			GO:1901659	glycosyl compound biosynthetic process	8.68223e-05	0.999966	31	116	BP	0.00177825
			GO:0001678	cellular glucose homeostasis	8.71258e-05	0.999973	21	66	BP	0.00178234
			GO:0009968	negative regulation of signal transduction	8.73362e-05	0.999944	120	641	BP	0.00178451
			GO:0005524	ATP binding	8.80965e-05	0.999935	245	1452	MF	0.00179707
			GO:0005913	cell-cell adherens junction	8.81604e-05	0.999979	16	43	CC	0.00179707
			GO:0072001	renal system development	8.9736e-05	0.999954	55	246	BP	0.00182701
			GO:0043542	endothelial cell migration	9.25722e-05	0.999965	29	105	BP	0.00188252
			GO:0007519	skeletal muscle tissue development	9.31099e-05	0.999957	43	179	BP	0.00189121
			GO:0070011	peptidase activity, acting on L-amino acid peptides	9.61023e-05	0.99994	102	532	MF	0.00194968
			GO:0004175	endopeptidase activity	9.62927e-05	0.999945	76	373	MF	0.00195124
			GO:0071496	cellular response to external stimulus	9.67103e-05	0.999954	45	191	BP	0.00195738
			GO:0046949	fatty-acyl-CoA biosynthetic process	9.76859e-05	0.999987	10	20	BP	0.0019748
			GO:0044259	multicellular organismal macromolecule metabolic process	0.000100298	0.99997	20	62	BP	0.00202521
			GO:0097193	intrinsic apoptotic signaling pathway	0.000101448	0.99996	31	116	BP	0.00204602
			GO:0044455	mitochondrial membrane part	0.000101567	0.999957	34	135	CC	0.00204602
			GO:0060337	type I interferon-mediated signaling pathway	0.000101923	0.999967	22	72	BP	0.00204838
			GO:0071357	cellular response to type I interferon	0.000101923	0.999967	22	72	BP	0.00204838
			GO:0030490	maturation of SSU-rRNA	0.000103021	0.999996	6	8	BP	0.00206632
			GO:0031941	filamentous actin	0.000103057	0.999986	10	20	CC	0.00206632
			GO:0033002	muscle cell proliferation	0.00010414	0.99996	29	106	BP	0.00208559
			GO:0016323	basolateral plasma membrane	0.000104875	0.999953	39	158	CC	0.00209786
			GO:0009612	response to mechanical stimulus	0.000105786	0.999956	34	132	BP	0.00211363
			GO:0016597	amino acid binding	0.000106705	0.999961	27	96	MF	0.00212951
			GO:0051240	positive regulation of multicellular organismal process	0.000107227	0.999933	100	521	BP	0.00213744
			GO:0042476	odontogenesis	0.000107757	0.999958	29	106	BP	0.00214551
			GO:0019693	ribose phosphate metabolic process	0.000109212	0.999929	122	659	BP	0.00217195
			GO:0071276	cellular response to cadmium ion	0.000109928	0.999989	8	14	BP	0.00218366
			GO:0006820	anion transport	0.000110463	0.999939	66	313	BP	0.00219021
			GO:0043484	regulation of RNA splicing	0.000110596	0.999967	20	62	BP	0.00219021
			GO:0031300	intrinsic to organelle membrane	0.000110641	0.999945	49	215	CC	0.00219021
			GO:0035967	cellular response to topologically incorrect protein	0.000110775	0.99996	26	91	BP	0.00219033
			GO:0030134	ER to Golgi transport vesicle	0.000112646	0.999974	15	40	CC	0.00222322
			GO:0008233	peptidase activity	0.000112698	0.999929	105	553	MF	0.00222322
			GO:0051241	negative regulation of multicellular organismal process	0.000115713	0.999934	73	357	BP	0.00228008
			GO:0019887	protein kinase regulator activity	0.000116227	0.999954	30	112	MF	0.00228757
			GO:0031301	integral to organelle membrane	0.000116522	0.999944	45	193	CC	0.00229076
			GO:0002460	adaptive immune response based on somatic recombination of immune receptors built from immunoglobulin superfamily domains	0.000117331	0.999946	41	171	BP	0.00230401
			GO:0051260	protein homooligomerization	0.000117681	0.999941	50	221	BP	0.00230824
			GO:0022891	substrate-specific transmembrane transporter activity	0.000119402	0.999919	144	800	MF	0.00233932
			GO:0044282	small molecule catabolic process	0.000120073	0.999937	56	256	BP	0.0023471
			GO:0044712	single-organism catabolic process	0.000120073	0.999937	56	256	BP	0.0023471
			GO:0009636	response to toxin	0.000122753	0.999949	33	128	BP	0.00239676
			GO:0051258	protein polymerization	0.000123966	0.999944	38	155	BP	0.00241768
			GO:0030139	endocytic vesicle	0.000124684	0.999943	39	160	CC	0.00242893
			GO:0006939	smooth muscle contraction	0.000125041	0.999957	24	82	BP	0.00243312
			GO:0017148	negative regulation of translation	0.000125543	0.999963	19	58	BP	0.00244011
			GO:0008236	serine-type peptidase activity	0.000127057	0.999942	40	167	MF	0.00246674
			GO:0045216	cell-cell junction organization	0.00012766	0.999941	41	170	BP	0.00247565
			GO:0034340	response to type I interferon	0.000128355	0.999958	22	73	BP	0.00248632
			GO:0043034	costamere	0.000129706	0.999984	9	17	CC	0.00250966
			GO:0002697	regulation of immune effector process	0.000132294	0.999934	49	217	BP	0.00255684
			GO:0061041	regulation of wound healing	0.000132538	0.999954	24	82	BP	0.00255867
			GO:0002921	negative regulation of humoral immune response	0.000133358	0.999994	6	8	BP	0.00257161
			GO:0010811	positive regulation of cell-substrate adhesion	0.00013507	0.99996	19	58	BP	0.00260014
			GO:0071241	cellular response to inorganic substance	0.000135141	0.999953	24	83	BP	0.00260014
			GO:0036041	long-chain fatty acid binding	0.00013638	0.99999	7	11	MF	0.00262104
			GO:0048520	positive regulation of behavior	0.000137068	0.999951	25	88	BP	0.00263131
			GO:0042742	defense response to bacterium	0.000140479	0.99994	34	138	BP	0.00269376
			GO:0070201	regulation of establishment of protein localization	0.000142299	0.999921	66	316	BP	0.00272562
			GO:0072522	purine-containing compound biosynthetic process	0.000143017	0.999927	50	224	BP	0.00273356
			GO:0071363	cellular response to growth factor stimulus	0.000143032	0.999914	85	430	BP	0.00273356
			GO:0050920	regulation of chemotaxis	0.0001435	0.999945	28	103	BP	0.00273906
			GO:0042310	vasoconstriction	0.000143639	0.999959	18	54	BP	0.00273906
			GO:0023057	negative regulation of signaling	0.000144591	0.999904	124	674	BP	0.00275413
			GO:0090257	regulation of muscle system process	0.000145453	0.999939	33	129	BP	0.00276748
			GO:0002577	regulation of antigen processing and presentation	0.000148155	0.999989	7	11	BP	0.00281577
			GO:0046686	response to cadmium ion	0.000148702	0.999969	13	33	BP	0.00282303
			GO:0051173	positive regulation of nitrogen compound metabolic process	0.00014896	0.999892	206	1211	BP	0.00282481
			GO:0016324	apical plasma membrane	0.000150352	0.999925	48	211	CC	0.00284805
			GO:0042743	hydrogen peroxide metabolic process	0.000151429	0.999966	14	37	BP	0.00286528
			GO:0043218	compact myelin	0.00015236	0.999985	8	14	CC	0.00287973
			GO:0045596	negative regulation of cell differentiation	0.000153377	0.999907	88	450	BP	0.00289465
			GO:1901215	negative regulation of neuron death	0.000153488	0.999941	28	103	BP	0.00289465
			GO:0097458	neuron part	0.000154053	0.999897	131	719	CC	0.00290212
			GO:0022604	regulation of cell morphogenesis	0.000159142	0.999912	63	298	BP	0.0029947
			GO:0005746	mitochondrial respiratory chain	0.000159891	0.999952	19	61	CC	0.00300549
			GO:0071902	positive regulation of protein serine/threonine kinase activity	0.000162282	0.999917	51	229	BP	0.0030471
			GO:0006164	purine nucleotide biosynthetic process	0.000162859	0.999919	47	208	BP	0.00305459
			GO:0002449	lymphocyte mediated immunity	0.000163722	0.999925	38	157	BP	0.00306742
			GO:0007005	mitochondrion organization	0.000164487	0.999916	50	225	BP	0.00307838
			GO:0017171	serine hydrolase activity	0.000166862	0.999922	40	169	MF	0.00311942
			GO:0070555	response to interleukin-1	0.000167195	0.999948	20	64	BP	0.00312225
			GO:0045785	positive regulation of cell adhesion	0.000168873	0.999929	32	124	BP	0.00315016
			GO:0045944	positive regulation of transcription from RNA polymerase II promoter	0.000169181	0.999887	129	709	BP	0.00315247
			GO:0017038	protein import	0.000170832	0.999911	53	241	BP	0.00317977
			GO:0009101	glycoprotein biosynthetic process	0.000171301	0.999904	65	311	BP	0.00318505
			GO:0004602	glutathione peroxidase activity	0.000172242	0.999977	9	18	MF	0.00319907
			GO:0009206	purine ribonucleoside triphosphate biosynthetic process	0.000174317	0.999947	19	60	BP	0.0032341
			GO:0005520	insulin-like growth factor binding	0.000174564	0.99997	11	25	MF	0.00323518
			GO:0010648	negative regulation of cell communication	0.000175467	0.999883	124	677	BP	0.00324841
			GO:0002920	regulation of humoral immune response	0.000175978	0.999962	13	33	BP	0.00325436
			GO:0043405	regulation of MAP kinase activity	0.000176867	0.999906	55	253	BP	0.00326728
			GO:0046879	hormone secretion	0.000178631	0.999908	50	225	BP	0.00329631
			GO:0045893	positive regulation of transcription, DNA-dependent	0.000179562	0.999872	176	1015	BP	0.00330993
			GO:0051216	cartilage development	0.000181545	0.999915	40	168	BP	0.00334288
			GO:0009914	hormone transport	0.000182304	0.999906	51	231	BP	0.00335326
			GO:0042641	actomyosin	0.0001838	0.999949	17	50	CC	0.00337716
			GO:0051254	positive regulation of RNA metabolic process	0.000184572	0.999868	183	1062	BP	0.00338687
			GO:0009743	response to carbohydrate stimulus	0.000184724	0.99992	34	136	BP	0.00338687
			GO:0005884	actin filament	0.000184936	0.999949	17	50	CC	0.00338713
			GO:0009201	ribonucleoside triphosphate biosynthetic process	0.000187179	0.999941	20	65	BP	0.00342456
			GO:0004252	serine-type endopeptidase activity	0.000190986	0.999914	36	148	MF	0.00349048
			GO:1901136	carbohydrate derivative catabolic process	0.000192252	0.999877	105	559	BP	0.00350988
			GO:0006486	protein glycosylation	0.000198982	0.999895	54	248	BP	0.00362502
			GO:0043413	macromolecule glycosylation	0.000198982	0.999895	54	248	BP	0.00362502
			GO:0042995	cell projection	0.000202795	0.999852	202	1188	CC	0.00369056
			GO:0031253	cell projection membrane	0.000209994	0.9999	41	174	CC	0.00381753
			GO:2000027	regulation of organ morphogenesis	0.000210674	0.999905	36	147	BP	0.00382291
			GO:0048872	homeostasis of number of cells	0.000210736	0.999899	41	175	BP	0.00382291
			GO:0042254	ribosome biogenesis	0.000211138	0.999905	36	149	BP	0.00382614
			GO:0044236	multicellular organismal metabolic process	0.000221178	0.999924	22	75	BP	0.00400387
			GO:0009145	purine nucleoside triphosphate biosynthetic process	0.000222556	0.999931	19	61	BP	0.00402455
			GO:0030003	cellular cation homeostasis	0.00022476	0.999868	73	365	BP	0.00406012
			GO:0032963	collagen metabolic process	0.000227383	0.999932	18	56	BP	0.00410318
			GO:0016853	isomerase activity	0.000229408	0.999899	34	138	MF	0.00413537
			GO:0004867	serine-type endopeptidase inhibitor activity	0.000232786	0.999913	25	91	MF	0.00419185
			GO:0009308	amine metabolic process	0.000233143	0.999882	47	211	BP	0.00419388
			GO:1901652	response to peptide	0.000234677	0.999863	72	358	BP	0.00421706
			GO:0016421	CoA carboxylase activity	0.000237681	0.999994	5	6	MF	0.00426656
			GO:0022857	transmembrane transporter activity	0.00024198	0.99983	155	884	MF	0.00433919
			GO:0016765	transferase activity, transferring alkyl or aryl (other than methyl) groups	0.000242737	0.999931	17	52	MF	0.00434821
			GO:0030666	endocytic vesicle membrane	0.000250966	0.999899	28	106	CC	0.00449093
			GO:0009897	external side of plasma membrane	0.000252064	0.999874	45	199	CC	0.00450588
			GO:0005771	multivesicular body	0.000254364	0.999953	11	26	CC	0.00454225
			GO:0005852	eukaryotic translation initiation factor 3 complex	0.000257406	0.99997	8	15	CC	0.00459179
			GO:0001818	negative regulation of cytokine production	0.000257827	0.999887	33	133	BP	0.00459452
			GO:0035239	tube morphogenesis	0.000259481	0.999854	63	303	BP	0.00461919
			GO:0006096	glycolysis	0.000261413	0.999918	19	61	BP	0.00464876
			GO:0030135	coated vesicle	0.000263306	0.99986	52	239	CC	0.00467757
			GO:0004129	cytochrome-c oxidase activity	0.000265009	0.999956	10	23	MF	0.00469322
			GO:0015002	heme-copper terminal oxidase activity	0.000265009	0.999956	10	23	MF	0.00469322
			GO:0016676	oxidoreductase activity, acting on a heme group of donors, oxygen as acceptor	0.000265009	0.999956	10	23	MF	0.00469322
			GO:0070469	respiratory chain	0.000265476	0.999913	20	68	CC	0.00469665
			GO:0051090	regulation of sequence-specific DNA binding transcription factor activity	0.00026947	0.999844	68	335	BP	0.0047624
			GO:0070085	glycosylation	0.000273333	0.999853	54	251	BP	0.00482569
			GO:0043393	regulation of protein binding	0.000279493	0.999892	26	96	BP	0.00492937
			GO:0006937	regulation of muscle contraction	0.000280125	0.999885	29	112	BP	0.00493543
			GO:0045104	intermediate filament cytoskeleton organization	0.000280787	0.999942	12	30	BP	0.00494202
			GO:0018108	peptidyl-tyrosine phosphorylation	0.000284506	0.999857	45	200	BP	0.00500235
			GO:0043202	lysosomal lumen	0.000293677	0.9999	21	71	CC	0.00515831
			GO:0051098	regulation of binding	0.00030675	0.99985	41	178	BP	0.00538241
			GO:0009152	purine ribonucleotide biosynthetic process	0.000308895	0.999844	45	202	BP	0.00541451
			GO:0007417	central nervous system development	0.000309664	0.999791	124	686	BP	0.00542244
			GO:0030424	axon	0.000310485	0.999832	54	252	CC	0.00543127
			GO:0000060	protein import into nucleus, translocation	0.000312036	0.999923	14	39	BP	0.00545283
			GO:0001701	in utero embryonic development	0.000312893	0.999819	67	329	BP	0.00546225
			GO:0035690	cellular response to drug	0.00031614	0.999922	14	39	BP	0.00551331
			GO:0003743	translation initiation factor activity	0.000322106	0.99991	16	48	MF	0.00561085
			GO:0051503	adenine nucleotide transport	0.000322538	1	4	4	BP	0.00561085
			GO:0009306	protein secretion	0.000322917	0.999845	39	168	BP	0.00561085
			GO:0030879	mammary gland development	0.000323042	0.999859	32	128	BP	0.00561085
			GO:0046364	monosaccharide biosynthetic process	0.000331199	0.999886	21	72	BP	0.00574671
			GO:0003007	heart morphogenesis	0.000337243	0.999835	41	178	BP	0.00584565
			GO:0015075	ion transmembrane transporter activity	0.000338057	0.999768	132	740	MF	0.00585384
			GO:0033500	carbohydrate homeostasis	0.000338985	0.999851	32	129	BP	0.00585809
			GO:0042593	glucose homeostasis	0.000338985	0.999851	32	129	BP	0.00585809
			GO:0061326	renal tubule development	0.000345614	0.999913	14	39	BP	0.00596063
			GO:0072080	nephron tubule development	0.000345614	0.999913	14	39	BP	0.00596063
			GO:0007009	plasma membrane organization	0.000348752	0.99986	27	102	BP	0.00600869
			GO:0002673	regulation of acute inflammatory response	0.000351662	0.999895	17	53	BP	0.00605276
			GO:0072331	signal transduction by p53 class mediator	0.000352108	0.999845	32	130	BP	0.00605284
			GO:0072657	protein localization to membrane	0.000352373	0.999858	27	102	BP	0.00605284
			GO:0060525	prostate glandular acinus development	0.000355976	0.999966	7	12	BP	0.0061086
			GO:0018212	peptidyl-tyrosine modification	0.000358609	0.999817	45	202	BP	0.00614763
			GO:0031571	mitotic cell cycle G1/S transition DNA damage checkpoint	0.000364941	0.999873	21	73	BP	0.00624994
			GO:0009260	ribonucleotide biosynthetic process	0.000366061	0.99981	47	215	BP	0.00626285
			GO:0030100	regulation of endocytosis	0.000367659	0.99984	31	124	BP	0.00628392
			GO:1901342	regulation of vasculature development	0.000370221	0.999821	39	168	BP	0.00632142
			GO:0007507	heart development	0.000371251	0.999775	76	386	BP	0.00633269
			GO:0051403	stress-activated MAPK cascade	0.000375666	0.999805	47	213	BP	0.00639987
			GO:0007162	negative regulation of cell adhesion	0.000376204	0.999858	24	87	BP	0.00639987
			GO:0048193	Golgi vesicle transport	0.000376309	0.999814	41	179	BP	0.00639987
			GO:0005581	collagen	0.000377169	0.999857	24	87	CC	0.00640813
			GO:0016054	organic acid catabolic process	0.00038201	0.999806	44	197	BP	0.00647755
			GO:0046395	carboxylic acid catabolic process	0.00038201	0.999806	44	197	BP	0.00647755
			GO:0042474	middle ear morphogenesis	0.000384915	0.999932	10	23	BP	0.00652036
			GO:0030176	integral to endoplasmic reticulum membrane	0.000385301	0.99985	25	93	CC	0.00652045
			GO:0034612	response to tumor necrosis factor	0.00038967	0.999852	24	88	BP	0.00658788
			GO:0005080	protein kinase C binding	0.000393052	0.999893	15	44	MF	0.00663711
			GO:0002474	antigen processing and presentation of peptide antigen via MHC class I	0.000393356	0.999843	26	99	BP	0.00663711
			GO:0005796	Golgi lumen	0.000395184	0.999862	21	73	CC	0.00666139
			GO:0014074	response to purine-containing compound	0.00039695	0.999842	26	98	BP	0.0066846
			GO:0045103	intermediate filament-based process	0.000402862	0.999912	12	31	BP	0.00677749
			GO:0030099	myeloid cell differentiation	0.000406654	0.99978	52	244	BP	0.00683458
			GO:0032956	regulation of actin cytoskeleton organization	0.00040707	0.999798	41	180	BP	0.00683486
			GO:0035336	long-chain fatty-acyl-CoA metabolic process	0.000407789	0.999928	10	23	BP	0.00684024
			GO:0032880	regulation of protein localization	0.000410595	0.999753	73	370	BP	0.00688058
			GO:0002521	leukocyte differentiation	0.000413753	0.999758	66	328	BP	0.00692673
			GO:0035337	fatty-acyl-CoA metabolic process	0.000416216	0.999917	11	27	BP	0.00696116
			GO:0060740	prostate gland epithelium morphogenesis	0.000418494	0.999908	12	31	BP	0.00699244
			GO:0042590	antigen processing and presentation of exogenous peptide antigen via MHC class I	0.000419886	0.999847	22	79	BP	0.00700886
			GO:0022618	ribonucleoprotein complex assembly	0.000422869	0.999827	27	104	BP	0.00704885
			GO:0050796	regulation of insulin secretion	0.000423104	0.999803	35	147	BP	0.00704885
			GO:0009142	nucleoside triphosphate biosynthetic process	0.000450348	0.999845	20	69	BP	0.00749546
			GO:0016064	immunoglobulin mediated immune response	0.000453651	0.999821	25	94	BP	0.0075431
			GO:0001822	kidney development	0.000454145	0.999765	45	203	BP	0.007544
			GO:0009144	purine nucleoside triphosphate metabolic process	0.000463725	0.999705	89	471	BP	0.00769488
			GO:0009199	ribonucleoside triphosphate metabolic process	0.000464126	0.999705	89	471	BP	0.00769488
			GO:0008360	regulation of cell shape	0.000466762	0.999808	27	104	BP	0.00773112
			GO:0033559	unsaturated fatty acid metabolic process	0.000469464	0.999828	22	79	BP	0.00776837
			GO:0005768	endosome	0.000470378	0.999692	100	540	CC	0.00777598
			GO:0002764	immune response-regulating signaling pathway	0.000475226	0.999741	52	245	BP	0.00784855
			GO:0008637	apoptotic mitochondrial changes	0.000476553	0.999841	19	64	BP	0.0078629
			GO:0048144	fibroblast proliferation	0.000485239	0.999838	19	64	BP	0.00799851
			GO:0012507	ER to Golgi transport vesicle membrane	0.000486182	0.999881	13	36	CC	0.00800635
			GO:0007265	Ras protein signal transduction	0.00048715	0.999732	53	250	BP	0.00801459
			GO:0033158	regulation of protein import into nucleus, translocation	0.000487735	0.999935	8	16	BP	0.00801654
			GO:0043009	chordate embryonic development	0.000489701	0.999679	101	546	BP	0.00804113
			GO:0051051	negative regulation of transport	0.000490775	0.999722	58	282	BP	0.00805105
			GO:0033043	regulation of organelle organization	0.00049604	0.99968	93	497	BP	0.00812966
			GO:0030660	Golgi-associated vesicle membrane	0.00050082	0.999877	13	36	CC	0.00820015
			GO:0009205	purine ribonucleoside triphosphate metabolic process	0.000508219	0.999677	88	466	BP	0.00831335
			GO:0010955	negative regulation of protein processing	0.000509213	0.999932	8	16	BP	0.00832168
			GO:0019207	kinase regulator activity	0.000510645	0.99977	32	132	MF	0.00833712
			GO:0043434	response to peptide hormone stimulus	0.000511458	0.999695	69	349	BP	0.00834245
			GO:0051223	regulation of protein transport	0.000515383	0.999706	59	288	BP	0.00839849
			GO:0005215	transporter activity	0.000516757	0.999618	192	1146	MF	0.00841289
			GO:0031098	stress-activated protein kinase signaling cascade	0.000520472	0.999725	47	216	BP	0.00845732
			GO:0008630	intrinsic apoptotic signaling pathway in response to DNA damage	0.000520473	0.999854	15	45	BP	0.00845732
			GO:0006195	purine nucleotide catabolic process	0.00054886	0.99965	88	467	BP	0.00891013
			GO:0071826	ribonucleoprotein complex subunit organization	0.000554089	0.999764	28	111	BP	0.00898652
			GO:0002064	epithelial cell development	0.000555289	0.999788	23	84	BP	0.00899747
			GO:0046390	ribose phosphate biosynthetic process	0.000562806	0.999701	47	219	BP	0.00911065
			GO:0071331	cellular response to hexose stimulus	0.000573851	0.99982	17	55	BP	0.00927195
			GO:0071333	cellular response to glucose stimulus	0.000573851	0.99982	17	55	BP	0.00927195
			GO:0000028	ribosomal small subunit assembly	0.00057768	0.999973	5	7	BP	0.00932502
			GO:0007220	Notch receptor processing	0.000579307	0.999905	9	20	BP	0.00934248
			GO:0050729	positive regulation of inflammatory response	0.000584018	0.999794	20	70	BP	0.0094096
			GO:0043487	regulation of RNA stability	0.000598356	0.999839	14	41	BP	0.00963157
			GO:0007264	small GTPase mediated signal transduction	0.000599338	0.999609	95	511	BP	0.00963832
			GO:0016829	lyase activity	0.000600739	0.999715	35	150	MF	0.0096518
			GO:0046683	response to organophosphorus	0.000609981	0.999765	23	85	BP	0.00978377
			GO:0010876	lipid localization	0.000610095	0.999668	50	236	BP	0.00978377
			GO:0048037	cofactor binding	0.000610884	0.99966	53	254	MF	0.00978727
			GO:0051591	response to cAMP	0.000616486	0.999797	18	60	BP	0.00985982
			GO:0030017	sarcomere	0.000616562	0.99971	34	144	CC	0.00985982
			GO:0032355	response to estradiol stimulus	0.000621715	0.99978	20	70	BP	0.00993295
			GO:0003727	single-stranded RNA binding	0.000622562	0.999832	14	41	MF	0.00993723
			GO:0051489	regulation of filopodium assembly	0.000625417	0.999867	11	28	BP	0.00997352
			GO:0009141	nucleoside triphosphate metabolic process	0.000628554	0.999594	91	488	BP	0.0100142
			GO:0044106	cellular amine metabolic process	0.00063467	0.999674	42	191	BP	0.0101023
			GO:0006007	glucose catabolic process	0.000635441	0.999768	21	75	BP	0.0101052
			GO:0005775	vacuolar lumen	0.000645184	0.999764	21	75	CC	0.0102506
			GO:0015698	inorganic anion transport	0.000647896	0.999786	18	60	BP	0.0102842
			GO:0042117	monocyte activation	0.000650984	0.999968	5	7	BP	0.0103236
			GO:0030162	regulation of proteolysis	0.000660948	0.99968	36	156	BP	0.0104719
			GO:0031981	nuclear lumen	0.000662875	0.999472	329	2089	CC	0.0104928
			GO:0048754	branching morphogenesis of an epithelial tube	0.000675308	0.999669	37	161	BP	0.0106797
			GO:0043488	regulation of mRNA stability	0.000676835	0.999827	13	37	BP	0.010694
			GO:1901214	regulation of neuron death	0.000678209	0.999671	36	156	BP	0.0107058
			GO:0002791	regulation of peptide secretion	0.000679763	0.999667	37	162	BP	0.0107106
			GO:0090087	regulation of peptide transport	0.000679763	0.999667	37	162	BP	0.0107106
			GO:0008154	actin polymerization or depolymerization	0.000683763	0.999694	30	123	BP	0.0107638
			GO:0043623	cellular protein complex assembly	0.000685863	0.999598	62	310	BP	0.0107869
			GO:0072606	interleukin-8 secretion	0.000705411	0.999965	5	7	BP	0.0110842
			GO:0072523	purine-containing compound catabolic process	0.000721733	0.999535	88	471	BP	0.0113236
			GO:0051493	regulation of cytoskeleton organization	0.00072197	0.999591	55	267	BP	0.0113236
			GO:0071326	cellular response to monosaccharide stimulus	0.000724347	0.999767	17	56	BP	0.0113505
			GO:0010741	negative regulation of intracellular protein kinase cascade	0.000727538	0.999655	34	145	BP	0.0113901
			GO:0045793	positive regulation of cell size	0.000729449	0.999963	5	7	BP	0.0114096
			GO:0051592	response to calcium ion	0.000734773	0.999713	23	86	BP	0.0114824
			GO:0016885	ligase activity, forming carbon-carbon bonds	0.000742245	0.999963	5	7	MF	0.0115886
			GO:0046349	amino sugar biosynthetic process	0.00074479	0.999962	5	7	BP	0.0116178
			GO:0035259	glucocorticoid receptor binding	0.000748084	0.999962	5	7	MF	0.0116586
			GO:0014912	negative regulation of smooth muscle cell migration	0.000750796	0.999936	6	10	BP	0.0116715
			GO:0045916	negative regulation of complement activation	0.000750959	0.999962	5	7	BP	0.0116715
			GO:2000258	negative regulation of protein activation cascade	0.000750959	0.999962	5	7	BP	0.0116715
			GO:0019724	B cell mediated immunity	0.000753061	0.999691	25	97	BP	0.0116936
			GO:0050663	cytokine secretion	0.000755866	0.999696	24	92	BP	0.0117265
			GO:0002067	glandular epithelial cell differentiation	0.0007612	0.999961	5	7	BP	0.0117986
			GO:0070997	neuron death	0.000762878	0.999615	39	174	BP	0.0118139
			GO:0009792	embryo development ending in birth or egg hatching	0.000767414	0.999489	101	553	BP	0.0118734
			GO:0030056	hemidesmosome	0.000769291	0.999961	5	7	CC	0.0118918
			GO:0043043	peptide biosynthetic process	0.000770607	0.999829	11	29	BP	0.0119014
			GO:0031575	mitotic cell cycle G1/S transition checkpoint	0.000784032	0.999699	22	82	BP	0.0120978
			GO:0030934	anchoring collagen	0.000790798	0.999932	6	10	CC	0.0121912
			GO:0060512	prostate gland morphogenesis	0.000792941	0.999808	12	33	BP	0.0122133
			GO:0007263	nitric oxide mediated signal transduction	0.000804309	0.99988	8	17	BP	0.0123773
			GO:0031094	platelet dense tubular network	0.000805743	0.99993	6	10	CC	0.0123882
			GO:0043524	negative regulation of neuron apoptotic process	0.000808814	0.999666	25	97	BP	0.0124243
			GO:0051043	regulation of membrane protein ectodomain proteolysis	0.000809652	0.999879	8	17	BP	0.012426
			GO:0009225	nucleotide-sugar metabolic process	0.000820517	0.999817	11	29	BP	0.0125815
			GO:0055072	iron ion homeostasis	0.000834472	0.99967	23	87	BP	0.0127841
			GO:0071216	cellular response to biotic stimulus	0.000835358	0.99964	27	108	BP	0.0127862
			GO:0048487	beta-tubulin binding	0.000858768	0.999826	10	25	MF	0.0131328
			GO:0042287	MHC protein binding	0.000876879	0.999843	9	21	MF	0.0133978
			GO:0042771	intrinsic apoptotic signaling pathway in response to DNA damage by p53 class mediator	0.00088485	0.99982	10	25	BP	0.0135068
			GO:0008509	anion transmembrane transporter activity	0.000885585	0.999515	48	227	MF	0.0135068
			GO:0048145	regulation of fibroblast proliferation	0.000899044	0.999692	18	62	BP	0.0136998
			GO:0072676	lymphocyte migration	0.000910288	0.999774	12	34	BP	0.013855
			GO:0030041	actin filament polymerization	0.000910843	0.99962	25	98	BP	0.013855
			GO:0008135	translation factor activity, nucleic acid binding	0.00091237	0.999655	21	77	MF	0.0138659
			GO:0000988	protein binding transcription factor activity	0.000914706	0.999396	94	512	MF	0.0138891
			GO:0019319	hexose biosynthetic process	0.000917251	0.999674	19	67	BP	0.0139154
			GO:0007219	Notch signaling pathway	0.000921736	0.999573	31	130	BP	0.0139711
			GO:2000045	regulation of G1/S transition of mitotic cell cycle	0.000923891	0.999606	26	104	BP	0.0139914
			GO:0044706	multi-multicellular organism process	0.000932568	0.99951	42	194	BP	0.0141103
			GO:0050795	regulation of behavior	0.000940385	0.999557	32	137	BP	0.0142123
			GO:0048660	regulation of smooth muscle cell proliferation	0.000940962	0.999665	19	67	BP	0.0142123
			GO:0007173	epidermal growth factor receptor signaling pathway	0.00095419	0.999528	36	158	BP	0.0143893
			GO:0016337	cell-cell adhesion	0.000954361	0.999398	77	404	BP	0.0143893
			GO:0000785	chromatin	0.000961582	0.999435	59	297	CC	0.0144854
			GO:0007267	cell-cell signaling	0.000965256	0.999281	181	1087	BP	0.014528
			GO:0043269	regulation of ion transport	0.000966349	0.999441	56	277	BP	0.0145317
			GO:0045935	positive regulation of nucleobase-containing compound metabolic process	0.00096926	0.99927	196	1186	BP	0.0145627
			GO:0071214	cellular response to abiotic stimulus	0.000975663	0.999522	35	153	BP	0.014646
			GO:0006364	rRNA processing	0.000977446	0.999581	26	105	BP	0.01466
			GO:0043491	protein kinase B signaling cascade	0.000979457	0.999573	27	109	BP	0.0146773
			GO:0003676	nucleic acid binding	0.001017	0.999154	488	3219	MF	0.0152266
			GO:0006662	glycerol ether metabolic process	0.00104384	0.999865	7	14	BP	0.0156148
			GO:0090276	regulation of peptide hormone secretion	0.00106409	0.999469	36	160	BP	0.0159038
			GO:0048002	antigen processing and presentation of peptide antigen	0.00106581	0.999446	40	184	BP	0.0159157
			GO:0016072	rRNA metabolic process	0.00107217	0.999528	27	111	BP	0.0159967
			GO:0001891	phagocytic cup	0.00109352	0.999858	7	14	CC	0.0163011
			GO:0031227	intrinsic to endoplasmic reticulum membrane	0.0010964	0.999517	27	110	CC	0.0163297
			GO:0060562	epithelial tube morphogenesis	0.00110091	0.999352	58	289	BP	0.0163828
			GO:0002478	antigen processing and presentation of exogenous peptide antigen	0.00110213	0.999443	37	167	BP	0.0163867
			GO:0030663	COPI-coated vesicle membrane	0.00110574	0.999856	7	14	CC	0.0164261
			GO:0060541	respiratory system development	0.00110925	0.999434	38	171	BP	0.016464
			GO:0000989	transcription factor binding transcription factor activity	0.00111254	0.999266	91	496	MF	0.0164854
			GO:0042288	MHC class I protein binding	0.00111262	0.999855	7	14	MF	0.0164854
			GO:0016125	sterol metabolic process	0.00111931	0.99949	29	121	BP	0.0165703
			GO:0090075	relaxation of muscle	0.00112063	0.999854	7	14	BP	0.0165754
			GO:0035272	exocrine system development	0.00112718	0.999653	15	48	BP	0.0166579
			GO:0072009	nephron epithelium development	0.00113292	0.999651	15	48	BP	0.0167284
			GO:0032675	regulation of interleukin-6 production	0.00114064	0.999585	19	68	BP	0.0168278
			GO:0046365	monosaccharide catabolic process	0.00114629	0.999523	24	94	BP	0.0168967
			GO:0045926	negative regulation of growth	0.00114814	0.999395	41	190	BP	0.0169094
			GO:0030850	prostate gland development	0.00115302	0.999644	15	48	BP	0.0169667
			GO:0071556	integral to lumenal side of endoplasmic reticulum membrane	0.00115882	0.999752	10	26	CC	0.0170374
			GO:0097028	dendritic cell differentiation	0.00116349	0.999811	8	18	BP	0.0170819
			GO:0016620	oxidoreductase activity, acting on the aldehyde or oxo group of donors, NAD or NADP as acceptor	0.00116384	0.999725	11	30	MF	0.0170819
			GO:0048747	muscle fiber development	0.00116748	0.999494	26	104	BP	0.0171207
			GO:0044437	vacuolar part	0.00116995	0.999336	51	249	CC	0.0171423
			GO:0006898	receptor-mediated endocytosis	0.00117801	0.999445	31	132	BP	0.0172457
			GO:0032570	response to progesterone stimulus	0.00118875	0.999745	10	26	BP	0.0173734
			GO:0050662	coenzyme binding	0.00118876	0.999384	39	178	MF	0.0173734
			GO:0009790	embryo development	0.00120083	0.999121	156	921	BP	0.0175347
			GO:0032535	regulation of cellular component size	0.00120371	0.999376	39	178	BP	0.0175618
			GO:0038127	ERBB signaling pathway	0.00120999	0.999392	36	160	BP	0.0176386
			GO:0031638	zymogen activation	0.00121956	0.9998	8	18	BP	0.0177629
			GO:0007431	salivary gland development	0.00122698	0.99966	13	39	BP	0.0178558
			GO:0072659	protein localization to plasma membrane	0.00122865	0.999536	20	73	BP	0.0178649
			GO:0005795	Golgi stack	0.00123872	0.99945	27	110	CC	0.0179961
			GO:0008064	regulation of actin polymerization or depolymerization	0.00124436	0.999467	25	100	BP	0.0180627
			GO:0072341	modified amino acid binding	0.00125317	0.999629	14	44	MF	0.0181618
			GO:0051087	chaperone binding	0.00125331	0.999629	14	44	MF	0.0181618
			GO:0016638	oxidoreductase activity, acting on the CH-NH2 group of donors	0.0013004	0.999784	8	18	MF	0.0188284
			GO:0045471	response to ethanol	0.00132364	0.999454	23	90	BP	0.0191487
			GO:0048199	vesicle targeting, to, from or within Golgi	0.00132658	0.999711	10	26	BP	0.019175
			GO:0030670	phagocytic vesicle membrane	0.0013375	0.999579	15	49	CC	0.0193165
			GO:1900180	regulation of protein localization to nucleus	0.00134472	0.99936	31	133	BP	0.0194045
			GO:0001885	endothelial cell development	0.00135037	0.999738	9	22	BP	0.0194696
			GO:2000508	regulation of dendritic cell chemotaxis	0.00135399	0.99996	4	5	BP	0.019489
			GO:2000510	positive regulation of dendritic cell chemotaxis	0.00135399	0.99996	4	5	BP	0.019489
			GO:0002479	antigen processing and presentation of exogenous peptide antigen via MHC class I, TAP-dependent	0.00135771	0.999481	20	75	BP	0.0195262
			GO:0042398	cellular modified amino acid biosynthetic process	0.00136317	0.999549	16	54	BP	0.0195776
			GO:0046434	organophosphate catabolic process	0.00136357	0.999082	96	532	BP	0.0195776
			GO:0032635	interleukin-6 production	0.001381	0.999488	19	69	BP	0.0198114
			GO:0031346	positive regulation of cell projection organization	0.00138261	0.999341	31	133	BP	0.0198133
			GO:0030324	lung development	0.00138345	0.999314	34	150	BP	0.0198133
			GO:0008217	regulation of blood pressure	0.00138472	0.99933	32	140	BP	0.0198149
			GO:0097110	scaffold protein binding	0.00138712	0.999729	9	22	MF	0.0198327
			GO:0019884	antigen processing and presentation of exogenous antigen	0.00139027	0.999287	37	169	BP	0.0198612
			GO:0031345	negative regulation of cell projection organization	0.00139653	0.999451	21	79	BP	0.0198942
			GO:0006596	polyamine biosynthetic process	0.00139673	0.999852	6	11	BP	0.0198942
			GO:0031268	pseudopodium organization	0.00139695	0.999852	6	11	BP	0.0198942
			GO:0002683	negative regulation of immune system process	0.00139725	0.999276	38	174	BP	0.0198942
			GO:0051410	detoxification of nitrogen compound	0.00139838	0.999958	4	5	BP	0.0198942
			GO:0006509	membrane protein ectodomain proteolysis	0.00140943	0.999628	12	35	BP	0.0200331
			GO:0030506	ankyrin binding	0.00141049	0.999763	8	18	MF	0.0200331
			GO:0019867	outer membrane	0.00141636	0.999305	33	145	CC	0.0200999
			GO:0002218	activation of innate immune response	0.00142043	0.999312	32	139	BP	0.0201409
			GO:0043687	post-translational protein modification	0.00144316	0.99923	41	191	BP	0.0204362
			GO:0042116	macrophage activation	0.00144363	0.99959	13	40	BP	0.0204362
			GO:0051896	regulation of protein kinase B signaling cascade	0.00144868	0.999399	23	90	BP	0.0204907
			GO:0006516	glycoprotein catabolic process	0.00145011	0.999846	6	11	BP	0.020494
			GO:0030832	regulation of actin filament length	0.00145185	0.999371	25	101	BP	0.0205017
			GO:0008131	primary amine oxidase activity	0.00146643	0.999956	4	5	MF	0.0206906
			GO:0006081	cellular aldehyde metabolic process	0.00146982	0.999581	13	40	BP	0.0207213
			GO:0006048	UDP-N-acetylglucosamine biosynthetic process	0.00147111	0.999956	4	5	BP	0.0207224
			GO:0032386	regulation of intracellular transport	0.00148019	0.999144	52	257	BP	0.0208332
			GO:0072182	regulation of nephron tubule epithelial cell differentiation	0.00148156	0.999841	6	11	BP	0.0208354
			GO:0071559	response to transforming growth factor beta stimulus	0.0014919	0.999195	42	197	BP	0.0209636
			GO:0008143	poly(A) RNA binding	0.00149909	0.999839	6	11	MF	0.0210474
			GO:0006953	acute-phase response	0.00150553	0.999543	14	45	BP	0.0211205
			GO:0006066	alcohol metabolic process	0.00151964	0.999079	61	313	BP	0.0213011
			GO:0070661	leukocyte proliferation	0.00155725	0.999164	41	193	BP	0.0218045
			GO:0043406	positive regulation of MAP kinase activity	0.0015581	0.999172	40	186	BP	0.0218045
			GO:0071779	G1/S transition checkpoint	0.00156433	0.999361	22	86	BP	0.0218738
			GO:0072608	interleukin-10 secretion	0.00156643	0.999885	5	8	BP	0.0218854
			GO:0034358	plasma lipoprotein particle	0.00156841	0.999578	12	36	CC	0.0218951
			GO:0007565	female pregnancy	0.00157895	0.9992	35	158	BP	0.0220243
			GO:0030120	vesicle coat	0.00159523	0.999541	13	40	CC	0.0222333
			GO:0004579	dolichyl-diphosphooligosaccharide-protein glycotransferase activity	0.00159786	0.999882	5	8	MF	0.0222519
			GO:0051048	negative regulation of secretion	0.00159928	0.99925	29	124	BP	0.0222537
			GO:0001820	serotonin secretion	0.00160456	0.999882	5	8	BP	0.022309
			GO:0043295	glutathione binding	0.00161508	0.999881	5	8	MF	0.0224188
			GO:1900750	oligopeptide binding	0.00161508	0.999881	5	8	MF	0.0224188
			GO:0051020	GTPase binding	0.00162268	0.999197	33	145	MF	0.0225062
			GO:0032147	activation of protein kinase activity	0.00164133	0.999069	48	234	BP	0.0227403
			GO:0043005	neuron projection	0.00164309	0.998857	110	624	CC	0.0227403
			GO:0002468	dendritic cell antigen processing and presentation	0.00164487	0.999878	5	8	BP	0.0227403
			GO:0002604	regulation of dendritic cell antigen processing and presentation	0.00164487	0.999878	5	8	BP	0.0227403
			GO:0043254	regulation of protein complex assembly	0.00164913	0.999112	41	193	BP	0.0227809
			GO:0042311	vasodilation	0.00165182	0.999441	16	55	BP	0.0227996
			GO:0072604	interleukin-6 secretion	0.0016623	0.999876	5	8	BP	0.0229258
			GO:0030330	DNA damage response, signal transduction by p53 class mediator	0.00167667	0.99925	26	108	BP	0.0231055
			GO:0001503	ossification	0.00167986	0.999001	56	283	BP	0.0231187
			GO:0009166	nucleotide catabolic process	0.00168033	0.998881	88	484	BP	0.0231187
			GO:0016817	hydrolase activity, acting on acid anhydrides	0.0016898	0.998779	135	789	MF	0.0232304
			GO:0007179	transforming growth factor beta receptor signaling pathway	0.00169387	0.99912	37	169	BP	0.0232677
			GO:0033619	membrane protein proteolysis	0.00170684	0.999475	14	45	BP	0.023427
			GO:0035457	cellular response to interferon-alpha	0.00172939	0.99987	5	8	BP	0.0237175
			GO:0042255	ribosome assembly	0.00173854	0.999691	8	19	BP	0.0238239
			GO:0016462	pyrophosphatase activity	0.00175152	0.998735	134	783	MF	0.0239826
			GO:0033119	negative regulation of RNA splicing	0.00175402	0.999742	7	15	BP	0.0239978
			GO:0015932	nucleobase-containing compound transmembrane transporter activity	0.0017696	0.999594	10	27	MF	0.0241916
			GO:0050707	regulation of cytokine secretion	0.00177152	0.999305	20	76	BP	0.0241985
			GO:0007178	transmembrane receptor protein serine/threonine kinase signaling pathway	0.00177603	0.998952	54	271	BP	0.0242409
			GO:0006977	DNA damage response, signal transduction by p53 class mediator resulting in cell cycle arrest	0.00178799	0.99934	18	66	BP	0.0243266
			GO:0072413	signal transduction involved in mitotic cell cycle checkpoint	0.00178799	0.99934	18	66	BP	0.0243266
			GO:0072431	signal transduction involved in mitotic cell cycle G1/S transition DNA damage checkpoint	0.00178799	0.99934	18	66	BP	0.0243266
			GO:0072474	signal transduction involved in mitotic cell cycle G1/S checkpoint	0.00178799	0.99934	18	66	BP	0.0243266
			GO:0030837	negative regulation of actin filament polymerization	0.00180624	0.999505	12	36	BP	0.0245555
			GO:0044724	single-organism carbohydrate catabolic process	0.00182007	0.999126	30	130	BP	0.0247238
			GO:0031095	platelet dense tubular network membrane	0.00182862	0.999861	5	8	CC	0.0248204
			GO:0019432	triglyceride biosynthetic process	0.00183086	0.999374	16	55	BP	0.0248311
			GO:0006040	amino sugar metabolic process	0.00183594	0.999496	12	36	BP	0.0248803
			GO:0042537	benzene-containing compound metabolic process	0.00184622	0.999618	9	23	BP	0.0249998
			GO:1901292	nucleoside phosphate catabolic process	0.00185341	0.998758	89	492	BP	0.0250774
			GO:0003094	glomerular filtration	0.00185989	0.999723	7	15	BP	0.0251254
			GO:0097205	renal filtration	0.00185989	0.999723	7	15	BP	0.0251254
			GO:0045088	regulation of innate immune response	0.00188506	0.998937	46	224	BP	0.0254454
			GO:0006884	cell volume homeostasis	0.00189813	0.999716	7	15	BP	0.0256016
			GO:0035384	thioester biosynthetic process	0.00191603	0.999471	12	36	BP	0.0258024
			GO:0071616	acyl-CoA biosynthetic process	0.00191603	0.999471	12	36	BP	0.0258024
			GO:0016818	hydrolase activity, acting on acid anhydrides, in phosphorus-containing anhydrides	0.00192108	0.998608	134	785	MF	0.0258501
			GO:0031233	intrinsic to external side of plasma membrane	0.00192387	0.999652	8	19	CC	0.0258673
			GO:0050764	regulation of phagocytosis	0.00194312	0.999425	13	41	BP	0.026098
			GO:0030658	transport vesicle membrane	0.00194407	0.999231	20	76	CC	0.026098
			GO:0042110	T cell activation	0.00195687	0.998784	64	335	BP	0.0262311
			GO:0007163	establishment or maintenance of cell polarity	0.00195741	0.999098	27	113	BP	0.0262311
			GO:0031668	cellular response to extracellular stimulus	0.00195857	0.999041	31	136	BP	0.0262311
			GO:0030323	respiratory tube development	0.00197207	0.998998	34	153	BP	0.0263912
			GO:0043531	ADP binding	0.00197411	0.999587	9	23	MF	0.026398
			GO:0016903	oxidoreductase activity, acting on the aldehyde or oxo group of donors	0.00199785	0.999407	13	41	MF	0.0266946
			GO:0016614	oxidoreductase activity, acting on CH-OH group of donors	0.00201756	0.999037	29	126	MF	0.0269369
			GO:0034332	adherens junction organization	0.00202699	0.999153	22	86	BP	0.0270417
			GO:0006396	RNA processing	0.00203042	0.998574	111	639	BP	0.0270665
			GO:2000209	regulation of anoikis	0.00204058	0.999627	8	19	BP	0.0271807
			GO:0031123	RNA 3'-end processing	0.00204722	0.999123	23	92	BP	0.0272481
			GO:0032994	protein-lipid complex	0.00205452	0.999425	12	37	CC	0.027324
			GO:0051607	defense response to virus	0.00205935	0.998895	39	184	BP	0.0273641
			GO:2000379	positive regulation of reactive oxygen species metabolic process	0.00206107	0.999467	11	32	BP	0.0273641
			GO:1901615	organic hydroxy compound metabolic process	0.00206295	0.998677	72	386	BP	0.0273641
			GO:0048871	multicellular organismal homeostasis	0.00206392	0.998948	34	154	BP	0.0273641
			GO:0051897	positive regulation of protein kinase B signaling cascade	0.00206664	0.999227	18	66	BP	0.0273791
			GO:0031838	haptoglobin-hemoglobin complex	0.00209064	1	3	3	CC	0.0276756
			GO:0009063	cellular amino acid catabolic process	0.00211851	0.999034	26	109	BP	0.0280229
			GO:0090407	organophosphate biosynthetic process	0.00212426	0.998559	92	515	BP	0.0280598
			GO:0006900	membrane budding	0.00212458	0.999365	13	41	BP	0.0280598
			GO:0044297	cell body	0.00213001	0.998718	56	286	CC	0.0281096
			GO:0042805	actinin binding	0.00213162	0.999607	8	19	MF	0.0281096
			GO:0006026	aminoglycan catabolic process	0.00214127	0.999196	18	66	BP	0.0282085
			GO:0033627	cell adhesion mediated by integrin	0.00214242	0.99932	14	46	BP	0.0282085
			GO:0072401	signal transduction involved in DNA integrity checkpoint	0.00215134	0.99919	18	67	BP	0.0282825
			GO:0072422	signal transduction involved in DNA damage checkpoint	0.00215134	0.99919	18	67	BP	0.0282825
			GO:0072404	signal transduction involved in G1/S transition checkpoint	0.00216036	0.999187	18	67	BP	0.0283717
			GO:0005201	extracellular matrix structural constituent	0.00216143	0.999137	20	76	MF	0.0283717
			GO:0008237	metallopeptidase activity	0.00216947	0.998844	38	177	MF	0.0284539
			GO:0007610	behavior	0.00217101	0.998526	92	515	BP	0.0284539
			GO:0061097	regulation of protein tyrosine kinase activity	0.00217329	0.99931	14	46	BP	0.028462
			GO:0009154	purine ribonucleotide catabolic process	0.0021794	0.998568	79	430	BP	0.0285202
			GO:0046883	regulation of hormone secretion	0.00218708	0.998812	40	190	BP	0.0285988
			GO:0042273	ribosomal large subunit biogenesis	0.0022074	0.999728	6	12	BP	0.0288425
			GO:0002573	myeloid leukocyte differentiation	0.00221231	0.998922	30	132	BP	0.0288733
			GO:0060688	regulation of morphogenesis of a branching structure	0.00221746	0.999258	15	51	BP	0.0288733
			GO:0048608	reproductive structure development	0.00221883	0.998689	52	262	BP	0.0288733
			GO:0061458	reproductive system development	0.00221883	0.998689	52	262	BP	0.0288733
			GO:0071222	cellular response to lipopolysaccharide	0.0022203	0.999042	23	93	BP	0.0288733
			GO:0048738	cardiac muscle tissue development	0.00222117	0.998903	31	137	BP	0.0288733
			GO:0072073	kidney epithelium development	0.00222154	0.999163	18	66	BP	0.0288733
			GO:0006112	energy reserve metabolic process	0.00225787	0.998817	36	166	BP	0.0293098
			GO:0008203	cholesterol metabolic process	0.00225854	0.998947	27	115	BP	0.0293098
			GO:0060443	mammary gland morphogenesis	0.00226886	0.999239	15	51	BP	0.0294214
			GO:0033212	iron assimilation	0.00228879	1	3	3	BP	0.0296226
			GO:0033214	iron assimilation by chelation and transport	0.00228879	1	3	3	BP	0.0296226
			GO:0002019	regulation of renal output by angiotensin	0.00228956	1	3	3	BP	0.0296226
			GO:0007589	body fluid secretion	0.00231821	0.999093	19	72	BP	0.0299706
			GO:0009261	ribonucleotide catabolic process	0.00232462	0.998469	79	431	BP	0.0300174
			GO:0018916	nitrobenzene metabolic process	0.00232708	1	3	3	BP	0.0300174
			GO:0070458	cellular detoxification of nitrogen compound	0.00232708	1	3	3	BP	0.0300174
			GO:0030833	regulation of actin filament polymerization	0.00234566	0.999005	22	88	BP	0.0302343
			GO:0006576	cellular biogenic amine metabolic process	0.00237498	0.998852	29	127	BP	0.0305892
			GO:0001849	complement component C1q binding	0.00237753	1	3	3	MF	0.0305991
			GO:0060700	regulation of ribonuclease activity	0.0023824	1	3	3	BP	0.0306387
			GO:0051790	short-chain fatty acid biosynthetic process	0.00238848	1	3	3	BP	0.030694
			GO:0000295	adenine nucleotide transmembrane transporter activity	0.00240108	1	3	3	MF	0.0307866
			GO:0005346	purine ribonucleotide transmembrane transporter activity	0.00240108	1	3	3	MF	0.0307866
			GO:0015216	purine nucleotide transmembrane transporter activity	0.00240108	1	3	3	MF	0.0307866
			GO:0001508	regulation of action potential	0.00240503	0.998775	33	149	BP	0.0308142
			GO:0015867	ATP transport	0.00241617	1	3	3	BP	0.0309338
			GO:0072139	glomerular parietal epithelial cell differentiation	0.00242924	1	3	3	BP	0.0310779
			GO:0071560	cellular response to transforming growth factor beta stimulus	0.00243815	0.998656	41	196	BP	0.0311687
			GO:0001730	2'-5'-oligoadenylate synthetase activity	0.00244554	1	3	3	MF	0.0312316
			GO:0034987	immunoglobulin receptor binding	0.0024468	1	3	3	MF	0.0312316
			GO:2000669	negative regulation of dendritic cell apoptotic process	0.00244853	1	3	3	BP	0.0312316
			GO:0006816	calcium ion transport	0.00248247	0.998578	46	227	BP	0.0316408
			GO:0019229	regulation of vasoconstriction	0.00249007	0.999237	13	42	BP	0.0317142
			GO:0050818	regulation of coagulation	0.00251356	0.99904	18	67	BP	0.0319895
			GO:0032941	secretion by tissue	0.00252348	0.999068	17	62	BP	0.0320919
			GO:0015078	hydrogen ion transmembrane transporter activity	0.00253068	0.998917	22	90	MF	0.0321597
			GO:0071322	cellular response to carbohydrate stimulus	0.00253952	0.999061	17	62	BP	0.0322481
			GO:0008191	metalloendopeptidase inhibitor activity	0.00254709	0.999676	6	12	MF	0.0322964
			GO:0048551	metalloenzyme inhibitor activity	0.00254709	0.999676	6	12	MF	0.0322964
			GO:0002286	T cell activation involved in immune response	0.002577	0.999162	14	47	BP	0.0326515
			GO:0072395	signal transduction involved in cell cycle checkpoint	0.00258518	0.999008	18	68	BP	0.032731
			GO:0030193	regulation of blood coagulation	0.0025897	0.999041	17	62	BP	0.0327398
			GO:1900046	regulation of hemostasis	0.0025897	0.999041	17	62	BP	0.0327398
			GO:0035964	COPI-coated vesicle budding	0.0026018	0.999668	6	12	BP	0.0328106
			GO:0048200	Golgi transport vesicle coating	0.0026018	0.999668	6	12	BP	0.0328106
			GO:0048205	COPI coating of Golgi vesicle	0.0026018	0.999668	6	12	BP	0.0328106
			GO:0090287	regulation of cellular response to growth factor stimulus	0.00260295	0.998682	32	144	BP	0.0328106
			GO:0044057	regulation of system process	0.00260951	0.998263	81	447	BP	0.0328691
			GO:0085029	extracellular matrix assembly	0.00263399	0.999663	6	12	BP	0.033153
			GO:0006914	autophagy	0.00264213	0.998752	27	116	BP	0.0332311
			GO:0001540	beta-amyloid binding	0.00265122	0.999412	9	24	MF	0.033321
			GO:0051153	regulation of striated muscle cell differentiation	0.00265907	0.998978	18	67	BP	0.0333952
			GO:0090023	positive regulation of neutrophil chemotaxis	0.00269993	0.999556	7	16	BP	0.0338836
			GO:0034101	erythrocyte homeostasis	0.00270676	0.998811	23	94	BP	0.0339444
			GO:0050786	RAGE receptor binding	0.00271442	0.999745	5	9	MF	0.0340155
			GO:0090136	epithelial cell-cell adhesion	0.00272191	0.999649	6	12	BP	0.0340846
			GO:0042402	cellular biogenic amine catabolic process	0.00272681	0.99955	7	16	BP	0.034112
			GO:0046460	neutral lipid biosynthetic process	0.00273008	0.999021	16	57	BP	0.034112
			GO:0046463	acylglycerol biosynthetic process	0.00273008	0.999021	16	57	BP	0.034112
			GO:0042391	regulation of membrane potential	0.00273562	0.998357	53	270	BP	0.0341564
			GO:0030104	water homeostasis	0.00274023	0.999389	9	24	BP	0.0341891
			GO:0090022	regulation of neutrophil chemotaxis	0.00274736	0.999462	8	20	BP	0.034253
			GO:0044291	cell-cell contact zone	0.0027646	0.999142	13	42	CC	0.0344429
			GO:0046688	response to copper ion	0.00277294	0.999456	8	20	BP	0.0345218
			GO:0060445	branching involved in salivary gland morphogenesis	0.00278042	0.999379	9	24	BP	0.0345899
			GO:0019320	hexose catabolic process	0.00282751	0.99878	22	89	BP	0.0351501
			GO:0033157	regulation of intracellular protein transport	0.00284092	0.998488	36	168	BP	0.0352912
			GO:0017134	fibroblast growth factor binding	0.00286645	0.999434	8	20	MF	0.0355826
			GO:0009226	nucleotide-sugar biosynthetic process	0.0028835	0.999519	7	16	BP	0.0357683
			GO:0031329	regulation of cellular catabolic process	0.00289658	0.998063	81	447	BP	0.0359045
			GO:0003712	transcription cofactor activity	0.00290406	0.998038	85	473	MF	0.0359713
			GO:0006875	cellular metal ion homeostasis	0.00292653	0.998168	61	323	BP	0.0362234
			GO:0072511	divalent inorganic cation transport	0.00293227	0.998281	48	241	BP	0.0362683
			GO:0045109	intermediate filament organization	0.00294047	0.999508	7	16	BP	0.0363436
			GO:0034138	toll-like receptor 3 signaling pathway	0.00294548	0.998819	19	73	BP	0.0363793
			GO:0003206	cardiac chamber morphogenesis	0.0029513	0.998666	24	100	BP	0.0364249
			GO:1901606	alpha-amino acid catabolic process	0.00298062	0.998737	21	84	BP	0.0367523
			GO:0006094	gluconeogenesis	0.00298212	0.998877	17	63	BP	0.0367523
			GO:0005516	calmodulin binding	0.00303312	0.998395	35	162	MF	0.037354
			GO:0016667	oxidoreductase activity, acting on a sulfur group of donors	0.00304273	0.998939	15	53	MF	0.0374455
			GO:0051491	positive regulation of filopodium assembly	0.00305606	0.99939	8	20	BP	0.0375825
			GO:0003001	generation of a signal involved in cell-cell signaling	0.00307388	0.998048	64	341	BP	0.0377475
			GO:0023061	signal release	0.00307388	0.998048	64	341	BP	0.0377475
			GO:0018149	peptide cross-linking	0.00310739	0.999211	10	29	BP	0.0381146
			GO:0044438	microbody part	0.00311045	0.99871	20	79	CC	0.0381146
			GO:0044439	peroxisomal part	0.00311045	0.99871	20	79	CC	0.0381146
			GO:0007584	response to nutrient	0.00315625	0.998419	30	135	BP	0.0386428
			GO:0048741	skeletal muscle fiber development	0.00315806	0.998624	22	89	BP	0.0386428
			GO:0004576	oligosaccharyl transferase activity	0.00318126	0.999689	5	9	MF	0.038899
			GO:0008289	lipid binding	0.00322259	0.997662	122	717	MF	0.0393762
			GO:0042044	fluid transport	0.00322823	0.998975	13	43	BP	0.039412
			GO:0002579	positive regulation of antigen processing and presentation	0.00323012	0.999683	5	9	BP	0.039412
			GO:0016528	sarcoplasm	0.00323681	0.998815	16	58	CC	0.0394656
			GO:0051015	actin filament binding	0.00324792	0.998725	18	68	MF	0.039573
			GO:0031272	regulation of pseudopodium assembly	0.00327359	0.999678	5	9	BP	0.0398291
			GO:0031274	positive regulation of pseudopodium assembly	0.00327359	0.999678	5	9	BP	0.0398291
			GO:0035258	steroid hormone receptor binding	0.0032803	0.998753	17	63	MF	0.0398824
			GO:0001948	glycoprotein binding	0.0033016	0.998789	16	58	MF	0.0401129
			GO:0016208	AMP binding	0.00330782	0.999674	5	9	MF	0.04016
			GO:0014704	intercalated disc	0.00331405	0.999008	12	38	CC	0.0402072
			GO:0016616	oxidoreductase activity, acting on the CH-OH group of donors, NAD or NADP as acceptor	0.0033222	0.998425	26	113	MF	0.0402684
			GO:0042306	regulation of protein import into nucleus	0.0033238	0.998352	29	129	BP	0.0402684
			GO:0046649	lymphocyte activation	0.00333385	0.997746	83	464	BP	0.0403617
			GO:0016052	carbohydrate catabolic process	0.00333855	0.998321	30	135	BP	0.0403901
			GO:0071396	cellular response to lipid	0.00336074	0.99808	43	212	BP	0.0406299
			GO:0050543	icosatetraenoic acid binding	0.00336714	0.999807	4	6	MF	0.0406786
			GO:0046822	regulation of nucleocytoplasmic transport	0.00337232	0.99822	34	158	BP	0.0407125
			GO:0050680	negative regulation of epithelial cell proliferation	0.00338968	0.998583	20	79	BP	0.040869
			GO:0008238	exopeptidase activity	0.00339183	0.998448	24	101	MF	0.040869
			GO:0031032	actomyosin structure organization	0.00339244	0.998857	14	48	BP	0.040869
			GO:0000462	maturation of SSU-rRNA from tricistronic rRNA transcript (SSU-rRNA, 5.8S rRNA, LSU-rRNA)	0.00341343	0.999804	4	6	BP	0.041093
			GO:0050542	icosanoid binding	0.00341917	0.999803	4	6	MF	0.0411044
			GO:1901567	fatty acid derivative binding	0.00341917	0.999803	4	6	MF	0.0411044
			GO:0050730	regulation of peptidyl-tyrosine phosphorylation	0.00342683	0.998188	34	159	BP	0.0411676
			GO:0042770	signal transduction in response to DNA damage	0.00345391	0.998331	27	119	BP	0.0414639
			GO:0032689	negative regulation of interferon-gamma production	0.00348768	0.999183	9	25	BP	0.0418399
			GO:0033293	monocarboxylic acid binding	0.00349567	0.998814	14	49	MF	0.0418908
			GO:0052173	response to defenses of other organism involved in symbiotic interaction	0.00350169	0.99965	5	9	BP	0.0418908
			GO:0052200	response to host defenses	0.00350169	0.99965	5	9	BP	0.0418908
			GO:0075136	response to host	0.00350169	0.99965	5	9	BP	0.0418908
			GO:0070838	divalent metal ion transport	0.00351787	0.997929	47	237	BP	0.042055
			GO:0032091	negative regulation of protein binding	0.00355436	0.998996	11	34	BP	0.0424616
			GO:0009266	response to temperature stimulus	0.00358204	0.998352	24	102	BP	0.0427625
			GO:0043433	negative regulation of sequence-specific DNA binding transcription factor activity	0.00361394	0.998276	26	113	BP	0.0431132
			GO:0045597	positive regulation of cell differentiation	0.00363987	0.997506	87	490	BP	0.0433671
			GO:0022417	protein maturation by protein folding	0.00364028	0.999787	4	6	BP	0.0433671
			GO:0010959	regulation of metal ion transport	0.0036494	0.997986	38	183	BP	0.0434456
			GO:2001198	regulation of dendritic cell differentiation	0.0036791	0.999784	4	6	BP	0.0437688
			GO:0001836	release of cytochrome c from mitochondria	0.00369255	0.998739	14	49	BP	0.0438838
			GO:0032930	positive regulation of superoxide anion generation	0.00369389	0.999782	4	6	BP	0.0438838
			GO:0051147	regulation of muscle cell differentiation	0.00370705	0.998258	25	107	BP	0.0440097
			GO:0051186	cofactor metabolic process	0.00372466	0.997814	46	232	BP	0.0441881
			GO:0071453	cellular response to oxygen levels	0.00372896	0.998347	22	91	BP	0.0442086
			GO:0005506	iron ion binding	0.00373727	0.998012	34	160	MF	0.0442764
			GO:0016604	nuclear body	0.00374201	0.997714	53	274	CC	0.044302
			GO:2000778	positive regulation of interleukin-6 secretion	0.00375122	0.999778	4	6	BP	0.0443804
			GO:0016918	retinal binding	0.00376347	0.999457	6	13	MF	0.0444864
			GO:0005802	trans-Golgi network	0.00376537	0.998198	26	113	CC	0.0444864
			GO:0015711	organic anion transport	0.00378942	0.997707	51	262	BP	0.0447397
			GO:0033574	response to testosterone stimulus	0.00380371	0.999199	8	21	BP	0.0448775
			GO:0031669	cellular response to nutrient levels	0.00380925	0.998175	26	113	BP	0.044912
			GO:2000482	regulation of interleukin-8 secretion	0.00381874	0.999773	4	6	BP	0.044962
			GO:2000484	positive regulation of interleukin-8 secretion	0.00381874	0.999773	4	6	BP	0.044962
			GO:0097285	cell-type specific apoptotic process	0.00382646	0.997671	52	269	BP	0.0450219
			GO:0002162	dystroglycan binding	0.00383567	0.999772	4	6	MF	0.0450994
			GO:0034446	substrate adhesion-dependent cell spreading	0.00384927	0.9989	11	34	BP	0.0452283
			GO:0008652	cellular amino acid biosynthetic process	0.00386859	0.998175	25	108	BP	0.0454241
			GO:0006002	fructose 6-phosphate metabolic process	0.00389537	0.999767	4	6	BP	0.0456992
			GO:0030662	coated vesicle membrane	0.00389739	0.997991	31	142	CC	0.0456992
			GO:0030010	establishment of cell polarity	0.00390002	0.998437	18	69	BP	0.0456992
			GO:0051287	NAD binding	0.00392181	0.998719	13	44	MF	0.0459233
			GO:0006833	water transport	0.00394011	0.998787	12	39	BP	0.0461061
			GO:0006027	glycosaminoglycan catabolic process	0.00394579	0.998521	16	59	BP	0.0461409
			GO:0019215	intermediate filament binding	0.00395822	0.999762	4	6	MF	0.0462548
			GO:0043027	cysteine-type endopeptidase inhibitor activity involved in apoptotic process	0.00396713	0.999158	8	21	MF	0.0463089
			GO:0045110	intermediate filament bundle assembly	0.00396864	0.999761	4	6	BP	0.0463089
			GO:0004075	biotin carboxylase activity	0.00397095	0.999761	4	6	MF	0.0463089
			GO:0016755	transferase activity, transferring amino-acyl groups	0.00399024	0.999153	8	21	MF	0.0465022
			GO:0052564	response to immune response of other organism involved in symbiotic interaction	0.00399751	0.999759	4	6	BP	0.0465237
			GO:0052572	response to host immune response	0.00399751	0.999759	4	6	BP	0.0465237
			GO:0044430	cytoskeletal part	0.00401934	0.996851	200	1252	CC	0.0467459
			GO:0002757	immune response-activating signal transduction	0.0040324	0.997622	46	232	BP	0.046866
			GO:0051385	response to mineralocorticoid stimulus	0.00404003	0.99914	8	21	BP	0.0469229
			GO:0051764	actin crosslink formation	0.00405174	0.999755	4	6	BP	0.0470163
			GO:0035257	nuclear hormone receptor binding	0.00405356	0.997986	28	125	MF	0.0470163
			GO:0031639	plasminogen activation	0.00408177	0.9994	6	13	BP	0.0473115
			GO:0051650	establishment of vesicle localization	0.00410536	0.998515	15	54	BP	0.0475528
			GO:0031348	negative regulation of defense response	0.00411155	0.998244	20	81	BP	0.0475923
			GO:0005654	nucleoplasm	0.00416685	0.996677	232	1473	CC	0.0482
			GO:0031333	negative regulation of protein complex assembly	0.00417656	0.998312	18	70	BP	0.0482797
			GO:0010008	endosome membrane	0.00418875	0.997364	58	307	CC	0.048388
			GO:0010576	metalloenzyme regulator activity	0.0041966	0.99938	6	13	MF	0.048446
			GO:0030126	COPI vesicle coat	0.00422422	0.999375	6	13	CC	0.0487321
			GO:0007569	cell aging	0.00425058	0.998279	18	70	BP	0.0490032
			GO:0002758	innate immune response-activating signal transduction	0.00425378	0.997848	29	131	BP	0.049007
			GO:0051412	response to corticosterone stimulus	0.00425947	0.999216	7	17	BP	0.0490396
			GO:0051044	positive regulation of membrane protein ectodomain proteolysis	0.00426525	0.999367	6	13	BP	0.0490733
			GO:0043276	anoikis	0.00427451	0.999081	8	21	BP	0.0491469
			GO:0035904	aorta development	0.0042821	0.999079	8	21	BP	0.0492012
			GO:0003205	cardiac chamber development	0.00430247	0.997917	26	114	BP	0.049402
			GO:0014829	vascular smooth muscle contraction	0.00430826	0.99936	6	13	BP	0.0494338
			GO:0031143	pseudopodium	0.004311	0.999359	6	13	CC	0.0494338
			GO:0048194	Golgi vesicle budding	0.00431554	0.999358	6	13	BP	0.0494528
			GO:0061082	myeloid leukocyte cytokine production	0.00432871	0.999201	7	17	BP	0.0495706
			GO:0005504	fatty acid binding	0.00434327	0.998935	9	26	MF	0.0497041
			GO:0032526	response to retinoic acid	0.00436365	0.998036	22	92	BP	0.0499039
			numDEInCat	Gene number in GO catory
			numInCat	DE gene number in GO catory

## Sheet: KEGG Pathway for DE genes
category	Description	over_represented_pvalue	under_represented_pvalue	Pathway Name	numInCat	FDR
3010	Ribosome	1.29946e-45	1	70	89	2.97576e-43
1100	Metabolic pathways	6.07161e-13	1	231	1112	6.952e-11
4141	Protein processing in endoplasmic reticulum	1.05482e-09	1	52	164	8.05183e-08
480	Glutathione metabolism	2.6816e-09	1	24	50	1.53522e-07
5012	Parkinson's disease	3.40969e-09	1	40	117	1.56164e-07
5010	Alzheimer's disease	1.82238e-08	1	48	160	6.95541e-07
5144	Malaria	2.9432e-08	1	23	51	9.62846e-07
4610	Complement and coagulation cascades	8.84038e-08	1	27	69	2.53056e-06
5016	Huntington's disease	2.10145e-07	1	49	177	5.14402e-06
4145	Phagosome	2.2463e-07	1	44	150	5.14402e-06
190	Oxidative phosphorylation	1.77985e-06	0.999999	35	119	3.70533e-05
4270	Vascular smooth muscle contraction	1.99838e-06	0.999999	35	116	3.81358e-05
5130	Pathogenic Escherichia coli infection	3.54419e-06	0.999999	21	55	6.02659e-05
4510	Focal adhesion	3.69431e-06	0.999999	51	200	6.02659e-05
4512	ECM-receptor interaction	3.94755e-06	0.999999	28	85	6.02659e-05
5146	Amoebiasis	4.73776e-06	0.999998	32	105	6.78091e-05
330	Arginine and proline metabolism	1.03833e-05	0.999997	20	54	0.00013987
5322	Systemic lupus erythematosus	1.28827e-05	0.999995	36	135	0.000163897
4062	Chemokine signaling pathway	2.84597e-05	0.999987	46	189	0.000343014
5150	Staphylococcus aureus infection	3.82779e-05	0.99999	19	54	0.000438282
5219	Bladder cancer	5.64147e-05	0.999987	16	42	0.000615188
4612	Antigen processing and presentation	7.04918e-05	0.999977	23	75	0.00070307
4970	Salivary secretion	7.07029e-05	0.999975	26	89	0.00070307
5323	Rheumatoid arthritis	7.36842e-05	0.999974	26	90	0.00070307
5140	Leishmaniasis	9.28568e-05	0.99997	22	71	0.000850568
4621	NOD-like receptor signaling pathway	0.000120393	0.999965	19	58	0.00106039
4380	Osteoclast differentiation	0.000131577	0.999945	33	128	0.00111596
4520	Adherens junction	0.000171468	0.999943	22	73	0.00140236
5142	Chagas disease (American trypanosomiasis)	0.000182923	0.999928	28	104	0.00144446
5145	Toxoplasmosis	0.000208449	0.99991	33	131	0.00157211
380	Tryptophan metabolism	0.000212819	0.999946	15	42	0.00157211
4514	Cell adhesion molecules (CAMs)	0.000245696	0.999893	33	132	0.00175826
4910	Insulin signaling pathway	0.000289166	0.999871	34	138	0.00200663
520	Amino sugar and nucleotide sugar metabolism	0.00032568	0.999909	16	48	0.00219355
5110	Vibrio cholerae infection	0.000459664	0.999859	17	54	0.00300751
4540	Gap junction	0.000543514	0.999788	24	89	0.00345735
5160	Hepatitis C	0.000674267	0.99969	32	134	0.00409315
5100	Bacterial invasion of epithelial cells	0.000679213	0.999758	20	70	0.00409315
4010	MAPK signaling pathway	0.000708215	0.999599	55	267	0.00415849
4260	Cardiac muscle contraction	0.000930359	0.999657	20	73	0.00532631
4810	Regulation of actin cytoskeleton	0.00110945	0.999398	45	212	0.005995
3013	RNA transport	0.00112282	0.999451	34	149	0.005995
5200	Pathways in cancer	0.0011257	0.999318	64	326	0.005995
4920	Adipocytokine signaling pathway	0.00123744	0.999547	19	68	0.00644031
10	Glycolysis / Gluconeogenesis	0.00138801	0.999502	18	64	0.00706345
5416	Viral myocarditis	0.0014419	0.999463	19	69	0.00709776
4972	Pancreatic secretion	0.00145674	0.999368	25	101	0.00709776
5412	Arrhythmogenic right ventricular cardiomyopathy (ARVC)	0.00153903	0.999406	20	74	0.00727174
5414	Dilated cardiomyopathy	0.00155596	0.99935	23	90	0.00727174
4360	Axon guidance	0.00160417	0.999238	30	128	0.00734711
4020	Calcium signaling pathway	0.00199294	0.998944	38	176	0.0089487
5131	Shigellosis	0.00211933	0.999233	17	61	0.0093332
5410	Hypertrophic cardiomyopathy (HCM)	0.00273882	0.99885	21	83	0.0117005
4330	Notch signaling pathway	0.00275907	0.999096	14	47	0.0117005
5215	Prostate cancer	0.00308102	0.99866	22	89	0.0128283
5216	Thyroid cancer	0.00337936	0.999131	10	29	0.0138192
4971	Gastric acid secretion	0.00359828	0.998527	19	74	0.0144562
230	Purine metabolism	0.0037548	0.998002	34	160	0.014825
4976	Bile secretion	0.00381971	0.998473	18	69	0.0148256
61	Fatty acid biosynthesis	0.00391834	0.999765	4	6	0.014955
5020	Prion diseases	0.00452663	0.998669	11	35	0.0169934
51	Fructose and mannose metabolism	0.00590392	0.998188	11	36	0.0218064
970	Aminoacyl-tRNA biosynthesis	0.00619578	0.997957	12	41	0.0225212
4940	Type I diabetes mellitus	0.0067424	0.997742	12	42	0.0241251
4146	Peroxisome	0.00700457	0.996915	19	79	0.0246776
4115	p53 signaling pathway	0.00733394	0.996933	17	68	0.0254466
760	Nicotinate and nicotinamide metabolism	0.00780598	0.998084	8	23	0.0266801
590	Arachidonic acid metabolism	0.00877773	0.99649	15	59	0.0293852
4530	Tight junction	0.00885406	0.9953	28	132	0.0293852
4142	Lysosome	0.00940525	0.995116	26	121	0.0307686
740	Riboflavin metabolism	0.00969363	0.998577	5	11	0.0311314
4974	Protein digestion and absorption	0.00978803	0.995527	19	81	0.0311314
4670	Leukocyte transendothelial migration	0.0102965	0.994688	25	116	0.0323
510	N-Glycan biosynthesis	0.0106135	0.995996	13	49	0.0328445
280	Valine, leucine and isoleucine degradation	0.0109928	0.996034	12	44	0.0332541
4962	Vasopressin-regulated water reabsorption	0.0110363	0.996016	12	44	0.0332541
982	Drug metabolism - cytochrome P450	0.0135989	0.993863	17	73	0.0404433
4912	GnRH signaling pathway	0.0137959	0.993029	22	101	0.0405035
4916	Melanogenesis	0.0142781	0.992761	22	101	0.0413885
3040	Spliceosome	0.0145917	0.992104	26	126	0.0417689

## Sheet: GO for DS genes
category	Term	over_represented_pvalue	under_represented_pvalue	numDEInCat	numInCat	Ontology	FDR
GO:0005737	cytoplasm	1.23449e-95	1	1631	8634	CC	2.10566e-91
GO:0005622	intracellular	3.84354e-90	1	2011	11760	CC	3.27796e-86
GO:0044424	intracellular part	3.46646e-89	1	1982	11542	CC	1.97091e-85
GO:0044444	cytoplasmic part	5.00844e-82	1	1268	6322	CC	2.13572e-78
GO:0043227	membrane-bounded organelle	1.78204e-64	1	1614	9165	CC	6.07925e-61
GO:0043226	organelle	3.81849e-64	1	1726	10069	CC	1.08553e-60
GO:0043229	intracellular organelle	3.51635e-63	1	1719	10039	CC	8.56833e-60
GO:0008152	metabolic process	4.92996e-63	1	1588	9020	BP	1.05113e-59
GO:0043231	intracellular membrane-bounded organelle	5.69853e-63	1	1605	9135	CC	1.08e-59
GO:0044237	cellular metabolic process	1.05791e-60	1	1474	8222	BP	1.80447e-57
GO:0071704	organic substance metabolic process	1.46622e-60	1	1527	8601	BP	2.27358e-57
GO:0008150	biological_process	5.79255e-59	1	2164	13868	BP	8.23363e-56
GO:0005623	cell	2.5573e-55	1	2138	13747	CC	3.35537e-52
GO:0044464	cell part	5.18852e-55	1	2137	13746	CC	6.32146e-52
GO:0044238	primary metabolic process	2.01129e-54	1	1475	8370	BP	2.2871e-51
GO:0044422	organelle part	2.20482e-54	1	1144	6061	CC	2.35048e-51
GO:0044446	intracellular organelle part	9.21683e-53	1	1124	5963	CC	9.24774e-50
GO:0009987	cellular process	1.57788e-52	1	1973	12340	BP	1.49522e-49
GO:0003674	molecular_function	5.28705e-51	1	2188	14331	MF	4.74638e-48
GO:0005488	binding	1.55506e-49	1	1835	11266	MF	1.32623e-46
GO:0005829	cytosol	3.16638e-48	1	541	2306	CC	2.57185e-45
GO:0005515	protein binding	3.37072e-46	1	1262	7065	MF	2.61338e-43
GO:0003824	catalytic activity	3.4688e-45	1	972	5035	MF	2.57249e-42
GO:0005575	cellular_component	3.61485e-44	1	2318	15790	CC	2.5691e-41
GO:0043170	macromolecule metabolic process	3.22037e-40	1	1231	6994	BP	2.19719e-37
GO:0044267	cellular protein metabolic process	1.50099e-38	1	646	3110	BP	9.84705e-36
GO:0044260	cellular macromolecule metabolic process	6.331e-37	1	1124	6328	BP	3.99955e-34
GO:0019538	protein metabolic process	1.30025e-34	1	731	3748	BP	7.92086e-32
GO:0034641	cellular nitrogen compound metabolic process	1.96309e-34	1	970	5351	BP	1.15464e-31
GO:0044248	cellular catabolic process	5.55936e-32	1	380	1649	BP	3.16087e-29
GO:0009056	catabolic process	6.41502e-32	1	430	1941	BP	3.52971e-29
GO:0006807	nitrogen compound metabolic process	1.0242e-31	1	1007	5680	BP	5.4593e-29
GO:0032991	macromolecular complex	7.05116e-31	1	704	3743	CC	3.6446e-28
GO:1901575	organic substance catabolic process	7.38739e-30	1	400	1800	BP	3.70608e-27
GO:1901265	nucleoside phosphate binding	4.42538e-29	1	489	2274	MF	2.15668e-26
GO:0005634	nucleus	5.97671e-29	1	985	5602	CC	2.8318e-26
GO:0036094	small molecule binding	6.21831e-29	1	510	2411	MF	2.86664e-26
GO:1901360	organic cyclic compound metabolic process	7.73338e-29	1	943	5332	BP	3.4013e-26
GO:0000166	nucleotide binding	7.7769e-29	1	488	2273	MF	3.4013e-26
GO:0006725	cellular aromatic compound metabolic process	1.36331e-28	1	913	5131	BP	5.81348e-26
GO:0046483	heterocycle metabolic process	1.77034e-28	1	911	5121	BP	7.36505e-26
GO:0016071	mRNA metabolic process	2.73421e-28	1	166	557	BP	1.11041e-25
GO:0044428	nuclear part	1.23311e-27	1	492	2378	CC	4.89143e-25
GO:0044281	small molecule metabolic process	1.99148e-27	1	504	2474	BP	7.72016e-25
GO:0005739	mitochondrion	9.10456e-27	1	321	1422	CC	3.45103e-24
GO:0006139	nucleobase-containing compound metabolic process	9.68437e-27	1	881	4972	BP	3.59101e-24
GO:0031974	membrane-enclosed lumen	1.57174e-26	1	533	2673	CC	5.70408e-24
GO:0046907	intracellular transport	3.17624e-25	1	277	1171	BP	1.12869e-22
GO:0043233	organelle lumen	5.03615e-25	1	520	2625	CC	1.75309e-22
GO:0070013	intracellular organelle lumen	1.54705e-24	1	511	2580	CC	5.2776e-22
GO:0044710	single-organism metabolic process	2.03749e-24	1	570	2973	BP	6.81439e-22
GO:0044699	single-organism process	4.08333e-23	1	1582	10269	BP	1.33941e-20
GO:0019439	aromatic compound catabolic process	6.50938e-23	1	201	795	BP	2.09491e-20
GO:0044763	single-organism cellular process	7.78725e-23	1	1449	9242	BP	2.45976e-20
GO:0044270	cellular nitrogen compound catabolic process	1.17983e-22	1	200	793	BP	3.65898e-20
GO:0031090	organelle membrane	1.67618e-22	1	455	2270	CC	5.10546e-20
GO:0043234	protein complex	4.44034e-22	1	589	3172	CC	1.32875e-19
GO:0034655	nucleobase-containing compound catabolic process	7.24752e-22	1	190	750	BP	2.1314e-19
GO:0016032	viral reproduction	7.95592e-22	1	176	678	BP	2.30007e-19
GO:1901361	organic cyclic compound catabolic process	1.02367e-21	1	204	828	BP	2.91012e-19
GO:0044764	multi-organism cellular process	1.15192e-21	1	176	680	BP	3.22104e-19
GO:0046700	heterocycle catabolic process	1.34585e-21	1	197	792	BP	3.70262e-19
GO:1901564	organonitrogen compound metabolic process	8.63954e-21	1	346	1645	BP	2.33912e-18
GO:0031981	nuclear lumen	1.29201e-20	1	407	2017	CC	3.4434e-18
GO:0032555	purine ribonucleotide binding	1.33493e-20	1	373	1758	MF	3.45914e-18
GO:0001883	purine nucleoside binding	1.33847e-20	1	369	1734	MF	3.45914e-18
GO:0035639	purine ribonucleoside triphosphate binding	1.48198e-20	1	367	1723	MF	3.77286e-18
GO:0044265	cellular macromolecule catabolic process	1.71575e-20	1	174	682	BP	4.2644e-18
GO:0010467	gene expression	1.72506e-20	1	739	4205	BP	4.2644e-18
GO:0032553	ribonucleotide binding	1.82334e-20	1	375	1773	MF	4.44295e-18
GO:0001882	nucleoside binding	1.99199e-20	1	370	1744	MF	4.75602e-18
GO:0032550	purine ribonucleoside binding	2.00758e-20	1	368	1732	MF	4.75602e-18
GO:0017076	purine nucleotide binding	2.18931e-20	1	373	1763	MF	5.11549e-18
GO:0032549	ribonucleoside binding	3.02525e-20	1	368	1736	MF	6.9732e-18
GO:0006412	translation	8.98816e-20	1	125	452	BP	2.04415e-17
GO:0043168	anion binding	2.37098e-19	1	449	2265	MF	5.3213e-17
GO:0033554	cellular response to stress	5.13791e-19	1	262	1174	BP	1.13815e-16
GO:0009057	macromolecule catabolic process	6.70978e-19	1	204	866	BP	1.46729e-16
GO:0006793	phosphorus metabolic process	1.03002e-18	1	465	2431	BP	2.22393e-16
GO:0016482	cytoplasmic transport	1.23926e-18	1	172	694	BP	2.64225e-16
GO:0072594	establishment of protein localization to organelle	1.28901e-18	1	71	206	BP	2.71439e-16
GO:0009058	biosynthetic process	2.128e-18	1	845	5009	BP	4.42649e-16
GO:0006796	phosphate-containing compound metabolic process	3.92741e-18	1	455	2384	BP	8.07107e-16
GO:1901576	organic substance biosynthetic process	4.53618e-18	1	834	4945	BP	9.21114e-16
GO:0015031	protein transport	5.46284e-18	1	261	1213	BP	1.09623e-15
GO:0045184	establishment of protein localization	6.94673e-18	1	268	1256	BP	1.3778e-15
GO:1901363	heterocyclic compound binding	1.02549e-17	1	851	5035	MF	2.01054e-15
GO:0044249	cellular biosynthetic process	1.28661e-17	1	820	4865	BP	2.49383e-15
GO:0019222	regulation of metabolic process	1.38729e-17	1	797	4677	BP	2.65877e-15
GO:0006886	intracellular protein transport	1.88844e-17	1	168	690	BP	3.57902e-15
GO:0022415	viral reproductive process	2.60796e-17	1	138	538	BP	4.88835e-15
GO:0071840	cellular component organization or biogenesis	4.61817e-17	1	704	4105	BP	8.56219e-15
GO:0097159	organic cyclic compound binding	5.66943e-17	1	856	5105	MF	1.03982e-14
GO:0043412	macromolecule modification	5.94048e-17	1	473	2515	BP	1.07794e-14
GO:0032559	adenyl ribonucleotide binding	6.47365e-17	1	306	1436	MF	1.16233e-14
GO:0070972	protein localization to endoplasmic reticulum	6.93187e-17	1	47	121	BP	1.23163e-14
GO:0000502	proteasome complex	7.1457e-17	1	36	65	CC	1.25654e-14
GO:0033036	macromolecule localization	7.71954e-17	1	351	1782	BP	1.34359e-14
GO:0030554	adenyl nucleotide binding	9.51464e-17	1	306	1440	MF	1.63931e-14
GO:0005524	ATP binding	1.24053e-16	1	300	1407	MF	2.11598e-14
GO:0006520	cellular amino acid metabolic process	2.19863e-16	1	123	450	BP	3.71307e-14
GO:0090304	nucleic acid metabolic process	2.31617e-16	1	716	4208	BP	3.87323e-14
GO:0051649	establishment of localization in cell	2.44058e-16	1	344	1761	BP	4.04166e-14
GO:0006464	cellular protein modification process	3.65794e-16	1	454	2415	BP	5.91942e-14
GO:0036211	protein modification process	3.65794e-16	1	454	2415	BP	5.91942e-14
GO:0019752	carboxylic acid metabolic process	3.6786e-16	1	197	855	BP	5.91942e-14
GO:0045047	protein targeting to ER	4.01664e-16	1	42	107	BP	6.40297e-14
GO:0060255	regulation of macromolecule metabolic process	4.55867e-16	1	698	4048	BP	7.19974e-14
GO:0006396	RNA processing	6.54778e-16	1	148	593	BP	1.02464e-13
GO:0072599	establishment of protein localization to endoplasmic reticulum	6.83474e-16	1	42	108	BP	1.05982e-13
GO:0006614	SRP-dependent cotranslational protein targeting to membrane	8.33901e-16	1	41	105	BP	1.28143e-13
GO:0032268	regulation of cellular protein metabolic process	9.29302e-16	1	262	1243	BP	1.41528e-13
GO:0050789	regulation of biological process	1.08173e-15	1	1225	7858	BP	1.63284e-13
GO:0065007	biological regulation	1.52656e-15	1	1287	8327	BP	2.28409e-13
GO:0006810	transport	1.66593e-15	1	571	3259	BP	2.47094e-13
GO:0051234	establishment of localization	1.76466e-15	1	578	3306	BP	2.5948e-13
GO:0006613	cotranslational protein targeting to membrane	2.38692e-15	1	41	107	BP	3.4798e-13
GO:0051179	localization	2.72759e-15	1	689	4063	BP	3.94275e-13
GO:0031967	organelle envelope	4.03413e-15	1	176	775	CC	5.78237e-13
GO:0043228	non-membrane-bounded organelle	4.32671e-15	1	523	2991	CC	6.09924e-13
GO:0043232	intracellular non-membrane-bounded organelle	4.32671e-15	1	523	2991	CC	6.09924e-13
GO:0016043	cellular component organization	4.50478e-15	1	677	3996	BP	6.2982e-13
GO:0019080	viral genome expression	5.99198e-15	1	51	148	BP	8.24235e-13
GO:0019083	viral transcription	5.99198e-15	1	51	148	BP	8.24235e-13
GO:0008104	protein localization	6.14408e-15	1	303	1535	BP	8.38396e-13
GO:0051246	regulation of protein metabolic process	1.02923e-14	1	287	1421	BP	1.39329e-12
GO:0030529	ribonucleoprotein complex	1.29162e-14	1	130	547	CC	1.73474e-12
GO:0031323	regulation of cellular metabolic process	1.35402e-14	1	718	4250	BP	1.80433e-12
GO:0080090	regulation of primary metabolic process	1.45611e-14	1	712	4208	BP	1.92534e-12
GO:0050794	regulation of cellular process	1.64707e-14	1	1163	7454	BP	2.16108e-12
GO:0008219	cell death	1.83074e-14	1	330	1703	BP	2.38373e-12
GO:0016265	death	2.13059e-14	1	330	1705	BP	2.75314e-12
GO:0031975	envelope	2.23736e-14	1	176	788	CC	2.86937e-12
GO:0016787	hydrolase activity	2.68444e-14	1	413	2231	MF	3.41705e-12
GO:0051641	cellular localization	5.03387e-14	1	368	1976	BP	6.34203e-12
GO:0071702	organic substance transport	5.05667e-14	1	355	1891	BP	6.34203e-12
GO:0043167	ion binding	5.49282e-14	1	903	5523	MF	6.83877e-12
GO:0016740	transferase activity	5.91353e-14	1	317	1604	MF	7.30921e-12
GO:0051716	cellular response to stimulus	6.22711e-14	1	798	4887	BP	7.64143e-12
GO:0043085	positive regulation of catalytic activity	6.78157e-14	1	197	897	BP	8.26237e-12
GO:0044429	mitochondrial part	8.23952e-14	1	157	701	CC	9.96748e-12
GO:0019058	viral infectious cycle	8.99218e-14	1	66	222	BP	1.08014e-11
GO:0006612	protein targeting to membrane	1.13559e-13	1	50	151	BP	1.35453e-11
GO:0050790	regulation of catalytic activity	1.73648e-13	1	279	1407	BP	2.05688e-11
GO:0006950	response to stress	1.94358e-13	1	492	2832	BP	2.28631e-11
GO:0016070	RNA metabolic process	2.26385e-13	1	631	3730	BP	2.64483e-11
GO:0006521	regulation of cellular amino acid metabolic process	2.38089e-13	1	30	58	BP	2.76264e-11
GO:0055086	nucleobase-containing small molecule metabolic process	3.8701e-13	1	185	850	BP	4.4603e-11
GO:0003723	RNA binding	4.32074e-13	1	174	794	MF	4.94623e-11
GO:0008380	RNA splicing	5.88959e-13	1	83	288	BP	6.69725e-11
GO:0051436	negative regulation of ubiquitin-protein ligase activity involved in mitotic cell cycle	6.03221e-13	1	32	67	BP	6.814e-11
GO:0006996	organelle organization	6.23501e-13	1	379	2065	BP	6.99675e-11
GO:0050896	response to stimulus	6.64511e-13	1	988	6343	BP	7.40821e-11
GO:0005654	nucleoplasm	6.98616e-13	1	280	1422	CC	7.73786e-11
GO:0002479	antigen processing and presentation of exogenous peptide antigen via MHC class I, TAP-dependent	7.62853e-13	1	34	75	BP	8.39483e-11
GO:0070727	cellular macromolecule localization	9.09463e-13	1	196	932	BP	9.94405e-11
GO:0051437	positive regulation of ubiquitin-protein ligase activity involved in mitotic cell cycle	9.68302e-13	1	33	71	BP	1.052e-10
GO:0031966	mitochondrial membrane	1.05821e-12	1	112	461	CC	1.1424e-10
GO:0044093	positive regulation of molecular function	1.17498e-12	1	224	1087	BP	1.26049e-10
GO:0043436	oxoacid metabolic process	1.35225e-12	1	203	960	BP	1.44158e-10
GO:0071822	protein complex subunit organization	1.42433e-12	1	207	1010	BP	1.509e-10
GO:0044703	multi-organism reproductive process	1.61604e-12	1	157	723	BP	1.70153e-10
GO:0006397	mRNA processing	1.819e-12	1	96	358	BP	1.90347e-10
GO:0006413	translational initiation	1.83096e-12	1	48	150	BP	1.90431e-10
GO:0034613	cellular protein localization	2.00808e-12	1	194	928	BP	2.07587e-10
GO:0031401	positive regulation of protein modification process	2.29447e-12	1	162	724	BP	2.35764e-10
GO:0033365	protein localization to organelle	2.31314e-12	1	118	497	BP	2.36259e-10
GO:0000216	M/G1 transition of mitotic cell cycle	2.43979e-12	1	33	72	BP	2.47711e-10
GO:0009892	negative regulation of metabolic process	2.52001e-12	1	276	1417	BP	2.54342e-10
GO:0006605	protein targeting	2.92315e-12	1	113	473	BP	2.93295e-10
GO:0009059	macromolecule biosynthetic process	3.12093e-12	1	679	4117	BP	3.11308e-10
GO:0032270	positive regulation of cellular protein metabolic process	3.40541e-12	1	175	803	BP	3.3771e-10
GO:0051443	positive regulation of ubiquitin-protein ligase activity	3.56779e-12	1	35	81	BP	3.51768e-10
GO:0006915	apoptotic process	3.71116e-12	1	291	1527	BP	3.638e-10
GO:0012501	programmed cell death	3.83976e-12	1	293	1540	BP	3.74256e-10
GO:0010605	negative regulation of macromolecule metabolic process	4.15887e-12	1	260	1321	BP	4.03056e-10
GO:0042590	antigen processing and presentation of exogenous peptide antigen via MHC class I	4.30439e-12	1	34	79	BP	4.14802e-10
GO:0048519	negative regulation of biological process	4.78714e-12	1	527	3083	BP	4.58732e-10
GO:0005740	mitochondrial envelope	5.92477e-12	1	114	485	CC	5.64574e-10
GO:0009116	nucleoside metabolic process	6.21782e-12	1	136	586	BP	5.89208e-10
GO:0006082	organic acid metabolic process	6.43169e-12	1	203	976	BP	6.06107e-10
GO:0007049	cell cycle	7.8565e-12	1	261	1328	BP	7.3631e-10
GO:0043933	macromolecular complex subunit organization	7.94277e-12	1	240	1250	BP	7.40327e-10
GO:0051352	negative regulation of ligase activity	8.17815e-12	1	32	72	BP	7.54026e-10
GO:0051444	negative regulation of ubiquitin-protein ligase activity	8.17815e-12	1	32	72	BP	7.54026e-10
GO:0033238	regulation of cellular amine metabolic process	8.25726e-12	1	33	75	BP	7.57226e-10
GO:1901565	organonitrogen compound catabolic process	9.75016e-12	1	159	718	BP	8.8935e-10
GO:0010498	proteasomal protein catabolic process	1.02231e-11	1	69	232	BP	9.27528e-10
GO:0016192	vesicle-mediated transport	1.04031e-11	1	186	871	BP	9.38868e-10
GO:0009117	nucleotide metabolic process	1.05597e-11	1	172	803	BP	9.47986e-10
GO:0006974	response to DNA damage stimulus	1.10623e-11	1	135	585	BP	9.87903e-10
GO:0042221	response to chemical stimulus	1.32621e-11	1	466	2722	BP	1.17818e-09
GO:0005783	endoplasmic reticulum	1.39831e-11	1	244	1236	CC	1.2358e-09
GO:1901657	glycosyl compound metabolic process	1.64985e-11	1	137	600	BP	1.45059e-09
GO:0031399	regulation of protein modification process	1.67267e-11	1	207	1010	BP	1.46311e-09
GO:0044445	cytosolic part	1.6828e-11	1	51	176	CC	1.46447e-09
GO:0051439	regulation of ubiquitin-protein ligase activity involved in mitotic cell cycle	1.73324e-11	1	33	77	BP	1.5007e-09
GO:0006457	protein folding	1.80819e-11	1	64	211	BP	1.55769e-09
GO:0065009	regulation of molecular function	1.91462e-11	1	328	1779	BP	1.64109e-09
GO:0046434	organophosphate catabolic process	2.02937e-11	1	124	524	BP	1.73074e-09
GO:0035556	intracellular signal transduction	2.09616e-11	1	335	1815	BP	1.77881e-09
GO:0051351	positive regulation of ligase activity	2.11325e-11	1	35	85	BP	1.78444e-09
GO:0031145	anaphase-promoting complex-dependent proteasomal ubiquitin-dependent protein catabolic process	2.33271e-11	1	34	82	BP	1.95362e-09
GO:0016310	phosphorylation	2.33651e-11	1	244	1240	BP	1.95362e-09
GO:1901136	carbohydrate derivative catabolic process	2.35674e-11	1	129	551	BP	1.96092e-09
GO:0010941	regulation of cell death	2.66018e-11	1	239	1224	BP	2.20266e-09
GO:0043161	proteasomal ubiquitin-dependent protein catabolic process	2.7088e-11	1	66	222	BP	2.22014e-09
GO:0019637	organophosphate metabolic process	2.71057e-11	1	232	1174	BP	2.22014e-09
GO:0009166	nucleotide catabolic process	2.72463e-11	1	115	476	BP	2.22014e-09
GO:0006753	nucleoside phosphate metabolic process	2.73336e-11	1	172	812	BP	2.22014e-09
GO:0051603	proteolysis involved in cellular protein catabolic process	2.75651e-11	1	102	404	BP	2.22833e-09
GO:0034645	cellular macromolecule biosynthetic process	2.97617e-11	1	655	3994	BP	2.39456e-09
GO:0002474	antigen processing and presentation of peptide antigen via MHC class I	3.28831e-11	1	38	99	BP	2.63328e-09
GO:0019866	organelle inner membrane	3.54824e-11	1	86	344	CC	2.82815e-09
GO:1901292	nucleoside phosphate catabolic process	3.77991e-11	1	116	484	BP	2.99879e-09
GO:0042278	purine nucleoside metabolic process	4.07581e-11	1	122	519	BP	3.21857e-09
GO:0000084	S phase of mitotic cell cycle	4.34935e-11	1	46	131	BP	3.41875e-09
GO:0051247	positive regulation of protein metabolic process	4.6831e-11	1	183	877	BP	3.66421e-09
GO:0012505	endomembrane system	4.91166e-11	1	320	1719	CC	3.82549e-09
GO:0044257	cellular protein catabolic process	5.17188e-11	1	104	419	BP	4.00985e-09
GO:0051704	multi-organism process	5.42844e-11	1	249	1353	BP	4.18972e-09
GO:0005743	mitochondrial inner membrane	5.57566e-11	1	80	316	CC	4.28397e-09
GO:0006195	purine nucleotide catabolic process	5.84268e-11	1	111	459	BP	4.46899e-09
GO:0048523	negative regulation of cellular process	6.07475e-11	1	482	2821	BP	4.623e-09
GO:0002478	antigen processing and presentation of exogenous peptide antigen	6.09823e-11	1	53	167	BP	4.623e-09
GO:0031324	negative regulation of cellular metabolic process	6.27728e-11	1	253	1312	BP	4.73768e-09
GO:0046128	purine ribonucleoside metabolic process	6.56744e-11	1	121	517	BP	4.93484e-09
GO:0006977	DNA damage response, signal transduction by p53 class mediator resulting in cell cycle arrest	6.8909e-11	1	29	65	BP	5.08823e-09
GO:0072413	signal transduction involved in mitotic cell cycle checkpoint	6.8909e-11	1	29	65	BP	5.08823e-09
GO:0072431	signal transduction involved in mitotic cell cycle G1/S transition DNA damage checkpoint	6.8909e-11	1	29	65	BP	5.08823e-09
GO:0072474	signal transduction involved in mitotic cell cycle G1/S checkpoint	6.8909e-11	1	29	65	BP	5.08823e-09
GO:0016491	oxidoreductase activity	6.92448e-11	1	146	679	MF	5.09099e-09
GO:0044085	cellular component biogenesis	7.23287e-11	1	297	1618	BP	5.29489e-09
GO:0006414	translational elongation	7.43927e-11	1	35	107	BP	5.42272e-09
GO:0009144	purine nucleoside triphosphate metabolic process	9.02233e-11	1	111	463	BP	6.54868e-09
GO:0072523	purine-containing compound catabolic process	9.69508e-11	1	111	463	BP	7.00716e-09
GO:0043632	modification-dependent macromolecule catabolic process	1.15533e-10	1	97	386	BP	8.31497e-09
GO:0009119	ribonucleoside metabolic process	1.28808e-10	1	124	540	BP	9.23143e-09
GO:0072401	signal transduction involved in DNA integrity checkpoint	1.31158e-10	1	29	66	BP	9.32153e-09
GO:0072422	signal transduction involved in DNA damage checkpoint	1.31158e-10	1	29	66	BP	9.32153e-09
GO:0072404	signal transduction involved in G1/S transition checkpoint	1.33068e-10	1	29	66	BP	9.41802e-09
GO:0000184	nuclear-transcribed mRNA catabolic process, nonsense-mediated decay	1.35336e-10	1	37	115	BP	9.51765e-09
GO:0019884	antigen processing and presentation of exogenous antigen	1.35592e-10	1	53	169	BP	9.51765e-09
GO:0051320	S phase	1.44797e-10	1	47	139	BP	1.01221e-08
GO:0030163	protein catabolic process	1.56698e-10	1	121	521	BP	1.08702e-08
GO:0015630	microtubule cytoskeleton	1.56773e-10	1	172	808	CC	1.08702e-08
GO:0009141	nucleoside triphosphate metabolic process	1.67456e-10	1	113	479	BP	1.15639e-08
GO:0051171	regulation of nitrogen compound metabolic process	1.85604e-10	1	565	3381	BP	1.27655e-08
GO:0043067	regulation of programmed cell death	1.99076e-10	1	230	1193	BP	1.36371e-08
GO:0042981	regulation of apoptotic process	2.10696e-10	1	228	1181	BP	1.43754e-08
GO:0072395	signal transduction involved in cell cycle checkpoint	2.14408e-10	1	29	67	BP	1.45704e-08
GO:0000956	nuclear-transcribed mRNA catabolic process	2.33926e-10	1	48	166	BP	1.58336e-08
GO:0009154	purine ribonucleotide catabolic process	2.46924e-10	1	103	423	BP	1.66474e-08
GO:0006508	proteolysis	2.62807e-10	1	185	910	BP	1.76484e-08
GO:0009261	ribonucleotide catabolic process	2.85106e-10	1	103	424	BP	1.90708e-08
GO:0006401	RNA catabolic process	2.88946e-10	1	55	201	BP	1.92521e-08
GO:0006402	mRNA catabolic process	3.12173e-10	1	50	176	BP	2.07188e-08
GO:0006511	ubiquitin-dependent protein catabolic process	3.50597e-10	1	94	377	BP	2.31788e-08
GO:0019941	modification-dependent protein catabolic process	3.64004e-10	1	95	383	BP	2.39722e-08
GO:0006415	translational termination	3.83559e-10	1	30	91	BP	2.51629e-08
GO:0051329	interphase of mitotic cell cycle	3.90119e-10	1	94	378	BP	2.54952e-08
GO:0009199	ribonucleoside triphosphate metabolic process	4.03201e-10	1	109	463	BP	2.62496e-08
GO:0044455	mitochondrial membrane part	4.07843e-10	1	41	132	CC	2.64509e-08
GO:0009205	purine ribonucleoside triphosphate metabolic process	4.36182e-10	1	108	458	BP	2.81817e-08
GO:0048002	antigen processing and presentation of peptide antigen	5.59244e-10	1	55	184	BP	3.59963e-08
GO:0044765	single-organism transport	5.74943e-10	1	453	2690	BP	3.68676e-08
GO:0007165	signal transduction	8.18481e-10	1	647	4029	BP	5.22878e-08
GO:0051325	interphase	8.77823e-10	1	94	384	BP	5.58695e-08
GO:0022402	cell cycle process	8.94515e-10	1	200	1009	BP	5.67202e-08
GO:1901135	carbohydrate derivative metabolic process	9.57113e-10	1	245	1297	BP	6.04647e-08
GO:0071158	positive regulation of cell cycle arrest	9.87335e-10	1	31	78	BP	6.21438e-08
GO:0044391	ribosomal subunit	1.10477e-09	1	38	134	CC	6.92796e-08
GO:0000278	mitotic cell cycle	1.11698e-09	1	154	733	BP	6.97755e-08
GO:0044106	cellular amine metabolic process	1.12086e-09	1	56	191	BP	6.97755e-08
GO:0051438	regulation of ubiquitin-protein ligase activity	1.19336e-09	1	35	95	BP	7.40185e-08
GO:0009146	purine nucleoside triphosphate catabolic process	1.23274e-09	1	97	402	BP	7.61842e-08
GO:0005730	nucleolus	1.50454e-09	1	130	601	CC	9.2646e-08
GO:0006468	protein phosphorylation	1.88563e-09	1	214	1099	BP	1.15695e-07
GO:0031571	mitotic cell cycle G1/S transition DNA damage checkpoint	1.98867e-09	1	29	72	BP	1.20735e-07
GO:0009203	ribonucleoside triphosphate catabolic process	1.98902e-09	1	96	400	BP	1.20735e-07
GO:0009207	purine ribonucleoside triphosphate catabolic process	1.98902e-09	1	96	400	BP	1.20735e-07
GO:0051248	negative regulation of protein metabolic process	2.00725e-09	1	107	468	BP	1.2141e-07
GO:0009164	nucleoside catabolic process	2.21487e-09	1	101	430	BP	1.33495e-07
GO:0009308	amine metabolic process	2.33079e-09	1	59	211	BP	1.39987e-07
GO:0009143	nucleoside triphosphate catabolic process	2.75591e-09	1	97	408	BP	1.64939e-07
GO:0006091	generation of precursor metabolites and energy	2.8742e-09	1	97	431	BP	1.71417e-07
GO:0031575	mitotic cell cycle G1/S transition checkpoint	2.99019e-09	1	31	81	BP	1.77713e-07
GO:0006152	purine nucleoside catabolic process	3.10336e-09	1	97	409	BP	1.83011e-07
GO:0046130	purine ribonucleoside catabolic process	3.10336e-09	1	97	409	BP	1.83011e-07
GO:0071779	G1/S transition checkpoint	3.11152e-09	1	32	85	BP	1.83011e-07
GO:0072521	purine-containing compound metabolic process	3.16473e-09	1	147	709	BP	1.85501e-07
GO:0031982	vesicle	3.29184e-09	1	191	974	CC	1.92291e-07
GO:0006986	response to unfolded protein	3.30721e-09	1	44	132	BP	1.92529e-07
GO:2000045	regulation of G1/S transition of mitotic cell cycle	3.34222e-09	1	36	102	BP	1.93906e-07
GO:0031988	membrane-bounded vesicle	3.3548e-09	1	177	887	CC	1.93976e-07
GO:1901658	glycosyl compound catabolic process	4.18029e-09	1	101	435	BP	2.40889e-07
GO:0032269	negative regulation of cellular protein metabolic process	4.27126e-09	1	95	406	BP	2.45303e-07
GO:0042454	ribonucleoside catabolic process	4.29242e-09	1	98	418	BP	2.45691e-07
GO:0051340	regulation of ligase activity	4.68077e-09	1	35	99	BP	2.67023e-07
GO:0051345	positive regulation of hydrolase activity	5.17806e-09	1	103	448	BP	2.94407e-07
GO:0048193	Golgi vesicle transport	5.39042e-09	1	53	176	BP	3.05463e-07
GO:0035966	response to topologically incorrect protein	6.1842e-09	1	45	139	BP	3.49284e-07
GO:0022624	proteasome accessory complex	6.49688e-09	1	15	23	CC	3.65734e-07
GO:0019882	antigen processing and presentation	6.58084e-09	1	58	214	BP	3.69242e-07
GO:0010564	regulation of cell cycle process	7.03206e-09	1	97	417	BP	3.93265e-07
GO:0022626	cytosolic ribosome	7.29329e-09	1	28	91	CC	4.06541e-07
GO:0006163	purine nucleotide metabolic process	7.31726e-09	1	140	676	BP	4.06549e-07
GO:0055114	oxidation-reduction process	7.83097e-09	1	114	537	BP	4.33678e-07
GO:0022403	cell cycle phase	7.86733e-09	1	161	798	BP	4.34281e-07
GO:0032984	macromolecular complex disassembly	8.10782e-09	1	49	183	BP	4.46113e-07
GO:0003954	NADH dehydrogenase activity	8.58686e-09	1	17	37	MF	4.67943e-07
GO:0008137	NADH dehydrogenase (ubiquinone) activity	8.58686e-09	1	17	37	MF	4.67943e-07
GO:0050136	NADH dehydrogenase (quinone) activity	8.58686e-09	1	17	37	MF	4.67943e-07
GO:0016817	hydrolase activity, acting on acid anhydrides	9.26855e-09	1	158	773	MF	5.03483e-07
GO:0045333	cellular respiration	9.58702e-09	1	42	146	BP	5.19129e-07
GO:0016462	pyrophosphatase activity	9.86151e-09	1	157	767	MF	5.32303e-07
GO:0051336	regulation of hydrolase activity	1.10456e-08	1	150	737	BP	5.94338e-07
GO:0016818	hydrolase activity, acting on acid anhydrides, in phosphorus-containing anhydrides	1.1231e-08	1	157	769	MF	6.0241e-07
GO:0005815	microtubule organizing center	1.17604e-08	1	103	447	CC	6.2883e-07
GO:0017111	nucleoside-triphosphatase activity	1.21436e-08	1	151	732	MF	6.47293e-07
GO:0045786	negative regulation of cell cycle	1.36818e-08	1	99	433	BP	7.2701e-07
GO:0030330	DNA damage response, signal transduction by p53 class mediator	1.50382e-08	1	36	107	BP	7.96603e-07
GO:0044271	cellular nitrogen compound biosynthetic process	1.51038e-08	1	573	3573	BP	7.97603e-07
GO:2000602	regulation of interphase of mitotic cell cycle	1.63829e-08	1	46	152	BP	8.60067e-07
GO:0034660	ncRNA metabolic process	1.63875e-08	1	69	277	BP	8.60067e-07
GO:0031397	negative regulation of protein ubiquitination	1.74303e-08	1	33	95	BP	9.11991e-07
GO:0000082	G1/S transition of mitotic cell cycle	2.0416e-08	1	53	187	BP	1.06494e-06
GO:0010033	response to organic substance	2.07179e-08	1	318	1841	BP	1.07739e-06
GO:0051726	regulation of cell cycle	2.11206e-08	1	146	714	BP	1.095e-06
GO:0044403	symbiosis, encompassing mutualism through parasitism	2.29646e-08	1	99	442	BP	1.18341e-06
GO:0044419	interspecies interaction between organisms	2.29646e-08	1	99	442	BP	1.18341e-06
GO:0005789	endoplasmic reticulum membrane	2.41001e-08	1	149	735	CC	1.23818e-06
GO:0031410	cytoplasmic vesicle	2.72802e-08	1	174	895	CC	1.39735e-06
GO:0051701	interaction with host	2.83168e-08	1	93	408	BP	1.44611e-06
GO:0044092	negative regulation of molecular function	2.91247e-08	1	134	659	BP	1.48292e-06
GO:0019048	virus-host interaction	3.09993e-08	1	86	368	BP	1.57368e-06
GO:0072331	signal transduction by p53 class mediator	3.11759e-08	1	40	128	BP	1.57794e-06
GO:0016772	transferase activity, transferring phosphorus-containing groups	3.2312e-08	1	170	851	MF	1.63061e-06
GO:0090068	positive regulation of cell cycle process	3.84363e-08	1	47	162	BP	1.93394e-06
GO:0006281	DNA repair	3.943e-08	1	86	369	BP	1.97811e-06
GO:0005746	mitochondrial respiratory chain	4.18121e-08	1	22	61	CC	2.09147e-06
GO:0022607	cellular component assembly	4.40527e-08	1	262	1483	BP	2.1971e-06
GO:0042175	nuclear outer membrane-endoplasmic reticulum membrane network	5.10393e-08	1	150	750	CC	2.53813e-06
GO:0005840	ribosome	5.1233e-08	1	47	199	CC	2.54035e-06
GO:0070469	respiratory chain	5.76476e-08	1	23	66	CC	2.85013e-06
GO:0010608	posttranscriptional regulation of gene expression	5.8334e-08	1	81	345	BP	2.86806e-06
GO:0016023	cytoplasmic membrane-bounded vesicle	5.86092e-08	1	162	830	CC	2.86806e-06
GO:0023052	signaling	5.86827e-08	1	702	4522	BP	2.86806e-06
GO:0044700	single organism signaling	5.86827e-08	1	702	4522	BP	2.86806e-06
GO:0000209	protein polyubiquitination	6.19255e-08	1	48	167	BP	3.0179e-06
GO:0007154	cell communication	6.87248e-08	1	716	4627	BP	3.33971e-06
GO:0009150	purine ribonucleotide metabolic process	7.45402e-08	1	129	632	BP	3.61202e-06
GO:0016604	nuclear body	7.5329e-08	1	66	259	CC	3.6399e-06
GO:0019693	ribose phosphate metabolic process	8.19111e-08	1	132	651	BP	3.94677e-06
GO:0042770	signal transduction in response to DNA damage	8.88592e-08	1	37	118	BP	4.2695e-06
GO:0022411	cellular component disassembly	9.08554e-08	1	67	294	BP	4.35315e-06
GO:1901362	organic cyclic compound biosynthetic process	9.52661e-08	1	570	3599	BP	4.55169e-06
GO:0048518	positive regulation of biological process	1.26569e-07	1	537	3376	BP	6.03041e-06
GO:0019899	enzyme binding	1.28252e-07	1	199	1059	MF	6.09358e-06
GO:0045859	regulation of protein kinase activity	1.30457e-07	1	123	594	BP	6.18114e-06
GO:0043086	negative regulation of catalytic activity	1.34762e-07	1	106	507	BP	6.36743e-06
GO:0045860	positive regulation of protein kinase activity	1.35563e-07	1	91	404	BP	6.38758e-06
GO:0031400	negative regulation of protein modification process	1.44986e-07	1	74	314	BP	6.81275e-06
GO:0043623	cellular protein complex assembly	1.45635e-07	1	72	305	BP	6.82442e-06
GO:0006119	oxidative phosphorylation	1.46096e-07	1	22	60	BP	6.82727e-06
GO:0009259	ribonucleotide metabolic process	1.5479e-07	1	130	646	BP	7.21382e-06
GO:0019219	regulation of nucleobase-containing compound metabolic process	1.58504e-07	1	531	3300	BP	7.36675e-06
GO:0005794	Golgi apparatus	1.65679e-07	1	207	1118	CC	7.6793e-06
GO:0070887	cellular response to chemical stimulus	1.69274e-07	1	288	1683	BP	7.82468e-06
GO:0006259	DNA metabolic process	1.81028e-07	1	154	814	BP	8.34541e-06
GO:0048522	positive regulation of cellular process	1.8886e-07	1	493	3078	BP	8.64348e-06
GO:0005747	mitochondrial respiratory chain complex I	1.89521e-07	1	16	39	CC	8.64348e-06
GO:0030964	NADH dehydrogenase complex	1.89521e-07	1	16	39	CC	8.64348e-06
GO:0045271	respiratory chain complex I	1.89521e-07	1	16	39	CC	8.64348e-06
GO:0010565	regulation of cellular ketone metabolic process	2.04738e-07	1	47	169	BP	9.31258e-06
GO:0051128	regulation of cellular component organization	2.06561e-07	1	220	1215	BP	9.3705e-06
GO:0007346	regulation of mitotic cell cycle	2.11746e-07	1	72	306	BP	9.58025e-06
GO:0051338	regulation of transferase activity	2.47159e-07	1	130	644	BP	1.11529e-05
GO:0031398	positive regulation of protein ubiquitination	2.65449e-07	1	39	132	BP	1.19466e-05
GO:0051084	'de novo' posttranslational protein folding	2.68859e-07	1	20	46	BP	1.20682e-05
GO:0046039	GTP metabolic process	3.04557e-07	1	79	344	BP	1.36347e-05
GO:0042180	cellular ketone metabolic process	3.19714e-07	1	56	222	BP	1.42758e-05
GO:1901068	guanosine-containing compound metabolic process	3.4533e-07	1	80	351	BP	1.53794e-05
GO:0051347	positive regulation of transferase activity	3.49859e-07	1	95	436	BP	1.55405e-05
GO:0044432	endoplasmic reticulum part	3.50932e-07	1	167	881	CC	1.55476e-05
GO:0043241	protein complex disassembly	3.88624e-07	1	41	162	BP	1.7173e-05
GO:0006458	'de novo' protein folding	3.99554e-07	1	21	51	BP	1.76103e-05
GO:0004674	protein serine/threonine kinase activity	4.02686e-07	1	93	416	MF	1.77026e-05
GO:0007050	cell cycle arrest	4.19902e-07	1	81	360	BP	1.8412e-05
GO:0015980	energy derivation by oxidation of organic compounds	4.36431e-07	1	70	315	BP	1.90877e-05
GO:0006184	GTP catabolic process	4.92257e-07	1	77	335	BP	2.14742e-05
GO:0004672	protein kinase activity	5.16642e-07	1	119	572	MF	2.24805e-05
GO:1901069	guanosine-containing compound catabolic process	6.13533e-07	1	77	337	BP	2.66286e-05
GO:0007093	mitotic cell cycle checkpoint	6.47638e-07	1	39	136	BP	2.80374e-05
GO:0033674	positive regulation of kinase activity	7.15175e-07	1	92	425	BP	3.08829e-05
GO:0000077	DNA damage checkpoint	7.31156e-07	1	38	130	BP	3.14933e-05
GO:0031570	DNA integrity checkpoint	7.38866e-07	1	39	135	BP	3.17452e-05
GO:0010604	positive regulation of macromolecule metabolic process	7.87942e-07	1	313	1844	BP	3.37686e-05
GO:0018130	heterocycle biosynthetic process	7.94801e-07	1	551	3499	BP	3.39772e-05
GO:0016607	nuclear speck	8.69574e-07	1	40	136	CC	3.70808e-05
GO:0006120	mitochondrial electron transport, NADH to ubiquinone	8.93796e-07	1	15	37	BP	3.80187e-05
GO:0043603	cellular amide metabolic process	9.13593e-07	1	41	147	BP	3.86697e-05
GO:0006984	ER-nucleus signaling pathway	9.13637e-07	1	32	98	BP	3.86697e-05
GO:0043549	regulation of kinase activity	9.47131e-07	1	125	623	BP	3.99881e-05
GO:0043624	cellular protein complex disassembly	1.05147e-06	1	39	157	BP	4.42838e-05
GO:0071156	regulation of cell cycle arrest	1.25592e-06	1	61	254	BP	5.2764e-05
GO:0006987	activation of signaling protein activity involved in unfolded protein response	1.27841e-06	1	24	64	BP	5.35772e-05
GO:0048037	cofactor binding	1.33499e-06	1	61	249	MF	5.58111e-05
GO:0016655	oxidoreductase activity, acting on NAD(P)H, quinone or similar compound as acceptor	1.37871e-06	1	18	51	MF	5.74979e-05
GO:0016301	kinase activity	1.40555e-06	0.999999	144	732	MF	5.84744e-05
GO:0070271	protein complex biogenesis	1.5008e-06	0.999999	146	768	BP	6.22849e-05
GO:0006418	tRNA aminoacylation for protein translation	1.57656e-06	1	20	48	BP	6.52702e-05
GO:0061077	chaperone-mediated protein folding	1.5859e-06	1	13	23	BP	6.54982e-05
GO:0003735	structural constituent of ribosome	1.84006e-06	0.999999	35	152	MF	7.58112e-05
GO:0001932	regulation of protein phosphorylation	1.86219e-06	0.999999	152	799	BP	7.64393e-05
GO:0004812	aminoacyl-tRNA ligase activity	1.87323e-06	1	19	44	MF	7.64393e-05
GO:0016875	ligase activity, forming carbon-oxygen bonds	1.87323e-06	1	19	44	MF	7.64393e-05
GO:0016876	ligase activity, forming aminoacyl-tRNA and related compounds	1.87323e-06	1	19	44	MF	7.64393e-05
GO:0019438	aromatic compound biosynthetic process	1.99244e-06	0.999999	547	3488	BP	8.11098e-05
GO:0000003	reproduction	2.20125e-06	0.999999	261	1559	BP	8.93972e-05
GO:0006518	peptide metabolic process	2.2081e-06	0.999999	28	89	BP	8.94621e-05
GO:0038127	ERBB signaling pathway	2.23019e-06	0.999999	44	159	BP	9.01431e-05
GO:0032075	positive regulation of nuclease activity	2.29957e-06	0.999999	24	66	BP	9.27277e-05
GO:0048610	cellular process involved in reproduction	2.32627e-06	0.999999	103	530	BP	9.3583e-05
GO:0006461	protein complex assembly	2.55271e-06	0.999999	145	766	BP	0.000102451
GO:0006399	tRNA metabolic process	2.635e-06	0.999999	35	119	BP	0.000105505
GO:0034622	cellular macromolecular complex assembly	2.66265e-06	0.999999	101	514	BP	0.000106363
GO:0001934	positive regulation of protein phosphorylation	2.73324e-06	0.999999	114	567	BP	0.000108927
GO:0034976	response to endoplasmic reticulum stress	2.87657e-06	0.999999	34	112	BP	0.000114372
GO:0043038	amino acid activation	2.90238e-06	0.999999	20	50	BP	0.000114863
GO:0043039	tRNA aminoacylation	2.90238e-06	0.999999	20	50	BP	0.000114863
GO:0048524	positive regulation of viral reproduction	2.968e-06	0.999999	26	79	BP	0.000117188
GO:0030968	endoplasmic reticulum unfolded protein response	3.23162e-06	0.999999	28	85	BP	0.000127302
GO:0000075	cell cycle checkpoint	3.25913e-06	0.999999	56	232	BP	0.00012809
GO:0032069	regulation of nuclease activity	3.43169e-06	0.999999	25	72	BP	0.000134514
GO:0016773	phosphotransferase activity, alcohol group as acceptor	3.43836e-06	0.999998	135	682	MF	0.000134514
GO:0022625	cytosolic large ribosomal subunit	3.5388e-06	0.999999	17	52	CC	0.000138127
GO:0071375	cellular response to peptide hormone stimulus	3.78091e-06	0.999998	63	272	BP	0.000146904
GO:1901653	cellular response to peptide	3.78091e-06	0.999998	63	272	BP	0.000146904
GO:0007173	epidermal growth factor receptor signaling pathway	3.85196e-06	0.999998	43	157	BP	0.000149325
GO:0034620	cellular response to unfolded protein	4.21611e-06	0.999999	28	86	BP	0.000163071
GO:0051082	unfolded protein binding	4.28732e-06	0.999999	34	118	MF	0.00016545
GO:0009893	positive regulation of metabolic process	4.33407e-06	0.999997	329	1981	BP	0.000166876
GO:0022904	respiratory electron transport chain	4.48644e-06	0.999999	26	96	BP	0.000172354
GO:0000375	RNA splicing, via transesterification reactions	4.61733e-06	0.999998	47	186	BP	0.000176984
GO:0000377	RNA splicing, via transesterification reactions with bulged adenosine as nucleophile	5.03765e-06	0.999998	46	181	BP	0.000192231
GO:0000398	mRNA splicing, via spliceosome	5.03765e-06	0.999998	46	181	BP	0.000192231
GO:0042327	positive regulation of phosphorylation	5.33741e-06	0.999997	115	579	BP	0.000203215
GO:0005793	endoplasmic reticulum-Golgi intermediate compartment	5.48347e-06	0.999999	21	56	CC	0.000208311
GO:0008135	translation factor activity, nucleic acid binding	5.60022e-06	0.999998	25	75	MF	0.000212273
GO:0034654	nucleobase-containing compound biosynthetic process	5.83983e-06	0.999996	536	3434	BP	0.000220865
GO:0046782	regulation of viral transcription	6.46168e-06	0.999998	22	64	BP	0.000243843
GO:0005681	spliceosomal complex	6.50128e-06	0.999998	37	136	CC	0.000244795
GO:0042325	regulation of phosphorylation	6.64501e-06	0.999996	158	853	BP	0.000249656
GO:0018193	peptidyl-amino acid modification	7.3832e-06	0.999996	124	637	BP	0.000276781
GO:0043902	positive regulation of multi-organism process	8.37294e-06	0.999997	26	83	BP	0.000313196
GO:0015935	small ribosomal subunit	8.41695e-06	0.999998	18	60	CC	0.000314153
GO:0006595	polyamine metabolic process	8.62212e-06	0.999999	11	20	BP	0.000321108
GO:0050662	coenzyme binding	8.89108e-06	0.999996	45	174	MF	0.000330403
GO:0006596	polyamine biosynthetic process	9.07669e-06	1	8	11	BP	0.000336568
GO:0043434	response to peptide hormone stimulus	9.87808e-06	0.999995	74	347	BP	0.000365489
GO:0042254	ribosome biogenesis	1.01586e-05	0.999996	37	145	BP	0.000375056
GO:0065003	macromolecular complex assembly	1.30417e-05	0.999992	171	975	BP	0.00048046
GO:0022414	reproductive process	1.34749e-05	0.999991	245	1483	BP	0.000494506
GO:0031396	regulation of protein ubiquitination	1.3481e-05	0.999994	44	178	BP	0.000494506
GO:0035967	cellular response to topologically incorrect protein	1.3786e-05	0.999995	28	91	BP	0.000504609
GO:0006892	post-Golgi vesicle-mediated transport	1.48606e-05	0.999996	24	73	BP	0.000542777
GO:0005839	proteasome core complex	1.51749e-05	0.999998	10	20	CC	0.000553072
GO:0031325	positive regulation of cellular metabolic process	1.53954e-05	0.999989	311	1885	BP	0.000559914
GO:0010035	response to inorganic substance	1.59051e-05	0.999992	66	311	BP	0.00057722
GO:0003729	mRNA binding	1.68035e-05	0.999995	27	88	MF	0.000607772
GO:0080135	regulation of cellular response to stress	1.68182e-05	0.999992	63	278	BP	0.000607772
GO:0010468	regulation of gene expression	1.70239e-05	0.999987	508	3231	BP	0.000613903
GO:0042773	ATP synthesis coupled electron transport	1.85931e-05	0.999996	16	48	BP	0.000667667
GO:0042775	mitochondrial ATP synthesis coupled electron transport	1.85931e-05	0.999996	16	48	BP	0.000667667
GO:0044451	nucleoplasm part	1.90014e-05	0.999988	146	786	CC	0.000680896
GO:0016887	ATPase activity	1.97761e-05	0.99999	74	342	MF	0.000707172
GO:0031329	regulation of cellular catabolic process	2.10143e-05	0.999988	90	441	BP	0.000749877
GO:0042623	ATPase activity, coupled	2.15843e-05	0.999989	62	273	MF	0.000768609
GO:0009894	regulation of catabolic process	2.33636e-05	0.999986	101	508	BP	0.000829187
GO:0016765	transferase activity, transferring alkyl or aryl (other than methyl) groups	2.33827e-05	0.999994	18	52	MF	0.000829187
GO:0016018	cyclosporin A binding	2.36092e-05	1	6	7	MF	0.00083548
GO:0006308	DNA catabolic process	2.49822e-05	0.999993	22	67	BP	0.000882015
GO:0048011	nerve growth factor receptor signaling pathway	2.50276e-05	0.999988	53	222	BP	0.000882015
GO:1901652	response to peptide	2.73509e-05	0.999985	74	356	BP	0.000961906
GO:0042802	identical protein binding	2.79769e-05	0.999982	151	834	MF	0.000981898
GO:0015934	large ribosomal subunit	3.07595e-05	0.999991	20	75	CC	0.00107734
GO:0007005	mitochondrion organization	3.30796e-05	0.999984	50	219	BP	0.00115623
GO:0051174	regulation of phosphorus metabolic process	3.44959e-05	0.999976	209	1213	BP	0.00120313
GO:0019220	regulation of phosphate metabolic process	3.45624e-05	0.999976	207	1200	BP	0.00120313
GO:0051130	positive regulation of cellular component organization	3.49779e-05	0.999979	95	478	BP	0.00121511
GO:0002376	immune system process	3.67114e-05	0.999973	282	1747	BP	0.00127274
GO:0048471	perinuclear region of cytoplasm	3.73048e-05	0.999978	92	465	CC	0.00128971
GO:0005759	mitochondrial matrix	3.73522e-05	0.999981	60	281	CC	0.00128971
GO:0065008	regulation of biological quality	3.75132e-05	0.999971	394	2503	BP	0.00129265
GO:0051052	regulation of DNA metabolic process	4.02836e-05	0.999981	47	198	BP	0.00138532
GO:0005635	nuclear envelope	4.14654e-05	0.999978	65	299	CC	0.00142309
GO:0044430	cytoskeletal part	4.44883e-05	0.999969	205	1206	CC	0.00152377
GO:0022613	ribonucleoprotein complex biogenesis	4.74648e-05	0.999978	48	215	BP	0.00162246
GO:0005813	centrosome	4.92746e-05	0.999973	73	344	CC	0.00168095
GO:0005856	cytoskeleton	4.94134e-05	0.999963	276	1687	CC	0.00168232
GO:0022900	electron transport chain	5.04926e-05	0.99998	31	133	BP	0.00171564
GO:0005168	neurotrophin TRKA receptor binding	5.20444e-05	1	5	5	MF	0.00176485
GO:0018279	protein N-linked glycosylation via asparagine	5.22993e-05	0.999982	27	92	BP	0.00176898
GO:0010257	NADH dehydrogenase complex assembly	5.2581e-05	0.999997	7	11	BP	0.00176898
GO:0032981	mitochondrial respiratory chain complex I assembly	5.2581e-05	0.999997	7	11	BP	0.00176898
GO:0097031	mitochondrial respiratory chain complex I biogenesis	5.2581e-05	0.999997	7	11	BP	0.00176898
GO:0006417	regulation of translation	5.73337e-05	0.999973	46	197	BP	0.00192508
GO:0009055	electron carrier activity	5.7451e-05	0.999976	37	150	MF	0.00192523
GO:0016651	oxidoreductase activity, acting on NAD(P)H	6.07636e-05	0.99998	24	90	MF	0.00203224
GO:0018196	peptidyl-asparagine modification	6.47465e-05	0.999977	27	93	BP	0.00215794
GO:0034470	ncRNA processing	6.4775e-05	0.99997	44	193	BP	0.00215794
GO:0003924	GTPase activity	6.50297e-05	0.999968	51	224	MF	0.00216221
GO:0010562	positive regulation of phosphorus metabolic process	6.71683e-05	0.999957	121	652	BP	0.00222464
GO:0045937	positive regulation of phosphate metabolic process	6.71683e-05	0.999957	121	652	BP	0.00222464
GO:0090305	nucleic acid phosphodiester bond hydrolysis	7.06927e-05	0.999979	20	62	BP	0.00233683
GO:0070647	protein modification by small protein conjugation or removal	7.17068e-05	0.999954	118	630	BP	0.00236577
GO:0016853	isomerase activity	7.22321e-05	0.99997	34	135	MF	0.0023785
GO:0016197	endosomal transport	7.45965e-05	0.999969	35	134	BP	0.00244768
GO:0005525	GTP binding	7.46202e-05	0.999958	72	347	MF	0.00244768
GO:1901698	response to nitrogen compound	8.01009e-05	0.999949	114	616	BP	0.00262242
GO:0000165	MAPK cascade	8.26957e-05	0.999949	100	520	BP	0.00270219
GO:0046364	monosaccharide biosynthetic process	8.79531e-05	0.999972	22	72	BP	0.00286848
GO:0019001	guanyl nucleotide binding	8.87086e-05	0.99995	74	361	MF	0.0028821
GO:0032561	guanyl ribonucleotide binding	8.87086e-05	0.99995	74	361	MF	0.0028821
GO:0044438	microbody part	9.07264e-05	0.99997	23	77	CC	0.00293647
GO:0044439	peroxisomal part	9.07264e-05	0.99997	23	77	CC	0.00293647
GO:0004579	dolichyl-diphosphooligosaccharide-protein glycotransferase activity	9.13995e-05	0.999996	6	8	MF	0.00295265
GO:0009889	regulation of biosynthetic process	0.000103598	0.999917	502	3254	BP	0.00333893
GO:0032774	RNA biosynthetic process	0.000103813	0.999917	485	3151	BP	0.00333893
GO:2000243	positive regulation of reproductive process	0.000103944	0.999961	28	105	BP	0.00333893
GO:0009890	negative regulation of biosynthetic process	0.000104326	0.999927	173	993	BP	0.00334491
GO:0071310	cellular response to organic substance	0.000109101	0.999921	219	1311	BP	0.00349143
GO:0003724	RNA helicase activity	0.000112959	0.99998	12	27	MF	0.00360812
GO:0010243	response to organic nitrogen	0.000115064	0.999927	108	583	BP	0.00366849
GO:0004298	threonine-type endopeptidase activity	0.000115955	0.999985	9	20	MF	0.00368313
GO:0070003	threonine-type peptidase activity	0.000115955	0.999985	9	20	MF	0.00368313
GO:0006283	transcription-coupled nucleotide-excision repair	0.000117227	0.99997	16	46	BP	0.00371661
GO:0010556	regulation of macromolecule biosynthetic process	0.000118272	0.999905	480	3098	BP	0.0037428
GO:0050434	positive regulation of viral transcription	0.000130268	0.999965	17	51	BP	0.00411479
GO:0006289	nucleotide-excision repair	0.00013538	0.999955	22	74	BP	0.00426833
GO:0033043	regulation of organelle organization	0.000136817	0.999916	94	490	BP	0.00430571
GO:0031123	RNA 3'-end processing	0.000140293	0.999951	24	82	BP	0.0044049
GO:0043405	regulation of MAP kinase activity	0.000140486	0.999927	54	247	BP	0.0044049
GO:0031326	regulation of cellular biosynthetic process	0.000143584	0.999884	497	3227	BP	0.00449377
GO:0042401	cellular biogenic amine biosynthetic process	0.00015358	0.99998	9	18	BP	0.00478924
GO:0022627	cytosolic small ribosomal subunit	0.000153586	0.999971	11	36	CC	0.00478924
GO:0006370	7-methylguanosine mRNA capping	0.000154503	0.99997	12	30	BP	0.00480905
GO:0032869	cellular response to insulin stimulus	0.000161919	0.99992	46	203	BP	0.00501732
GO:0097190	apoptotic signaling pathway	0.000162077	0.999921	45	200	BP	0.00501732
GO:1900117	regulation of execution phase of apoptosis	0.000162077	0.999921	45	200	BP	0.00501732
GO:0030234	enzyme regulator activity	0.00016702	0.999884	159	926	MF	0.00516098
GO:0006487	protein N-linked glycosylation	0.000174443	0.999933	27	98	BP	0.00538061
GO:0051172	negative regulation of nitrogen compound metabolic process	0.000180609	0.999874	160	916	BP	0.00556074
GO:0070935	3'-UTR-mediated mRNA stabilization	0.000182825	0.999986	7	11	BP	0.00561884
GO:0003743	translation initiation factor activity	0.000185551	0.999951	16	47	MF	0.00569235
GO:0050792	regulation of viral reproduction	0.000191538	0.999924	28	109	BP	0.00586547
GO:0006979	response to oxidative stress	0.000199522	0.999895	53	252	BP	0.00609902
GO:0006626	protein targeting to mitochondrion	0.000208791	0.999944	16	49	BP	0.00637091
GO:0051186	cofactor metabolic process	0.000210383	0.999891	50	229	BP	0.00640804
GO:0031327	negative regulation of cellular biosynthetic process	0.000212187	0.99985	169	979	BP	0.00645146
GO:0005802	trans-Golgi network	0.000217804	0.999912	29	111	CC	0.00661047
GO:0051168	nuclear export	0.000221148	0.999912	28	106	BP	0.00670005
GO:0072655	establishment of protein localization to mitochondrion	0.000223557	0.999936	17	54	BP	0.00676102
GO:0004576	oligosaccharyl transferase activity	0.000226935	0.999986	6	9	MF	0.00685102
GO:0005777	peroxisome	0.000251011	0.999895	30	119	CC	0.00755113
GO:0042579	microbody	0.000251011	0.999895	30	119	CC	0.00755113
GO:0006749	glutathione metabolic process	0.000257856	0.999932	15	47	BP	0.00774339
GO:0045934	negative regulation of nucleobase-containing compound metabolic process	0.000266959	0.999812	157	903	BP	0.00800268
GO:0007010	cytoskeleton organization	0.000268148	0.999816	138	778	BP	0.0080242
GO:0005167	neurotrophin TRK receptor binding	0.000276109	0.999993	5	6	MF	0.00824797
GO:0016779	nucleotidyltransferase activity	0.000285379	0.999882	29	113	MF	0.00850997
GO:0032870	cellular response to hormone stimulus	0.000288848	0.999828	74	378	BP	0.00859841
GO:0070585	protein localization to mitochondrion	0.000292709	0.999914	17	55	BP	0.00869815
GO:1901699	cellular response to nitrogen compound	0.000306239	0.999817	74	377	BP	0.00908437
GO:0006893	Golgi to plasma membrane transport	0.000308488	0.999941	11	26	BP	0.00913521
GO:0032868	response to insulin stimulus	0.000311068	0.999835	51	240	BP	0.00919566
GO:0008215	spermine metabolic process	0.00032691	1	4	4	BP	0.00963719
GO:0009725	response to hormone stimulus	0.000327135	0.999782	114	642	BP	0.00963719
GO:0071417	cellular response to organic nitrogen	0.000333064	0.999804	70	353	BP	0.00979496
GO:0046060	dATP metabolic process	0.000334412	1	4	4	BP	0.00981766
GO:0006403	RNA localization	0.000335716	0.999855	31	123	BP	0.00983901
GO:0007030	Golgi organization	0.000339137	0.99991	15	43	BP	0.00992222
GO:0005080	protein kinase C binding	0.000360855	0.999903	15	44	MF	0.0105396
GO:0071774	response to fibroblast growth factor stimulus	0.000383963	0.999818	37	158	BP	0.0111792
GO:0016874	ligase activity	0.000384067	0.999756	91	476	MF	0.0111792
GO:0009452	7-methylguanosine RNA capping	0.000447886	0.999899	12	33	BP	0.0129925
GO:0036260	RNA capping	0.000447886	0.999899	12	33	BP	0.0129925
GO:0010558	negative regulation of macromolecule biosynthetic process	0.00044902	0.999678	161	940	BP	0.0130033
GO:0008250	oligosaccharyltransferase complex	0.000459615	0.999964	6	10	CC	0.0132875
GO:0046825	regulation of protein export from nucleus	0.000501054	0.999907	10	24	BP	0.0144611
GO:0008233	peptidase activity	0.000519668	0.999661	97	533	MF	0.0149729
GO:0043408	regulation of MAPK cascade	0.000539256	0.999659	85	451	BP	0.0155111
GO:0007015	actin filament organization	0.000553737	0.999706	47	220	BP	0.0159008
GO:0000049	tRNA binding	0.000561968	0.999871	12	32	MF	0.0160797
GO:0005782	peroxisomal matrix	0.000562794	0.999869	12	33	CC	0.0160797
GO:0031907	microbody lumen	0.000562794	0.999869	12	33	CC	0.0160797
GO:0030140	trans-Golgi network transport vesicle	0.000590604	0.999888	10	24	CC	0.0168191
GO:0006406	mRNA export from nucleus	0.000590645	0.999823	16	50	BP	0.0168191
GO:0043488	regulation of mRNA stability	0.00061823	0.999844	13	37	BP	0.0175753
GO:0008168	methyltransferase activity	0.000624532	0.999699	36	156	MF	0.0177241
GO:0016645	oxidoreductase activity, acting on the CH-NH group of donors	0.000625545	0.99988	10	24	MF	0.0177241
GO:0009309	amine biosynthetic process	0.000629398	0.999852	12	33	BP	0.0178037
GO:0005773	vacuole	0.0006362	0.999608	75	391	CC	0.0179663
GO:0016741	transferase activity, transferring one-carbon groups	0.000662116	0.999676	37	162	MF	0.0186673
GO:0007169	transmembrane receptor protein tyrosine kinase signaling pathway	0.000674357	0.999543	112	622	BP	0.018981
GO:0006897	endocytosis	0.000682244	0.999586	70	358	BP	0.0191714
GO:0071294	cellular response to zinc ion	0.00068705	0.999947	5	11	BP	0.0192747
GO:0019901	protein kinase binding	0.000713504	0.999568	69	349	MF	0.019984
GO:0043406	positive regulation of MAP kinase activity	0.000715474	0.999637	40	181	BP	0.0200063
GO:0015399	primary active transmembrane transporter activity	0.000718691	0.999694	27	109	MF	0.0200306
GO:0015405	P-P-bond-hydrolysis-driven transmembrane transporter activity	0.000718691	0.999694	27	109	MF	0.0200306
GO:0043021	ribonucleoprotein complex binding	0.000727154	0.999776	16	52	MF	0.0202334
GO:0005838	proteasome regulatory particle	0.000730565	0.999938	6	10	CC	0.0202952
GO:0004004	ATP-dependent RNA helicase activity	0.000732694	0.999875	9	20	MF	0.0203212
GO:0044344	cellular response to fibroblast growth factor stimulus	0.000735393	0.999642	36	157	BP	0.020363
GO:0031124	mRNA 3'-end processing	0.000738662	0.999735	20	70	BP	0.0204204
GO:0019319	hexose biosynthetic process	0.00074219	0.999741	19	67	BP	0.0204847
GO:0008144	drug binding	0.000752105	0.99972	21	78	MF	0.0207248
GO:0052312	modulation of transcription in other organism involved in symbiotic interaction	0.000776094	0.999864	9	21	BP	0.0213513
GO:0019900	kinase binding	0.000788751	0.99951	75	387	MF	0.0216646
GO:0052547	regulation of peptidase activity	0.00080915	0.999549	51	254	BP	0.0221892
GO:0006368	transcription elongation from RNA polymerase II promoter	0.000815437	0.999702	20	74	BP	0.0223257
GO:0044723	single-organism carbohydrate metabolic process	0.000818458	0.999455	100	549	BP	0.0223725
GO:0008286	insulin receptor signaling pathway	0.000823764	0.999591	37	165	BP	0.0224815
GO:0006913	nucleocytoplasmic transport	0.000844645	0.999495	64	325	BP	0.0230146
GO:0008543	fibroblast growth factor receptor signaling pathway	0.000862214	0.999591	33	141	BP	0.0234558
GO:0033108	mitochondrial respiratory chain complex assembly	0.000867103	0.999888	7	15	BP	0.0235512
GO:0006598	polyamine catabolic process	0.000876815	0.999977	4	5	BP	0.0237772
GO:0070646	protein modification by small protein removal	0.000878325	0.99967	21	76	BP	0.0237803
GO:2000112	regulation of cellular macromolecule biosynthetic process	0.000880948	0.999274	460	3019	BP	0.0238135
GO:0046034	ATP metabolic process	0.000884872	0.999609	28	117	BP	0.0238818
GO:0097194	execution phase of apoptosis	0.000893384	0.999532	42	195	BP	0.0240666
GO:0005975	carbohydrate metabolic process	0.000894544	0.999369	132	755	BP	0.0240666
GO:0006094	gluconeogenesis	0.000907442	0.999688	18	63	BP	0.0243752
GO:0016675	oxidoreductase activity, acting on a heme group of donors	0.00093121	0.999839	8	24	MF	0.0249743
GO:0051403	stress-activated MAPK cascade	0.000951414	0.999488	45	209	BP	0.0254761
GO:0070062	extracellular vesicular exosome	0.000973088	0.999665	18	61	CC	0.0259771
GO:0006575	cellular modified amino acid metabolic process	0.00097317	0.999496	40	187	BP	0.0259771
GO:0004532	exoribonuclease activity	0.000986773	0.999844	8	18	MF	0.026299
GO:0009719	response to endogenous stimulus	0.000993702	0.999265	173	1050	BP	0.0264424
GO:0016072	rRNA metabolic process	0.00101488	0.999569	25	108	BP	0.0269639
GO:0090382	phagosome maturation	0.00101868	0.999704	14	45	BP	0.0270228
GO:0006364	rRNA processing	0.00105359	0.99956	24	103	BP	0.0279055
GO:0019318	hexose metabolic process	0.00105623	0.999408	50	242	BP	0.0279319
GO:0008180	signalosome	0.00106911	0.999729	12	34	CC	0.0282288
GO:2000113	negative regulation of cellular macromolecule biosynthetic process	0.00107267	0.99922	153	902	BP	0.0282791
GO:0016616	oxidoreductase activity, acting on the CH-OH group of donors, NAD or NADP as acceptor	0.00107609	0.999526	27	113	MF	0.0283254
GO:0007264	small GTPase mediated signal transduction	0.00109913	0.999275	91	494	BP	0.0288873
GO:0016763	transferase activity, transferring pentosyl groups	0.00111165	0.999695	13	39	MF	0.0291714
GO:0016272	prefoldin complex	0.00111857	0.999915	5	9	CC	0.0293078
GO:0070011	peptidase activity, acting on L-amino acid peptides	0.0011249	0.999255	92	512	MF	0.0294286
GO:0008186	RNA-dependent ATPase activity	0.00112735	0.999791	9	21	MF	0.0294475
GO:0061024	membrane organization	0.00113267	0.999281	77	411	BP	0.0295411
GO:0010823	negative regulation of mitochondrion organization	0.0011487	0.999813	8	18	BP	0.0299135
GO:0042803	protein homodimerization activity	0.00115108	0.999232	95	533	MF	0.0299298
GO:0051169	nuclear transport	0.00116733	0.999292	64	329	BP	0.0303062
GO:0005741	mitochondrial outer membrane	0.00117621	0.99947	28	117	CC	0.0304902
GO:0008216	spermidine metabolic process	0.00118219	0.999966	4	5	BP	0.030588
GO:0071013	catalytic step 2 spliceosome	0.00118356	0.999553	20	75	CC	0.030588
GO:0016746	transferase activity, transferring acyl groups	0.0011919	0.999366	42	196	MF	0.0307567
GO:0007254	JNK cascade	0.00121213	0.999385	37	165	BP	0.0312315
GO:0043169	cation binding	0.00123215	0.998962	578	3863	MF	0.0316994
GO:0043489	RNA stabilization	0.00124416	0.999731	10	26	BP	0.0319121
GO:0048255	mRNA stabilization	0.00124416	0.999731	10	26	BP	0.0319121
GO:0051028	mRNA transport	0.00125553	0.999463	25	99	BP	0.0321556
GO:0050657	nucleic acid transport	0.00126493	0.999428	28	116	BP	0.032251
GO:0050658	RNA transport	0.00126493	0.999428	28	116	BP	0.032251
GO:0051236	establishment of RNA localization	0.00126493	0.999428	28	116	BP	0.032251
GO:0005048	signal sequence binding	0.00128102	0.999753	9	22	MF	0.0326125
GO:0031098	stress-activated protein kinase signaling cascade	0.00129643	0.99929	45	212	BP	0.0329555
GO:0005852	eukaryotic translation initiation factor 3 complex	0.0013007	0.999819	7	15	CC	0.033015
GO:0016044	cellular membrane organization	0.00131958	0.999159	76	407	BP	0.0334444
GO:0005819	spindle	0.00132887	0.999266	46	218	CC	0.0336222
GO:0006516	glycoprotein catabolic process	0.00133054	0.999861	6	11	BP	0.0336222
GO:0052548	regulation of endopeptidase activity	0.00133264	0.999247	49	247	BP	0.0336256
GO:0008026	ATP-dependent helicase activity	0.00133776	0.999415	26	103	MF	0.0336551
GO:0070035	purine NTP-dependent helicase activity	0.00133776	0.999415	26	103	MF	0.0336551
GO:0034644	cellular response to UV	0.00137623	0.999638	12	35	BP	0.0345719
GO:0006102	isocitrate metabolic process	0.00139118	0.999959	4	5	BP	0.0348961
GO:0016614	oxidoreductase activity, acting on CH-OH group of donors	0.00141846	0.99934	29	126	MF	0.0355283
GO:0033218	amide binding	0.00142758	0.999307	32	142	MF	0.0357042
GO:0030433	ER-associated protein catabolic process	0.00144659	0.999617	12	35	BP	0.0361266
GO:0055038	recycling endosome membrane	0.00145896	0.999646	11	30	CC	0.0363824
GO:0071900	regulation of protein serine/threonine kinase activity	0.00146621	0.999087	68	358	BP	0.0365098
GO:0071276	cellular response to cadmium ion	0.00148755	0.999817	6	14	BP	0.0369871
GO:0007229	integrin-mediated signaling pathway	0.00152223	0.999432	19	68	BP	0.0377942
GO:0044724	single-organism carbohydrate catabolic process	0.0015391	0.99927	30	129	BP	0.0381577
GO:0051272	positive regulation of cellular component movement	0.00154613	0.999131	47	232	BP	0.0382763
GO:0004185	serine-type carboxypeptidase activity	0.00154939	0.999953	4	5	MF	0.0382835
GO:0051289	protein homotetramerization	0.00155091	0.999501	15	51	BP	0.0382835
GO:0046872	metal ion binding	0.00156069	0.998682	564	3773	MF	0.0384692
GO:0004645	phosphorylase activity	0.0015818	0.999951	4	5	MF	0.0389333
GO:0016747	transferase activity, transferring acyl groups other than amino-acyl groups	0.00159032	0.999214	33	146	MF	0.0390866
GO:0070008	serine-type exopeptidase activity	0.00167678	0.999816	6	11	MF	0.0411524
GO:0001726	ruffle	0.00170192	0.9992	29	123	CC	0.0417093
GO:0051593	response to folic acid	0.00171593	0.999871	5	8	BP	0.0419923
GO:0042277	peptide binding	0.00172358	0.999163	31	138	MF	0.0421191
GO:0016480	negative regulation of transcription from RNA polymerase III promoter	0.00173117	1	3	3	BP	0.0422441
GO:0006200	ATP catabolic process	0.00173621	0.99936	18	67	BP	0.0423065
GO:0043230	extracellular organelle	0.00177804	0.999347	18	64	CC	0.0432023
GO:0065010	extracellular membrane-bounded organelle	0.00177804	0.999347	18	64	CC	0.0432023
GO:0010948	negative regulation of cell cycle process	0.00178205	0.999214	25	103	BP	0.0432382
GO:0033116	endoplasmic reticulum-Golgi intermediate compartment membrane	0.00178579	0.999633	9	23	CC	0.0432675
GO:0002054	nucleobase binding	0.00179168	1	3	3	MF	0.0433484
GO:0051270	regulation of cellular component movement	0.00182637	0.998796	83	456	BP	0.0440931
GO:0097193	intrinsic apoptotic signaling pathway	0.00182763	0.999162	27	114	BP	0.0440931
GO:0070603	SWI/SNF-type complex	0.0018489	0.999342	17	60	CC	0.0445434
GO:0042451	purine nucleoside biosynthetic process	0.0018793	0.999214	22	92	BP	0.0451482
GO:0046129	purine ribonucleoside biosynthetic process	0.0018793	0.999214	22	92	BP	0.0451482
GO:0043487	regulation of RNA stability	0.00191187	0.999436	13	41	BP	0.0458661
GO:0046365	monosaccharide catabolic process	0.0019675	0.99916	23	93	BP	0.0471344
GO:0016209	antioxidant activity	0.00200543	0.999295	16	63	MF	0.047952
GO:0016820	hydrolase activity, acting on acid anhydrides, catalyzing transmembrane movement of substances	0.00200725	0.999105	25	104	MF	0.047952
GO:0051539	4 iron, 4 sulfur cluster binding	0.00207604	0.999418	12	37	MF	0.049526
GO:2001242	regulation of intrinsic apoptotic signaling pathway	0.00208276	0.999555	9	24	BP	0.0496168
GO:0031965	nuclear membrane	0.00208653	0.998881	39	183	CC	0.0496374

## Sheet: KEGG pathway for DS genes
category	Description	over_represented_pvalue	under_represented_pvalue	Pathway Name	numInCat	FDR
3050	Proteasome	5.9912e-14	1	26	44	1.37198e-11
1100	Metabolic pathways	2.88623e-13	1	227	1104	3.30473e-11
3010	Ribosome	6.26366e-11	1	30	88	4.78126e-09
5016	Huntington's disease	2.11258e-10	1	51	175	1.20945e-08
190	Oxidative phosphorylation	6.28265e-09	1	35	117	2.87745e-07
4141	Protein processing in endoplasmic reticulum	2.56148e-08	1	49	164	9.77631e-07
5012	Parkinson's disease	9.93613e-08	1	33	115	3.25053e-06
5010	Alzheimer's disease	3.13079e-06	0.999999	39	158	8.96188e-05
51	Fructose and mannose metabolism	4.9718e-06	0.999999	16	36	0.000126505
3040	Spliceosome	9.52003e-06	0.999997	32	113	0.000218009
3013	RNA transport	1.10096e-05	0.999996	39	147	0.0002292
970	Aminoacyl-tRNA biosynthesis	1.27086e-05	0.999997	17	41	0.000242523
330	Arginine and proline metabolism	4.00671e-05	0.999989	19	54	0.000705798
230	Purine metabolism	8.38988e-05	0.999963	38	157	0.00137234
3060	Protein export	0.00018662	0.99997	10	23	0.00276208
480	Glutathione metabolism	0.000192984	0.999948	16	50	0.00276208
240	Pyrimidine metabolism	0.000304528	0.999883	25	96	0.00410217
5110	Vibrio cholerae infection	0.000334086	0.999901	17	54	0.00425032
630	Glyoxylate and dicarboxylate metabolism	0.000982505	0.999845	8	18	0.0118418
4810	Regulation of actin cytoskeleton	0.00116204	0.999372	44	210	0.0130206
4142	Lysosome	0.00119403	0.999453	29	121	0.0130206
4146	Peroxisome	0.00184695	0.999272	20	77	0.0190753
5120	Epithelial cell signaling in Helicobacter pylori infection	0.00191586	0.999289	18	66	0.0190753
4540	Gap junction	0.00222643	0.999063	22	86	0.0212438
4722	Neurotrophin signaling pathway	0.00287912	0.99859	29	127	0.0263728
4120	Ubiquitin mediated proteolysis	0.00315742	0.998419	30	135	0.0268382
520	Amino sugar and nucleotide sugar metabolism	0.00316433	0.998943	14	48	0.0268382
20	Citrate cycle (TCA cycle)	0.00409701	0.998908	10	30	0.0324194
310	Lysine degradation	0.00410551	0.998657	13	43	0.0324194
3008	Ribosome biogenesis in eukaryotes	0.0049063	0.997975	18	73	0.0374514
4912	GnRH signaling pathway	0.00560219	0.997362	23	101	0.0413839
4010	MAPK signaling pathway	0.00632173	0.996082	50	264	0.0444779
3020	RNA polymerase	0.00640948	0.998285	9	29	0.0444779
4510	Focal adhesion	0.00672723	0.996072	40	199	0.0453099
4360	Axon guidance	0.00732165	0.996183	28	128	0.0471023
5130	Pathogenic Escherichia coli infection	0.00740472	0.997219	14	53	0.0471023
4530	Tight junction	0.00766839	0.995979	28	132	0.0474611
