# Supplementary material for: Characterization of kinase gene expression and splicing profile in prostate cancer with RNA-Seq data
Source: BMC Genomics. 2018 Aug 13;19(Suppl 6):564. doi: 10.1186/s12864-018-4925-1 (PMC6101066; doi:10.1186/s12864-018-4925-1)
Supplement: Supplementary file 7 — Table S6. GO and KEGG enrichment analysis for DE and DS kinase genes. (XLSX 29 kb) [file 12864_2018_4925_MOESM7_ESM.xlsx]

## Sheet: GO for DE kinases
category	Term	over_represented_pvalue	under_represented_pvalue	numDEInCat	numInCat	Ontology	FDR
GO:0008150	biological_process	3.81792e-08	1	61	383	BP	6.6625e-05
GO:0044238	primary metabolic process	3.85836e-08	1	58	339	BP	6.6625e-05
GO:0005623	cell	5.4381e-08	1	61	385	CC	6.6625e-05
GO:0044464	cell part	5.4381e-08	1	61	385	CC	6.6625e-05
GO:0071704	organic substance metabolic process	6.31438e-08	1	58	342	BP	6.6625e-05
GO:0005575	cellular_component	7.551e-08	1	61	387	CC	6.6625e-05
GO:0044237	cellular metabolic process	1.03682e-07	1	58	345	BP	7.23771e-05
GO:0008152	metabolic process	1.21878e-07	1	58	346	BP	7.23771e-05
GO:0003674	molecular_function	1.47311e-07	1	62	410	MF	7.23771e-05
GO:0043170	macromolecule metabolic process	1.50387e-07	1	57	335	BP	7.23771e-05
GO:0044260	cellular macromolecule metabolic process	1.50387e-07	1	57	335	BP	7.23771e-05
GO:0044699	single-organism process	2.76003e-07	1	59	365	BP	0.000121763
GO:0009987	cellular process	3.19766e-07	1	60	380	BP	0.000130219
GO:0006464	cellular protein modification process	1.1405e-06	1	54	314	BP	0.000377363
GO:0036211	protein modification process	1.1405e-06	1	54	314	BP	0.000377363
GO:0043412	macromolecule modification	1.1405e-06	1	54	314	BP	0.000377363
GO:0019538	protein metabolic process	1.78984e-06	1	54	317	BP	0.000526412
GO:0044267	cellular protein metabolic process	1.78984e-06	1	54	317	BP	0.000526412
GO:0006793	phosphorus metabolic process	2.15015e-06	1	54	318	BP	0.000528357
GO:0006796	phosphate-containing compound metabolic process	2.15015e-06	1	54	318	BP	0.000528357
GO:0005515	protein binding	2.18351e-06	1	55	330	MF	0.000528357
GO:0005488	binding	2.19567e-06	1	61	408	MF	0.000528357
GO:0006468	protein phosphorylation	2.303e-06	1	53	308	BP	0.00053009
GO:0016310	phosphorylation	3.10714e-06	0.999999	53	310	BP	0.000685382
GO:0044763	single-organism cellular process	8.14168e-06	0.999999	57	362	BP	0.00172408
GO:0051716	cellular response to stimulus	2.56576e-05	0.999994	51	305	BP	0.00509774
GO:0050896	response to stimulus	2.5999e-05	0.999994	52	316	BP	0.00509774
GO:0050794	regulation of cellular process	2.92822e-05	0.999994	55	348	BP	0.00553642
GO:0050789	regulation of biological process	3.3151e-05	0.999993	55	349	BP	0.00596499
GO:0006469	negative regulation of protein kinase activity	3.38024e-05	0.999996	10	21	BP	0.00596499
GO:0065007	biological regulation	4.33408e-05	0.999991	55	351	BP	0.0074015
GO:0031324	negative regulation of cellular metabolic process	4.92672e-05	0.999989	17	55	BP	0.00815064
GO:0033673	negative regulation of kinase activity	5.69953e-05	0.999993	10	22	BP	0.00914343
GO:0010605	negative regulation of macromolecule metabolic process	8.42803e-05	0.99998	17	57	BP	0.0131229
GO:0001933	negative regulation of protein phosphorylation	9.25797e-05	0.999988	10	23	BP	0.0132698
GO:0042326	negative regulation of phosphorylation	9.25797e-05	0.999988	10	23	BP	0.0132698
GO:0051348	negative regulation of transferase activity	9.27429e-05	0.999988	10	23	BP	0.0132698
GO:0032269	negative regulation of cellular protein metabolic process	9.97813e-05	0.999983	12	32	BP	0.0139011
GO:0023052	signaling	0.000115875	0.999966	49	297	BP	0.015336
GO:0044700	single organism signaling	0.000115875	0.999966	49	297	BP	0.015336
GO:0007154	cell communication	0.000131235	0.999961	49	298	BP	0.0169453
GO:0007165	signal transduction	0.000135096	0.999959	48	289	BP	0.0170286
GO:0010563	negative regulation of phosphorus metabolic process	0.000145746	0.999979	10	24	BP	0.0175359
GO:0045936	negative regulation of phosphate metabolic process	0.000145746	0.999979	10	24	BP	0.0175359
GO:0048583	regulation of response to stimulus	0.000170422	0.999942	38	205	BP	0.0200492
GO:0009892	negative regulation of metabolic process	0.000177624	0.999955	17	60	BP	0.0204422
GO:0032879	regulation of localization	0.000194772	0.999939	25	110	BP	0.021197
GO:0004860	protein kinase inhibitor activity	0.000196194	1	4	4	MF	0.021197
GO:0019210	kinase inhibitor activity	0.000196194	1	4	4	MF	0.021197
GO:0048562	embryonic organ morphogenesis	0.000213074	0.999981	7	13	BP	0.0225602
GO:0043167	ion binding	0.000245348	0.999954	58	399	MF	0.0254681
GO:0051234	establishment of localization	0.000300702	0.999904	24	107	BP	0.0291398
GO:0023051	regulation of signaling	0.000310536	0.99989	35	186	BP	0.0291398
GO:0010646	regulation of cell communication	0.000313569	0.999889	35	186	BP	0.0291398
GO:0022612	gland morphogenesis	0.000313634	0.999979	6	10	BP	0.0291398
GO:0097159	organic cyclic compound binding	0.000313745	0.999941	58	401	MF	0.0291398
GO:1901363	heterocyclic compound binding	0.000313745	0.999941	58	401	MF	0.0291398
GO:0044424	intracellular part	0.000340395	0.999905	53	346	CC	0.0310698
GO:0051248	negative regulation of protein metabolic process	0.000381927	0.999921	12	36	BP	0.0327008
GO:0043226	organelle	0.000382324	0.999875	48	298	CC	0.0327008
GO:0043229	intracellular organelle	0.000382324	0.999875	48	298	CC	0.0327008
GO:0005622	intracellular	0.000382972	0.999892	53	347	CC	0.0327008
GO:0031400	negative regulation of protein modification process	0.000476092	0.999916	10	27	BP	0.0400068
GO:0016020	membrane	0.000521285	0.999809	37	205	CC	0.04312

## Sheet: KEGG pathway for DE kinases
Term	Count	%	PValue	Genes
hsa04010:MAPK signaling pathway	12	1.60428	3.28128e-07	FGFR2, FGFR1, MAP3K6, MAP2K2, MAPKAPK5, MAPK3, TAOK3, TGFBR2, MAPKAPK3, MAPK11, PRKACB, IKBKB
hsa05215:Prostate cancer	7	0.935829	1.5252e-05	FGFR2, IGF1R, FGFR1, MAP2K2, MAPK3, IKBKB, INSRR
hsa05200:Pathways in cancer	11	1.47059	1.95404e-05	FGFR2, IGF1R, FGFR1, MAP2K2, STK36, MAPK3, TGFBR2, IKBKB, CDK4, DAPK3, DAPK1
hsa05219:Bladder cancer	5	0.668449	0.000122304	MAP2K2, MAPK3, CDK4, DAPK3, DAPK1
hsa05218:Melanoma	5	0.668449	0.000934186	IGF1R, FGFR1, MAP2K2, MAPK3, CDK4
hsa05220:Chronic myeloid leukemia	5	0.668449	0.00114817	MAP2K2, MAPK3, TGFBR2, IKBKB, CDK4
hsa04912:GnRH signaling pathway	5	0.668449	0.00308344	MAP2K2, MAPK3, MAPK11, PRKACB, PRKCD
hsa04620:Toll-like receptor signaling pathway	5	0.668449	0.00343944	IKBKE, MAP2K2, MAPK3, MAPK11, IKBKB
hsa04660:T cell receptor signaling pathway	5	0.668449	0.00437747	MAP2K2, MAPK3, MAPK11, IKBKB, CDK4
hsa04270:Vascular smooth muscle contraction	5	0.668449	0.00498465	MAP2K2, MAPK3, PRKACB, PRKCD, MYLK
hsa04062:Chemokine signaling pathway	6	0.802139	0.00571963	FGR, HCK, MAPK3, PRKACB, IKBKB, PRKCD
hsa05214:Glioma	4	0.534759	0.00696021	IGF1R, MAP2K2, MAPK3, CDK4
hsa04722:Neurotrophin signaling pathway	5	0.668449	0.00714196	MAP2K2, MAPK3, MAPK11, IKBKB, PRKCD
hsa05212:Pancreatic cancer	4	0.534759	0.010061	MAPK3, TGFBR2, IKBKB, CDK4
hsa04810:Regulation of actin cytoskeleton	6	0.802139	0.0102141	FGFR2, FGFR1, MAP2K2, MAPK3, MYLK, INSRR
hsa04370:VEGF signaling pathway	4	0.534759	0.011247	MAP2K2, MAPK3, MAPKAPK3, MAPK11
hsa04520:Adherens junction	4	0.534759	0.0120809	IGF1R, FGFR1, MAPK3, TGFBR2

## Sheet: GO for DS kinases
category	Term	over_represented_pvalue	under_represented_pvalue	numDEInCat	numInCat	Ontology	FDR
GO:0071704	organic substance metabolic process	4.95878e-10	1	54	342	BP	1.7977e-06
GO:0044237	cellular metabolic process	8.44208e-10	1	54	345	BP	1.7977e-06
GO:0008152	metabolic process	1.01872e-09	1	54	346	BP	1.7977e-06
GO:0043170	macromolecule metabolic process	2.94549e-09	1	53	335	BP	3.11869e-06
GO:0044260	cellular macromolecule metabolic process	2.94549e-09	1	53	335	BP	3.11869e-06
GO:0044238	primary metabolic process	6.08989e-09	1	53	339	BP	5.37331e-06
GO:0009987	cellular process	7.98302e-09	1	55	380	BP	6.03744e-06
GO:0008150	biological_process	1.26379e-08	1	55	383	BP	8.36315e-06
GO:0016310	phosphorylation	4.30474e-07	1	49	310	BP	0.000253214
GO:0005488	binding	5.56416e-07	1	55	408	MF	0.000294567
GO:0003674	molecular_function	7.49972e-07	1	55	410	MF	0.000344393
GO:0019538	protein metabolic process	1.10062e-06	1	49	317	BP	0.000344393
GO:0044267	cellular protein metabolic process	1.10062e-06	1	49	317	BP	0.000344393
GO:0006793	phosphorus metabolic process	1.35952e-06	1	49	318	BP	0.000344393
GO:0006796	phosphate-containing compound metabolic process	1.35952e-06	1	49	318	BP	0.000344393
GO:0044763	single-organism cellular process	1.70029e-06	1	52	362	BP	0.000344393
GO:0006468	protein phosphorylation	1.84301e-06	1	48	308	BP	0.000344393
GO:0000166	nucleotide binding	2.08171e-06	1	54	396	MF	0.000344393
GO:0001882	nucleoside binding	2.08171e-06	1	54	396	MF	0.000344393
GO:0001883	purine nucleoside binding	2.08171e-06	1	54	396	MF	0.000344393
GO:0005524	ATP binding	2.08171e-06	1	54	396	MF	0.000344393
GO:0017076	purine nucleotide binding	2.08171e-06	1	54	396	MF	0.000344393
GO:0030554	adenyl nucleotide binding	2.08171e-06	1	54	396	MF	0.000344393
GO:0032549	ribonucleoside binding	2.08171e-06	1	54	396	MF	0.000344393
GO:0032550	purine ribonucleoside binding	2.08171e-06	1	54	396	MF	0.000344393
GO:0032553	ribonucleotide binding	2.08171e-06	1	54	396	MF	0.000344393
GO:0032555	purine ribonucleotide binding	2.08171e-06	1	54	396	MF	0.000344393
GO:0032559	adenyl ribonucleotide binding	2.08171e-06	1	54	396	MF	0.000344393
GO:0035639	purine ribonucleoside triphosphate binding	2.08171e-06	1	54	396	MF	0.000344393
GO:0036094	small molecule binding	2.08171e-06	1	54	396	MF	0.000344393
GO:0043168	anion binding	2.08171e-06	1	54	396	MF	0.000344393
GO:1901265	nucleoside phosphate binding	2.08171e-06	1	54	396	MF	0.000344393
GO:0044699	single-organism process	2.59723e-06	1	52	365	BP	0.000416659
GO:0043167	ion binding	3.13354e-06	1	54	399	MF	0.00048791
GO:0006464	cellular protein modification process	3.98806e-06	0.999999	48	314	BP	0.000557739
GO:0036211	protein modification process	3.98806e-06	0.999999	48	314	BP	0.000557739
GO:0043412	macromolecule modification	3.98806e-06	0.999999	48	314	BP	0.000557739
GO:0097159	organic cyclic compound binding	4.10877e-06	1	54	401	MF	0.000557739
GO:1901363	heterocyclic compound binding	4.10877e-06	1	54	401	MF	0.000557739
GO:0005623	cell	4.87219e-06	1	53	385	CC	0.000629106
GO:0044464	cell part	4.87219e-06	1	53	385	CC	0.000629106
GO:0005575	cellular_component	6.38366e-06	0.999999	53	387	CC	0.000804645
GO:0044424	intracellular part	9.01525e-06	0.999999	50	346	CC	0.00110992
GO:0005622	intracellular	1.02984e-05	0.999998	50	347	CC	0.0012046
GO:0043226	organelle	1.04669e-05	0.999998	46	298	CC	0.0012046
GO:0043229	intracellular organelle	1.04669e-05	0.999998	46	298	CC	0.0012046
GO:0043227	membrane-bounded organelle	1.53876e-05	0.999996	44	278	CC	0.00169713
GO:0043231	intracellular membrane-bounded organelle	1.53876e-05	0.999996	44	278	CC	0.00169713
GO:0004672	protein kinase activity	2.78649e-05	0.999997	53	398	MF	0.00301055
GO:0016773	phosphotransferase activity, alcohol group as acceptor	3.06495e-05	0.999997	53	399	MF	0.00324517
GO:0016301	kinase activity	3.17886e-05	0.999997	53	399	MF	0.00329978
GO:0016740	transferase activity	3.49516e-05	0.999996	53	400	MF	0.00349121
GO:0016772	transferase activity, transferring phosphorus-containing groups	3.49516e-05	0.999996	53	400	MF	0.00349121
GO:0003824	catalytic activity	3.91115e-05	0.999996	53	401	MF	0.00383437
GO:0050794	regulation of cellular process	5.8392e-05	0.999988	49	348	BP	0.00562049
GO:0004674	protein serine/threonine kinase activity	6.35013e-05	0.999984	45	302	MF	0.00600314
GO:0050789	regulation of biological process	6.47367e-05	0.999987	49	349	BP	0.00601256
GO:0065007	biological regulation	8.25474e-05	0.999983	49	351	BP	0.00753244
GO:0006950	response to stress	8.39467e-05	0.999975	35	204	BP	0.00753244
GO:0060255	regulation of macromolecule metabolic process	9.1861e-05	0.999972	37	223	BP	0.0081052
GO:0005515	protein binding	0.000109578	0.999974	47	330	MF	0.00950994
GO:0032268	regulation of cellular protein metabolic process	0.000118037	0.999964	29	154	BP	0.0100788
GO:0031323	regulation of cellular metabolic process	0.000129492	0.99996	38	235	BP	0.0108814
GO:0010604	positive regulation of macromolecule metabolic process	0.000151009	0.999953	30	164	BP	0.0124913
GO:0048522	positive regulation of cellular process	0.000157172	0.999951	38	236	BP	0.0128011
GO:0048518	positive regulation of biological process	0.000165642	0.999949	39	246	BP	0.0132865
GO:0080090	regulation of primary metabolic process	0.000199311	0.999937	37	229	BP	0.0157485
GO:0051246	regulation of protein metabolic process	0.000233894	0.999924	29	159	BP	0.0182094
GO:0050896	response to stimulus	0.000293458	0.999917	45	316	BP	0.0225155
GO:0005634	nucleus	0.000310986	0.999897	35	214	CC	0.0232816
GO:0031325	positive regulation of cellular metabolic process	0.000312239	0.999897	29	161	BP	0.0232816
GO:0009893	positive regulation of metabolic process	0.000331464	0.999889	30	170	BP	0.0243718
GO:0031399	regulation of protein modification process	0.000365192	0.999881	26	138	BP	0.0258603
GO:0009058	biosynthetic process	0.000366362	0.999877	29	163	BP	0.0258603
GO:1901576	organic substance biosynthetic process	0.000366362	0.999877	29	163	BP	0.0258603
GO:0019222	regulation of metabolic process	0.000444246	0.999851	38	246	BP	0.0309452
GO:0003008	system process	0.000512982	0.999856	17	74	BP	0.0348502
GO:0044422	organelle part	0.000513471	0.999823	30	175	CC	0.0348502
GO:0044249	cellular biosynthetic process	0.000626186	0.999783	28	159	BP	0.0419624
GO:0023051	regulation of signaling	0.000678762	0.99976	31	186	BP	0.044278
GO:0006810	transport	0.000681618	0.999781	21	105	BP	0.044278
GO:0010646	regulation of cell communication	0.000691159	0.999755	31	186	BP	0.044278
GO:0051179	localization	0.000694196	0.999755	29	170	BP	0.044278
GO:0042221	response to chemical stimulus	0.00070288	0.999752	29	169	BP	0.0442982
GO:0045859	regulation of protein kinase activity	0.000796084	0.999741	21	105	BP	0.049582

## Sheet: KEGG pathway for DS kinases
Table S6: GO and KEGG enrichment analysis for DE and DS kinase genes
Term	Count	%	PValue	Genes
hsa04010:MAPK signaling pathway	15	27.2727	4.67632e-10	FGFR1, MAP2K3, TGFBR1, MKNK2, MAP4K2, MAPK10, AKT1, MAP3K6, MAP3K4, RPS6KA1, PDGFRB, PRKACA, MAPK8, PAK1, CHUK
hsa04510:Focal adhesion	10	18.1818	4.37439e-06	PAK6, AKT1, ROCK1, ROCK2, FLT4, ILK, PDGFRB, MAPK8, MAPK10, PAK1
hsa04062:Chemokine signaling pathway	9	16.3636	2.29879e-05	AKT1, PRKCZ, ROCK1, ROCK2, JAK2, PRKACA, PAK1, PRKCD, CHUK
hsa04912:GnRH signaling pathway	7	12.7273	3.81928e-05	MAP3K4, MAP2K3, MAPK8, PRKACA, CAMK2B, MAPK10, PRKCD
hsa05200:Pathways in cancer	10	18.1818	0.000215061	AKT1, FGFR1, RET, BCR, TGFBR1, PDGFRB, MAPK8, MAPK10, CHUK, DAPK1
hsa04910:Insulin signaling pathway	7	12.7273	0.000228449	AKT1, PRKCZ, PHKG2, MKNK2, MAPK8, PRKACA, MAPK10
hsa04012:ErbB signaling pathway	6	10.9091	0.00024583	PAK6, AKT1, MAPK8, CAMK2B, MAPK10, PAK1
hsa04920:Adipocytokine signaling pathway	5	9.09091	0.000948361	AKT1, MAPK8, JAK2, MAPK10, CHUK
hsa05212:Pancreatic cancer	5	9.09091	0.00124322	AKT1, TGFBR1, MAPK8, MAPK10, CHUK
hsa04722:Neurotrophin signaling pathway	6	10.9091	0.00125517	AKT1, RPS6KA1, MAPK8, CAMK2B, MAPK10, PRKCD
hsa04360:Axon guidance	6	10.9091	0.00149815	PAK6, ROCK1, ROCK2, PAK1, CDK5, EPHB2
hsa04664:Fc epsilon RI signaling pathway	5	9.09091	0.00167561	AKT1, MAP2K3, MAPK8, MAPK10, PRKCD
hsa05210:Colorectal cancer	5	9.09091	0.0022033	AKT1, TGFBR1, PDGFRB, MAPK8, MAPK10
hsa04914:Progesterone-mediated oocyte maturation	5	9.09091	0.00240213	AKT1, RPS6KA1, MAPK8, PRKACA, MAPK10
hsa04310:Wnt signaling pathway	6	10.9091	0.00299801	ROCK1, ROCK2, MAPK8, PRKACA, CAMK2B, MAPK10
hsa04930:Type II diabetes mellitus	4	7.27273	0.00362339	PRKCZ, MAPK8, MAPK10, PRKCD
hsa04620:Toll-like receptor signaling pathway	5	9.09091	0.00430322	AKT1, MAP2K3, MAPK8, MAPK10, CHUK
hsa05120:Epithelial cell signaling in Helicobacter pylori infection	4	7.27273	0.0101794	MAPK8, MAPK10, PAK1, CHUK
hsa04810:Regulation of actin cytoskeleton	6	10.9091	0.0131829	PAK6, FGFR1, ROCK1, ROCK2, PDGFRB, PAK1
hsa05220:Chronic myeloid leukemia	4	7.27273	0.0132871	AKT1, BCR, TGFBR1, CHUK
hsa05215:Prostate cancer	4	7.27273	0.0209747	AKT1, FGFR1, PDGFRB, CHUK
