# Supplementary material for: Characterization of kinase gene expression and splicing profile in prostate cancer with RNA-Seq data
Source: BMC Genomics. 2018 Aug 13;19(Suppl 6):564. doi: 10.1186/s12864-018-4925-1 (PMC6101066; doi:10.1186/s12864-018-4925-1)
Supplement: Supplementary file 8 — Table S7. CDK5 isoform expression in two datasets. (XLSX 17 kb) [file 12864_2018_4925_MOESM8_ESM.xlsx]

## Sheet: CDK5 isoform expression 
Table S7: CDK5 isoform expression in two datasets
SRA accession number	Sample Description	Sample	NM_004935	NM_001164410	Isoform Ratio Of NM_004935
SRP002628	Cancer	SRR057629	4.16832	1.12005	0.788205
		SRR057630	5.72708	8.25256e-06	0.999999
		SRR057631	4.53811	1.88411	0.706626
		SRR057632	5.56091	5.34191e-05	0.99999
		SRR057633	6.9664	0.000118574	0.999983
		SRR057634	2.30247	0.000262992	0.999886
		SRR057635	2.23141	3.36807	0.398503
		SRR057636	4.07392	0.177979	0.958141
		SRR057637	4.61279	2.47398e-06	0.999999
		SRR057638	3.41689	1.27142	0.728811
		SRR057639	2.82419	1.82359	0.607643
		SRR057640	2.6973	2.90991	0.481041
		SRR057641	3.84232	2.62917	0.59373
		SRR057642	3.43197	3.41186	0.501469
		SRR057643	4.99842	0.00992507	0.998018
		SRR057644	3.94373	0.0889109	0.977952
		SRR057645	3.80521	5.36215e-06	0.999999
		SRR057646	5.42631	9.38618e-06	0.999998
		SRR057647	3.87712	0.875549	0.815777
		SRR057648	6.35468	2.96212e-05	0.999995
	Benign	SRR057649	2.676	1.91284	0.583154
		SRR057650	5.00821	0.00125675	0.999749
		SRR057651	2.15287e-05	6.65915	3.23294e-06
		SRR057652	4.24555	0.00195788	0.999539
		SRR057653	2.31013	2.49237e-05	0.999989
		SRR057654	0.754748	3.92585	0.16125
		SRR057655	4.36829	0.239597	0.948003
		SRR057656	0.780121	4.53741	0.146707
		SRR057657	0.92507	4.87264	0.159558
		SRR057658	1.44753	3.88233	0.271589
SRP004637	22Rv1	SRR073723	2.72775e-05	8.9475	3.04861e-06
	22Rv1	SRR073724	54.6559	2.80709	0.95115
	C4-2B	SRR073725	49.2615	2.96021	0.943315
	CA-HPV-10	SRR073726	10.3103	1.98426	0.838607
	CWR22	SRR073727	26.2178	8.62967e-06	1
	DU145	SRR073728	3.02655	17.8086	0.145262
	DU145	SRR073729	9.67786	11.3766	0.459658
	DU145	SRR073730	18.5809	7.5906	0.709967
	DU145	SRR073731	20.263	2.59077e-05	0.999999
	DU145	SRR073732	15.2561	6.96293e-06	1
	DU145	SRR073733	18.8882	0.943457	0.952427
	DU145	SRR073734	17.4387	2.23951	0.886193
	DU145	SRR073735	21.8496	3.5402e-05	0.999998
	DU145	SRR073736	19.0308	1.0246e-05	0.999999
	DU145	SRR073737	20.9318	6.65293e-05	0.999997
	LAPC-4	SRR073738	28.493	0.000127205	0.999996
	LNCaP	SRR073739	5.35888	12.5611	0.299045
	LNCaP	SRR073740	5.37768	21.0651	0.20337
	LNCaP	SRR073741	10.6386	6.7444	0.612012
	LNCaP	SRR073742	16.541	0.000407538	0.999975
	LNCaP	SRR073743	5.5088	16.082	0.255146
	LNCaP	SRR073744	5.04351	11.7224	0.300819
	LNCaP	SRR073745	11.8362	7.48579	0.612577
	LNCaP CDS parent	SRR073746	20.7161	0.0398832	0.998078
	LNCaP CDS1	SRR073747	34.8257	4.85288e-05	0.999999
	LNCaP CDS2	SRR073748	28.793	4.51789	0.864372
	LNCaP CDS3	SRR073749	37.8139	1.52972	0.961119
	MDA PCa 2b	SRR073750	21.6526	5.4526	0.798836
	NCI-H660	SRR073751	10.1736	1.09879e-05	0.999999
	PC3	SRR073752	30.815	15.233	0.669193
	PC3	SRR073753	15.4318	16.9479	0.476589
	PWR-1E	SRR073754	7.16676	11.7385	0.379088
	PrEC	SRR073755	7.86721e-05	5.90601	1.33205e-05
	PrEC	SRR073756	5.06245	3.04041e-05	0.999994
	PrEC	SRR073757	7.8178	1.80494	0.81243
	PrEC	SRR073758	9.61448	8.73617e-06	0.999999
	PrSMC	SRR073759	7.49491	2.53467	0.747281
	RWPE	SRR073760	4.18035e-05	3.69531	1.13125e-05
	RWPE	SRR073761	4.32802e-05	3.16605	1.36699e-05
	RWPE	SRR073762	4.55682e-05	4.64071	9.81913e-06
	RWPE	SRR073763	4.1434e-05	5.13992	8.06115e-06
	RWPE	SRR073764	4.69878e-05	3.36692	1.39555e-05
	RWPE	SRR073765	4.7132e-05	3.92945	1.19944e-05
	RWPE	SRR073766	5.44652	0.164562	0.970672
	RWPE	SRR073767	4.82343e-05	4.62205	1.04356e-05
	RWPE	SRR073768	3.11685	3.9477e-05	0.999987
	VCaP	SRR073769	3.83845e-05	17.1285	2.24097e-06
	VCaP	SRR073770	5.74587e-05	15.5611	3.69244e-06
	VCaP	SRR073771	7.86147	15.6958	0.333717
	VCaP	SRR073772	5.65936e-05	22.5561	2.50901e-06
	VCaP	SRR073773	5.88975e-05	19.4868	3.02242e-06
	VCaP	SRR073774	6.49792e-05	14.6739	4.4282e-06
	VCaP	SRR073775	7.7226e-05	16.4799	4.68605e-06
	VCaP	SRR073776	6.66184e-05	15.161	4.39404e-06
	VCaP	SRR073777	8.14483	8.42284	0.49161
	VCaP	SRR073778	7.982e-05	15.3328	5.20581e-06
	PEI-NB26	SRR073779	6.45543	4.2044e-05	0.999993
	WPMY-1	SRR073780	12.6303	0.00080635	0.999936
		Androgen-dependent cell lines
		Androgen-independent cell lines
		Normal celll lines
		Unknown cancer cell lines
